# Supplementary material for: Tepsin and AP4 mediate transport from the trans-Golgi to the plant-like vacuole in toxoplasma
Source: J Cell Biol. 2025 Oct 13;224(12):e202312109. doi: 10.1083/jcb.202312109 (PMC12517565; doi:10.1083/jcb.202312109)
Supplement: Table S2 — shows adaptins (AP1–4 large, beta, medium, and small subunits) across pan-eukaryotic species—confirmed hits from HMMer searches. [file jcb_202312109_tables2.xlsx]

## Sheet: Sheet1
Table S2; Adaptins (AP1-4 large, beta, medium and small subunits) across Pan-eukaryotic species - confirmed hits from HMMer searches
Query title	Subject database species (if applicable)	Forward search method	Forward hit E-value (top HSP)	Forward hit accession	Forward hit description	Forward hit sequence	Reverse search species (if applicable) (20240717090347-1)	Top reverse hit description (20240717090347-1)	Top reverse search hit E-value (20240717090347-1)	Represents a potential paralogue (paralogue_count_20240717090701)	Paralogue name (paralogue_count_20240717090701)
AP1G	Diphylleia rotans	hmmsearch 3.3.1	2.399999999999994e-301	EP00002_Diphylleia_rotans_P008269	TRINITY_DN1800_c0_g1_i3.p1 TRINITY_DN1800_c0_g1~~TRINITY_DN1800_c0_g1_i3.p1 ORF t	MSMRLRDLIRSVRACKTAADERAAIARECADIRRSFKEEEHGNRTRNIAKLMYIHMLGYPTHWGQMECVKLVASPSYTEKRIGYLGLMVLLDEKQEVLMLVTNSLKNDLGNTNQFIVGLALCTLGNISSPEIARDLATEVEKLLSHSNPYIRKKAALCAVRIIRKVPELLEYFVNPSKNLIADRSHGVLLTGMTLILEICKTEPELAVKSFRPYIHEFLRILRNLMQSTYAPDHDVSGFTDPFLQTKIIRVLRYLGTGNTEISDIMTDVLAQIINNTETIKSVGSALLYECVLTIMQIDCNSDLKTLAINTLGKFLTNKDNNTKFVALNTLTRVYQIDTQALNRQKATILECLRDPDIAIRQRALELIYALIDQNSVQSLLKELLTYLIVAEPEFKDSL…	Naegleria gruberi	XP_002680471.1 clathrin-adaptor gamma chain [Naegleria gruberi strain NEG-M] "EP00686_Naegleria_gruberi_P012542 XP_002680471.1 clathrin-adaptor gamma chain [Naegleria gruberi strain NEG-M]"	8.77574e-166	Yes	Diphylleia_rotans__AP1G_1
AP1G	Diphylleia rotans	hmmsearch 3.3.1	1.3999999999999984e-152	EP00002_Diphylleia_rotans_P008268	TRINITY_DN1800_c0_g1_i2.p1 TRINITY_DN1800_c0_g1~~TRINITY_DN1800_c0_g1_i2.p1 ORF t	MPISFLFILKSLHHLCCHSYLCLFSLSQIINNTETIKSVGSALLYECVLTIMQIDCNSDLKTLAINTLGKFLTNKDNNTKFVALNTLTRVYQIDTQALNRQKATILECLRDPDIAIRQRALELIYALIDQNSVQSLLKELLTYLIVAEPEFKDSLAEKICSAAEKFSPNKKYHFDTVFDVMLLAGASVKEDTNYTLIHVISSNESLHGYAVGKFQQALAEGYRSKSLLQCGLWCLGEYGHFLVSGKASIDDVVVQASELDVIALICGIMQEREATLITQQYALNALVKLSGRFAETYAEKIKGVLSQYLSHMNADLQQRSVEYTRLLPMPFRSAIVEQMPLMDDAVVYHKQNQAQEKSNTTNTAVAAAPSPQVVPAQSAARNPPKAGPTAPSAQTNLLD…	Naegleria gruberi	XP_002680471.1 clathrin-adaptor gamma chain [Naegleria gruberi strain NEG-M] "EP00686_Naegleria_gruberi_P012542 XP_002680471.1 clathrin-adaptor gamma chain [Naegleria gruberi strain NEG-M]"	3.11279e-64	Yes	Diphylleia_rotans__AP1G_2
AP1G	Mantamonas plastica	hmmsearch 3.3.1	3.499999999999992e-277	EP00003_Mantamonas_plastica_P011289	TRINITY_DN2092_c0_g1_i2.p1 TRINITY_DN2092_c0_g1~~TRINITY_DN2092_c0_g1_i2.p1 ORF	MHMLGYPTHWGQMEVLKLISGSAFTEKRIGYLSLMMLLDERHQVTLLATNSMSNDLEHPNQFVVGMSLCALGNISNAEMARDIKSQVEELMGHTNPYIRKKATLCAVHFIRKDADLVEDFLSRIRPLLADRNHGVLLTGVRLLIEMCGVDPEKIPTFRRLVPNLIRILKNLVQSNFAPEHDVSGVTDPFIQVSVLRLLRILGTNDSEASEQMNDILAEVATNTESAKNVGNAVVYEAVLTILAIESESGLRKLAINILGRFLVNRDNNIRYVALNTLAKVLHDDISAVQRHRHTIVECLKDHDISIRRRALDLVYALVNDNNIRTLTRELLNYLVVADEEFKPDLSVKIVTIIERYAPNVRWQFDQLLKAITLGGKYLREDVPASFRILILQNQELQAY…	Naegleria gruberi	XP_002680471.1 clathrin-adaptor gamma chain [Naegleria gruberi strain NEG-M] "EP00686_Naegleria_gruberi_P012542 XP_002680471.1 clathrin-adaptor gamma chain [Naegleria gruberi strain NEG-M]"	1.66591e-132	Yes	Mantamonas_plastica__AP1G_1
AP1G	Mantamonas plastica	hmmsearch 3.3.1	5.5999999999999886e-244	EP00003_Mantamonas_plastica_P011292	TRINITY_DN2092_c0_g1_i5.p1 TRINITY_DN2092_c0_g1~~TRINITY_DN2092_c0_g1_i5.p1 ORF	MSAVGDVIWPVSGEESEVADDGEARFFFGLFFGHFFGEFLTGGGFCRFSHSDLEHPNQFVVGMSLCALGNISNAEMARDIKSQVEELMGHTNPYIRKKATLCAVHFIRKDADLVEDFLSRIRPLLADRNHGVLLTGVRLLIEMCGVDPEKIPTFRRLVPNLIRILKNLVQSNFAPEHDVSGVTDPFIQVSVLRLLRILGTNDSEASEQMNDILAEVATNTESAKNVGNAVVYEAVLTILAIESESGLRKLAINILGRFLVNRDNNIRYVALNTLAKVLHDDISAVQRHRHTIVECLKDHDISIRRRALDLVYALVNDNNIRTLTRELLNYLVVADEEFKPDLSVKIVTIIERYAPNVRWQFDQLLKAITLGGKYLREDVPASFRILILQNQELQAYAVT…	Naegleria gruberi	XP_002680471.1 clathrin-adaptor gamma chain [Naegleria gruberi strain NEG-M] "EP00686_Naegleria_gruberi_P012542 XP_002680471.1 clathrin-adaptor gamma chain [Naegleria gruberi strain NEG-M]"	1.44383e-109	Yes	Mantamonas_plastica__AP1G_2
AP1G	Rigifila ramosa	hmmsearch 3.3.1	0.0	EP00004_Rigifila_ramosa_P011970	TRINITY_DN256_c0_g1_i2.p1 TRINITY_DN256_c0_g1~~TRINITY_DN256_c0_g1_i2.p1 ORF type:c	MSGGIKLRELIRSVRACKTQQDERAVISKESANIRKAFQAEDQQYRYRSVAKLMYIHMLGYPTHWGQMECLKLVASGTYGEKRIGYLGIMIMLDEKQQVLMMVTNSLKQDMNNPNQFIVGLALSTLGNISSQDIARDLSAEVEKLLAHSNAYIRKKACLCAIRILRKVPELIDSFAPHCGQIVHDKNHGALLAGLTLMIEMATISPEVIPQFRKNIPELVKILKTLVMSGYAPDHDVSGITDPFIQVKILRLFRILGKDDAETSDAVNDILAQVATNTESTKNVGNSILYEAVQTIMAIKSESGLRVLAVNILGRFLTNRDNNIRYVALNTLSKVIHLDVQAVHRHRNTIVDCLKDSDISIRRRALELVYALVNESNIRILVRELLNYLLIADNEFKED…	Naegleria gruberi	XP_002680471.1 clathrin-adaptor gamma chain [Naegleria gruberi strain NEG-M] "EP00686_Naegleria_gruberi_P012542 XP_002680471.1 clathrin-adaptor gamma chain [Naegleria gruberi strain NEG-M]"	1.68932e-168	Yes	Rigifila_ramosa__AP1G_1
AP1G	Acanthamoeba castellanii	hmmsearch 3.3.1	7.299999999999984e-260	EP00006_Acanthamoeba_castellanii_P004228	ELR14212 pep supercontig:Acastellanii.strNEFF_v1:scf7180000084705:46774:506	MASKLRDLIKAVRNCKTAADERSVIAKECAAIRAAFREEDSETRHRNVAKLLYIHMLGYPTHFGQMDDLNHANQYVVGLALCAVANISSPEIARDASSDVQKLLGSSNPYLRKKAALAAVRIVRKVPEAIENFVPRVKSLLTERNHGVLLTAVTLIISLCEASPPDAGVIDLFRKLVPALVRILKNLVMSGYAPEHDVQGITDPFLQVKVLQLLRLLGRGNTEASDAMNEILAQVATNTESLRNVGNAILYECVQTIMSIEAEAGLRVLAINILGRFLLNRDNNIRYVALNTLAKVVGRDSAAVQRHRATIVDCLKDSDVSIRRRALELIYVLVNAENVRPLVREMTNFLTVADHELRPDLTAKICAVAERYAPTAKWRVDTVLRVMALPGHHISERIQ…	Naegleria gruberi	XP_002680471.1 clathrin-adaptor gamma chain [Naegleria gruberi strain NEG-M] "EP00686_Naegleria_gruberi_P012542 XP_002680471.1 clathrin-adaptor gamma chain [Naegleria gruberi strain NEG-M]"	7.74474e-27	Yes	Acanthamoeba_castellanii__AP1G_1
AP1G	Entamoeba histolytica	hmmsearch 3.3.1	1.4999999999999965e-291	EP00015_Entamoeba_histolytica_P002555	XP_650052.2 gamma-adaptin, putative [Entamoeba histolytica HM-1:IMSS] "EP00015	MAKLRELILSVRSAKTAAEEREIITKECAVIRSSMSSNNLTIRHRNVAKLIYIQLLGYPTQYGQMECLALISSHHYSDKRIGYLALMLLLDETQEVLTLVTNHLHNDLLSQNQFIVGLSLTTISNIGSEGIAQDVASEVEKLMSSPINYIKKKAAAAALRIIRKCPSYSDIYVQKTKALIVERQLSLQLSGVTLAIELCKYLPNAIGEFRKLIPNLLNNLKLLVHSSFIPDYDVSGITHPFLQTKLIQLLGILGHDDKANSSLMYSVLNFVIANTSNSRNVGNAILFETVKTILSIEADETLLHNAVDVLIKLLNGKDSNFKYVALEYLQYLLEFVGTSIQKHKSVIVECLKDRDHAIRKRALDLVYSLVNESNVVGLVKELLSFLQLSDIQFKQDVVI…	Naegleria gruberi	XP_002680471.1 clathrin-adaptor gamma chain [Naegleria gruberi strain NEG-M] "EP00686_Naegleria_gruberi_P012542 XP_002680471.1 clathrin-adaptor gamma chain [Naegleria gruberi strain NEG-M]"	3.08376e-140	Yes	Entamoeba_histolytica__AP1G_1
AP1G	Entamoeba histolytica	hmmsearch 3.3.1	2.9999999999999966e-129	EP00015_Entamoeba_histolytica_P002464	XP_649909.1 adaptor protein (AP) family protein [Entamoeba histolytica HM-1:IM	MKSFKEPPKHSIKLRELIERVKACKTIEEEKILITRECADIRSTMPENQYKTRNVMKLIYLDLLGYNTQFAQIECLALISSHEFQTKRIGYLALGLLLDENQETLTLIINHLQKDLESDNQNIVELALTTIANIGSEELCQVISPHVLKVFNSRIRNVQKKAIAAALRIIKKCPNLIDQYINPVIGFLNKSENDFILPITKLIISIITHPSFQHAFDSCIPILISILNKNTRGNGFDVSLQACICCNILDLLKKIYTKKYIFDIEDVLSDIIINSPKNSIGICVGFAAAQCALEIECDSLVKEMGINYIIRLIYDEYPNTRYAAFRYIELRTESIWKFLIPFTSRILDCLEDEDEGIKLFALHISAQLAQYGSQKEIVHHIITSLGEGEKYTKEASKVV…	Naegleria gruberi	XP_002680471.1 clathrin-adaptor gamma chain [Naegleria gruberi strain NEG-M] "EP00686_Naegleria_gruberi_P012542 XP_002680471.1 clathrin-adaptor gamma chain [Naegleria gruberi strain NEG-M]"	1.46431e-58	Yes	Entamoeba_histolytica__AP1G_2
AP1G	Dictyostelium discoideum	hmmsearch 3.3.1	0.0	XP_640382.1	clathrin-adaptor gamma chain [Dictyostelium discoideum AX4] "XP_640382.1 clathrin-adaptor gamma chain [D	MSSKLRDLIKTVRSCKTAAEERSQIAKESALIRTAMKEEDLESRQRNVAKLLYIHMLGYPTQFGQMECLKLIVSPSYADKRIGYLGLMLLLDEKQEVLLLATNCIRGDIMNSNQFIVGVSLCAFGNICSTAMARDISPEIEKVISHSNPYIRKKAALCAIRVLRKVPDLTENYIPKIKALLSERNHAVILTALTLIIEICEMDSTQIIHFKKMVPQLVRILKSLTSSGYLPEHDIGGVTDPFLQVKILRLLRILGQNDPEASDAMNDILAQVSTNTDSTKNVGNAILYECVQTIMTIESENGLKVMAINILGRFLLNRDNNIRYVALNTLSRVVNTDIQAVQRHRNTIVECLKDPDVSIRCRALDLIYSLVTESNIRVLVRELLNFLLIADAQFKSELV…	Naegleria gruberi	XP_002680471.1 clathrin-adaptor gamma chain [Naegleria gruberi strain NEG-M] "EP00686_Naegleria_gruberi_P012542 XP_002680471.1 clathrin-adaptor gamma chain [Naegleria gruberi strain NEG-M]"	3.48619e-175	Yes	Dictyostelium_discoideum__AP1G_1
AP1G	Thecamonas trahens	hmmsearch 3.3.1	3.199999999999993e-255	EP00031_Thecamonas_trahens_P000330	XP_013752900.1 AP-1 complex subunit gamma [Thecamonas trahens ATCC 50062] "EP0003	MSLRLREFIDEVRSARTSSEERELVRRELAAIRTKFAQENTDFRLRNVAKLLYMQMRGYSTQFAQLECLKLVASESFAQKRVGYLGLMLLLDEDSEVLMLVTNSLKNDLNHPNMYVVGLALCSLGNMCTADMGRDLAGEVEKLLSSSNHYVRKKAALCAQRIIRKCPDLLENFVGLAKSQLVKRHHGVLLTGITLMITMCEVDPAVVGPFRRFVPALVGALKSLIVSGYAPEHDVGGVTDPFIQVKLLRLLRVLGRGDVESSEKMNDVLAYVATNTETKHNVGNAILYEVVQTIMSIEADSGLRLLAVNILGRFLLNKDNNIRYVALNTLSKALHGDLQAVQRHRATITQCLKDPDVSIRKRALELCYKLVTDRNANDLIAELCLFVDVIDDEFRPSLV…	Naegleria gruberi	XP_002680471.1 clathrin-adaptor gamma chain [Naegleria gruberi strain NEG-M] "EP00686_Naegleria_gruberi_P012542 XP_002680471.1 clathrin-adaptor gamma chain [Naegleria gruberi strain NEG-M]"	2.50888e-151	Yes	Thecamonas_trahens__AP1G_1
AP1G	Pygsuia biforma	hmmsearch 3.3.1	7.699999999999984e-262	EP00033_Pygsuia_biforma_P003959	GCRY01004337.1.p1 GENE.GCRY01004337.1~~GCRY01004337.1.p1 ORF type:3prime_partial le	MSMKLRDFILGIRKCRTQQEQRDLIAKECACIRTTFKDEHSELRHRNVAKLLYIHMLGYPTHFGQMECLKLLASPSFADKRIGYLGIMVLLDERSDVLMLVTNSLKNDLNHRNQYIVGLALCSLGNISSPEISRDLCPEVERLLQSTNSYIRKKAALCAVRVIRKVPELGENFIPKMKGFFNERSHSVLMTGLTMIQQLCETIPSCIPECRQFVPALVKNLRSLALSGYAPEHDVSGVTDPFLQARILRLLCILGAGDPNSSEQMNDILAQVATNTDVTKNVGNAIQYECVKTILGINCESGLRVLAINVLGRFLLNNDNNIRYVALNTLKRVVHVDPQAVQRHRNIVVECLKDHDISIRRRALDLTLEIVNKANITDLGEELVAFLETADREFKPDLT…	Naegleria gruberi	XP_002680471.1 clathrin-adaptor gamma chain [Naegleria gruberi strain NEG-M] "EP00686_Naegleria_gruberi_P012542 XP_002680471.1 clathrin-adaptor gamma chain [Naegleria gruberi strain NEG-M]"	2.64068e-158	Yes	Pygsuia_biforma__AP1G_1
AP1G	Homo sapiens	hmmsearch 3.3.1	0.0	NP_001119.3	AP-1 complex subunit gamma-1 isoform b [Homo sapiens] "NP_001119.3 AP-1 complex subunit gamma-1 isoform	MPAPIRLRELIRTIRTARTQAEEREMIQKECAAIRSSFREEDNTYRCRNVAKLLYMHMLGYPAHFGQLECLKLIASQKFTDKRIGYLGAMLLLDERQDVHLLMTNCIKNDLNHSTQFVQGLALCTLGCMGSSEMCRDLAGEVEKLLKTSNSYLRKKAALCAVHVIRKVPELMEMFLPATKNLLNEKNHGVLHTSVVLLTEMCERSPDMLAHFRKLVPQLVRILKNLIMSGYSPEHDVSGISDPFLQVRILRLLRILGRNDDDSSEAMNDILAQVATNTETSKNVGNAILYETVLTIMDIKSESGLRVLAINILGRFLLNNDKNIRYVALTSLLKTVQTDHNAVQRHRSTIVDCLKDLDVSIKRRAMELSFALVNGNNIRGMMKELLYFLDSCEPEFKAD…	Naegleria gruberi	XP_002680471.1 clathrin-adaptor gamma chain [Naegleria gruberi strain NEG-M] "EP00686_Naegleria_gruberi_P012542 XP_002680471.1 clathrin-adaptor gamma chain [Naegleria gruberi strain NEG-M]"	1.8503e-166	Yes	Homo_sapiens__AP1G_1
AP1G	Homo sapiens	hmmsearch 3.3.1	1.1999999999999973e-274	NP_003908.1	AP-1 complex subunit gamma-like 2 isoform 1 [Homo sapiens] "NP_003908.1 AP-1 complex subunit gamma-like	MVVPSLKLQDLIEEIRGAKTQAQEREVIQKECAHIRASFRDGDPVHRHRQLAKLLYVHMLGYPAHFGQMECLKLIASSRFTDKRVGYLGAMLLLDERHDAHLLITNSIKNDLSQGIQPVQGLALCTLSTMGSAEMCRDLAPEVEKLLLQPSPYVRKKAILTAVHMIRKVPELSSVFLPPCAQLLHERHHGILLGTITLITELCERSPAALRHFRKVVPQLVHILRTLVTMGYSTEHSISGVSDPFLQVQILRLLRILGRNHEESSETMNDLLAQVATNTDTSRNAGNAVLFETVLTIMDIRSAAGLRVLAVNILGRFLLNSDRNIRYVALTSLLRLVQSDHSAVQRHRPTVVECLRETDASLSRRALELSLALVNSSNVRAMMQELQAFLESCPPDLRA…	Naegleria gruberi	XP_002680471.1 clathrin-adaptor gamma chain [Naegleria gruberi strain NEG-M] "EP00686_Naegleria_gruberi_P012542 XP_002680471.1 clathrin-adaptor gamma chain [Naegleria gruberi strain NEG-M]"	2.80684e-139	Yes	Homo_sapiens__AP1G_2
AP1G	Drosophila melanogaster	hmmsearch 3.3.1	1.6999999999999956e-303	EP00099_Drosophila_melanogaster_P001359	NP_001096918.1 adaptor protein complex 1, gamma subunit, isoform F [Drosophi	MNSEHGFNPAFNMATIRQAFTEAVERVRMPTPTRLRDLIRQIRAARTAAEERAVVNKECAYIRSTFREEDSVWRCRNIAKLLYIHMLGYPAHFGQLECLKLTASTRFTDKRIGYLGAMLLLDERQDVHLLITNCLKNDLNSSTQFVVGLALCTLGAIASPEMARDLASEVERLMKSPNTYIRKKATLCAFRVIRRVPELMEIFLPATRSLLSEKNHGILITGVTLITEMCENSSDTLMHFKKIVPNLVRILKNLILGGYSPEHDVSGVSDPFLQVKILRLLRILGHNDPDASEAMNDILAQVATNTETSKNVGNTILYETVLSIMDIRSEGGLRVLAVNILGRFLLNSDKNIRYVALNTLLRTVHADTSAVQRHRTTILECLKDPDVSIRRRAMELSFA…	Naegleria gruberi	XP_002680471.1 clathrin-adaptor gamma chain [Naegleria gruberi strain NEG-M] "EP00686_Naegleria_gruberi_P012542 XP_002680471.1 clathrin-adaptor gamma chain [Naegleria gruberi strain NEG-M]"	2.84319e-147	Yes	Drosophila_melanogaster__AP1G_1
AP1G	Saccharomyces cerevisiae	hmmsearch 3.3.1	4.199999999999994e-172	EP00144_Saccharomyces_cerevisiae_P005474	NP_015354.1 Apl4p [Saccharomyces cerevisiae S288C] "EP00144_Saccharomyces_c	MGSSLRSFIKDVRGAKTLADERAIITKQSAKIRTKLRDDHLPHEKRRVNIQKLLYLYILGEKTHFGQVESINLIASDDFVDKRLGYLAATLLLDESEDLLTLLTNMLNNDLHHPNKYAVSLALTSLGFLSSPELARDLYPDVENIIKNSRDPFLLKKALQCAAKLIFKDVSLLEIFNIEDITKILSSHSICTHGVLLGVTKIIQSILLIGLNRKKDEDEDEDGIDYSNDILSPLSLLLRDFFIRLENMNSKNIEPGYDVQGICDPFLQCEIIYTLKLYFQVGELLNSNNVLDYKDNFCDLLTRIATNTDSTKNSGQAILYETVKTIFSLDLNQPLRVLGINILAKFLAGKDNNTKYVSLNTLLKVVPQEPTAVQRHRKFISHCLQDTDVSIRMRALELS…	Naegleria gruberi	XP_002680471.1 clathrin-adaptor gamma chain [Naegleria gruberi strain NEG-M] "EP00686_Naegleria_gruberi_P012542 XP_002680471.1 clathrin-adaptor gamma chain [Naegleria gruberi strain NEG-M]"	1.23205e-89	Yes	Saccharomyces_cerevisiae__AP1G_1
AP1G	Fonticula alba	hmmsearch 3.3.1	4.499999999999992e-249	EP00159_Fonticula_alba_P000463	XP_009492579.1 hypothetical protein H696_00449 [Fonticula alba] "EP00159_Fonticula_al	MDRLFSSSTRLKDLVRSVRSSKTAAEERAVIAKESALIRTQFKEDNADYRHRNVAKLLYIHMLGYPAQWGQIECVKLLASPRFADKRLGYLGITLLLDESQEVLTLAINSMKNDLNSSNVYINGLALAAVASITSTEMAHDLATDVERLMGSSSGYIRKKANLCAVRLVSRAPSTLAEGFTAKAIRYVLNEKHHGALLAGITLIHELCMISPESLAVFRSHTAHIIRILNALITGPPSHEHDMDGVADPFLQIRILRLLRLLGAGHPQSSDLMGDILAQVRACRHTAPRPSPPPCMVIDPTVRTIMAIEAEPSLRVMAINIIGRFLANSKDNSTRYISLNTLLQTIQRDPAAVQRHRKTVVECLHDSDVSIRRRALDLTFALMNSSNVRPLVRELLLFL…	Naegleria gruberi	XP_002680471.1 clathrin-adaptor gamma chain [Naegleria gruberi strain NEG-M] "EP00686_Naegleria_gruberi_P012542 XP_002680471.1 clathrin-adaptor gamma chain [Naegleria gruberi strain NEG-M]"	1.21687e-145	Yes	Fonticula_alba__AP1G_1
AP1G	Ancyromonas sigmoides	hmmsearch 3.3.1	3.199999999999993e-243	EP00161_Ancyromonas_sigmoides_P011433	TRINITY_DN2880_c0_g2_i1.p1 TRINITY_DN2880_c0_g2~~TRINITY_DN2880_c0_g2_i1.p1 O	MSIRLRELIRSVRSCKTAQEERDVIAKELAAIRTSFKDADSQLRHRNIAKLAYVALASPNVSTAFGQMECLKLIASSKFPEKRVGYLGLLILLDERQEVLMLATNSLKQDLAHPAQYVVGQALCALGNIGTSDMTRDLAPEVERLLGSQNPYVRKKAALCAVRVLRRNPDMAENFAERLRGLLNDRNHGVLLCGVTAILEMLELAPQYIVPFRRVVPGLVRILKSLVMSGYAPEHDIAGLTDPFLQVKILRLLGVLGAGSPEASEAMSDMLAQVATNTEASKTAGNAILLEAVNTVMRIAADAGLRVLAVNILGRFLANRDNNIRYVALETLSRVVATDLGAVQRHRATVVECLKDPDVSIRRRALELAYALINKQNVRALVRELLAFLVVADPEFKPD…	Naegleria gruberi	XP_002680471.1 clathrin-adaptor gamma chain [Naegleria gruberi strain NEG-M] "EP00686_Naegleria_gruberi_P012542 XP_002680471.1 clathrin-adaptor gamma chain [Naegleria gruberi strain NEG-M]"	6.27292e-152	Yes	Ancyromonas_sigmoides__AP1G_1
AP1G	Ancoracysta twista	hmmsearch 3.3.1	9.599999999999985e-180	EP00164_Ancoracysta_twista_P029594	GFYU01059881.1.p1 GENE.GFYU01059881.1~~GFYU01059881.1.p1 ORF type:internal len:3	NPYIRKKAALCAIRVFRKVPELVENFTERVSSLLNDRNHGVLVTGISVIIEICDVAPQLSVEQFRRLVPSLVRILKNLVLSGYAPEHDVSGITDPFLQVKILRLLRCLGKGDPESSDHMNDILAQVATNTETTKNAGNAILYECVQTIMAIECESGLRVLAINILGRFLLNRDNNIRYVALNTLSKVISAANQAVQRHRTTIVECLKDPDISIRRRALDLVYCLVNESNIRVLTRELLNYLLVADMEFKSDLCAKLCIVIQKYAPNRKWHVDTVIKVMSVAGQYVRESVGSDVIAMISATPELHTYACQRLYHAVKEDPSQQILVQVGAWAMGEYAELLVGPPAEDEPDLQP	Naegleria gruberi	XP_002680471.1 clathrin-adaptor gamma chain [Naegleria gruberi strain NEG-M] "EP00686_Naegleria_gruberi_P012542 XP_002680471.1 clathrin-adaptor gamma chain [Naegleria gruberi strain NEG-M]"	6.16298e-102	Yes	Ancoracysta_twista__AP1G_1
AP1G	Cyanidioschyzon merolae	hmmsearch 3.3.1	1.699999999999998e-125	EP00165_Cyanidioschyzon_merolae_P000985	XP_005535748.1 adaptor-related protein complex 1, gamma subunit [Cyanidiosch	MGCLCPSMRRHRPLSHSCALERDPVAAAYRRFTTCAPQHHRPDLKRRLLGVVHQMQKELDKAVRSAKNAISTAKKQYIVYALRDTVKLFRKQRTASAEREFVKKQLAQIRDLSRQEDRYFRRRNVAKLVFFYLNGYGVDFGIMECVKLCASPKFKDKRIGYMALQVLLDEQSEVLLLVVNVLKQDLQSDNHQIVALALHVVANLASAEIGQDLAPDVERLLHSRNPFIRKKAALAALRLCRRTPEPADSFRAAALELLKMPHHHGVLISGLALLEELLTVAPGALYGMLANEYQALLVQQLRETATAGFNPEYGFQGVCDPFLQCSILKMLRRLGQHDSAATEELHRTLIDVARSSERSHGVVLECVRTILALESSPSRNLAFAIQILGDFLRSRDPNL…	Naegleria gruberi	XP_002680471.1 clathrin-adaptor gamma chain [Naegleria gruberi strain NEG-M] "EP00686_Naegleria_gruberi_P012542 XP_002680471.1 clathrin-adaptor gamma chain [Naegleria gruberi strain NEG-M]"	4.84042e-70	Yes	Cyanidioschyzon_merolae__AP1G_1
AP1G	Porphyra purpurea	hmmsearch 3.3.1	4.499999999999996e-115	EP00168_Porphyra_purpurea_P002093	TRINITY_DN1245_c0_g1_i1.p1 TRINITY_DN1245_c0_g1~~TRINITY_DN1245_c0_g1_i1.p1 ORF t	VALAVSGAAWRPRVCRCDTVCLCSSLTVISPVYGGTSTMEKEAKKLFSRAKDSLSKAKRTYTCRTLKEVITAYRACTSSAEEKALVKKESAHIRDLFKEGDTAFRRRNVAKLLFFHMNGYPTDFGHMECLRLAASPKFADKRVGVLGLTVLVDERASILMLMTNGLKADLVSEDPAVTALALTVLGDIATPEMLRDLTPELVTHLRARSPYLVKKAALAATRAVRKLPLDETLDIWDAVPDMLATRSDAVHLCANTLIVSLVEQDAEDGGRSGEPSPLPALRSACLPSILQSLRDAVSGGKGQVNADADSSTAGGVRNPFLQVQALAALRALGRGAGQEELRTISDVLVQVATSTDAAKLAGASVLYEIVRTALALDTTEAVQQTAVTALGLFIAHKDT…	Naegleria gruberi	XP_002680471.1 clathrin-adaptor gamma chain [Naegleria gruberi strain NEG-M] "EP00686_Naegleria_gruberi_P012542 XP_002680471.1 clathrin-adaptor gamma chain [Naegleria gruberi strain NEG-M]"	1.79484e-64	Yes	Porphyra_purpurea__AP1G_1
AP1G	Marchantia polymorpha	hmmsearch 3.3.1	0.0	EP00248_Marchantia_polymorpha_P004047	PTQ30067.1 hypothetical protein MARPO_0130s0022 [Marchantia polymorpha] "EP002	MGTRLRDMIRAVRACKTAAEERGVIAKECANLRNSFKENDQDYRHRNVAKLMFIHMLGYPTHFGQMECLKLIASGGFPEKRIGYLGLMLLLDERQEVLMLVTNSLKNDLNHGNQFIAGLALCALGNICSAEMARDLAPEVEKLLHNNNSYIRKKAALCSVRIVRKVPDLVEYFTNPAVGLLTDKHHGVLIAGVKLCTELCQGSEAALEQMRKQVQTLVRILKNLVVSGYAPEYDVGGITDPFLQIRILRLLRLVGRGDPDSSDVMSDILAQVATNTEGNKNAGNAILYECVLTIMAIEGIGGLRVLAINILGRFLANRDNNIRYVALNTLVKVVSVDTQAVQRHRTTIVECVKDSDVSIRRRALELVYALVNETNVKTLTKELLEYLKVSDPEFKADLT…	Naegleria gruberi	XP_002680471.1 clathrin-adaptor gamma chain [Naegleria gruberi strain NEG-M] "EP00686_Naegleria_gruberi_P012542 XP_002680471.1 clathrin-adaptor gamma chain [Naegleria gruberi strain NEG-M]"	4.7624e-176	Yes	Marchantia_polymorpha__AP1G_1
AP1G	Arabidopsis thaliana	hmmsearch 3.3.1	0.0	EP00260_Arabidopsis_thaliana_P022636	NP_173802.1 gamma-adaptin 1 [Arabidopsis thaliana] "EP00260_Arabidopsis_thalian	MNPFSSGTRLRDMIRAIRACKTAAEERAVVRKECADIRALINEDDPHDRHRNLAKLMFIHMLGYPTHFGQMECLKLIASPGFPEKRIGYLGLMLLLDERQEVLMLVTNSLKQDLNHSNQYVVGLALCALGNICSAEMARDLAPEVERLIQFRDPNIRKKAALCSTRIIRKVPDLAENFVNAAASLLKEKHHGVLITGVQLCYELCTINDEALEYFRTKCTEGLIKTLRDITNSAYQPEYDVAGITDPFLHIRLLRLLRVLGQGDADASDLMTDILAQVATKTESNKNAGNAVLYECVETIMAIEDTNSLRVLAINILGRFLSNRDNNIRYVALNMLMKAITFDDQAVQRHRVTILECVKDPDASIRKRALELVTLLVNENNVTQLTKELIDYLEISDED…	Naegleria gruberi	XP_002680471.1 clathrin-adaptor gamma chain [Naegleria gruberi strain NEG-M] "EP00686_Naegleria_gruberi_P012542 XP_002680471.1 clathrin-adaptor gamma chain [Naegleria gruberi strain NEG-M]"	7.13403e-162	Yes	Arabidopsis_thaliana__AP1G_1
AP1G	Arabidopsis thaliana	hmmsearch 3.3.1	0.0	EP00260_Arabidopsis_thaliana_P024192	NP_176215.2 Adaptor protein complex AP-1, gamma subunit [Arabidopsis thaliana]	MNPFSSGTRLSDMIRAIRASKTAAEERAVVRKECAAIRASINENDQDYRHRDLAKLMFIHMLGYPTHFGQMECLKLIASPGFPEKRIGYLGLMLLLDERQEVLMLVTNSLKQDLNHTNQYIVGLALCALGNICSAEMARDLAPEVERLLQFRDPNIRKKAALCAIRIIRKVPDLSENFINPGAALLKEKHHGVLITGVHLCTEICKVSSEALEYFRKKCTEGLVKTLRDIANSPYSPEYDVAGITDPFLHIRLLKLLRVLGQGDADASDCMNDILAQVASKTESNKNAGNAILYECVQTIMSIEENGGLRVLAINILGKFLSNRDNNIRYVALNMLMRSLTVDSQAVQRHRATILECVKDSDASIQKRALELIYLLVNENNVKPLAKELIEYLEVSEQD…	Naegleria gruberi	XP_002680471.1 clathrin-adaptor gamma chain [Naegleria gruberi strain NEG-M] "EP00686_Naegleria_gruberi_P012542 XP_002680471.1 clathrin-adaptor gamma chain [Naegleria gruberi strain NEG-M]"	4.64237e-166	Yes	Arabidopsis_thaliana__AP1G_2
AP1G	Gloeochaete wittrockiana	hmmsearch 3.3.1	0.0	EP00276_Gloeochaete_wittrockiana_P019082	CAMPEP_0184336468 /NCGR_PEP_ID=MMETSP1089-20130417|4753_1 /TAXON_ID=38269 O	XLKFFYLEQMAIRLRDLIRNVRACKTAAEERAAIAKECASIRTAFKDEENTYRHRNVAKLLFIHMLGYPTQFGQMECLKLIAAPTFPEKRLGYLGLNLLLDERQEVLMLVTNSLKNDLNHPNQYIAGLALCALGNISSPEMARDLAPEIEKLLSSTNPYIRKKAALCAIRVFRKVPELIDNFVERVIPLLNDRNHAVLGTGVSMAIEICSAQPSVIPSFRKMVPNLVRILKSLVLSGYEPEHDVAGICDPFLQVRLLQLLQILGKGDSEASDAMSDILAQVATNTETSKNAGNAILYQCVLTIMGVESESGLRVLAINILGRFLLNRDNNIRYVALNTLAKVVNADVQAVQRHRNTIVDCLKDPDISIRRRALDLVYALVNETNIRLLAKELVNYLLVA…	Naegleria gruberi	XP_002680471.1 clathrin-adaptor gamma chain [Naegleria gruberi strain NEG-M] "EP00686_Naegleria_gruberi_P012542 XP_002680471.1 clathrin-adaptor gamma chain [Naegleria gruberi strain NEG-M]"	2.16736e-179	Yes	Gloeochaete_wittrockiana__AP1G_1
AP1G	Gloeochaete wittrockiana	hmmsearch 3.3.1	0.0	EP00276_Gloeochaete_wittrockiana_P018579	CAMPEP_0184335510 /NCGR_PEP_ID=MMETSP1089-20130417|4067_1 /TAXON_ID=38269 O	XRKEARKQAGEKMSIRLRELIKFVRQSKTAAEERAVVSKECANIRTLFKQDDAQYRRRNIAKLLFIHMLGYPTQFAQMECLKLIASNSFTDKRMGYLGLMLLLDEKQEVLMLVTNSLQNDLRAGNQYVVGLALCSLANISSTGIARDLANDVINLLGNPNPYLRKKAALCSKRILKKAPELMEQFVPKIRPLLAERNHGVVITAITLMIELAHMDQANVIYFRKAVPQLVKLLKSLLLSGYAPEYDVNGITDPFLQVKILRLLRILGKGDPAASDAMNDILAQVATNTESARNVGNAILYECVQTIMAIESESGLRVLAVNILGRFLMNKDNNIRYVALNTLQRVVDRDQPAVQRHRAIVLDCLKDPDISIRKRALDLTYALVNHQNIKLMVKELIQFL…	Naegleria gruberi	XP_002680471.1 clathrin-adaptor gamma chain [Naegleria gruberi strain NEG-M] "EP00686_Naegleria_gruberi_P012542 XP_002680471.1 clathrin-adaptor gamma chain [Naegleria gruberi strain NEG-M]"	2.56322e-166	Yes	Gloeochaete_wittrockiana__AP1G_2
AP1G	Guillardia theta	hmmsearch 3.3.1	1.6999999999999968e-205	EP00279_Guillardia_theta_P001337	XP_005819056.1 Adaptor protein complex 1 subunit gamma 1 [Guillardia theta CCMP2712	MEEQELIRAVRACKTQAEERDAIAKECAAIRTAFKDEDNPYRHRNVAKLLFIHMLGYPTHFGQMECLKLIASPRFPEKRIGYLGLMLLLDEDTEVLMLVTNSLKNDLGHANQFVIGQALCAIGDIGSVDMSLPRPCGGGREASVLPECLRQEECPDMIENYIDRISSLLSDRNHGVLIGTLSLLIELAETEPSLIPSFRSLSQQLLKMLKNLVLSGYAPEHDVCGITDPFLQVKILRALRMLAKGDKEVSDSISDILAQVATNTESAKNAGNAILYECVLTIVGIEADSGLRVLAVNILGRFLLNRDNNIRYVGLNTLALVASGDIKAIQRHRGTVVECLKDPDISIRRRALDLVYLLVNESNVRPLIKELLVYLSNSDVEFKEDLTSKICSVVTKHAS…	Naegleria gruberi	XP_002680471.1 clathrin-adaptor gamma chain [Naegleria gruberi strain NEG-M] "EP00686_Naegleria_gruberi_P012542 XP_002680471.1 clathrin-adaptor gamma chain [Naegleria gruberi strain NEG-M]"	1.75673e-49	Yes	Guillardia_theta__AP1G_1
AP1G	Baffinella frigidus	hmmsearch 3.3.1	2.6999999999999947e-277	EP00290_Baffinella_frigidus_P058635	CAMPEP_0180360018 /NCGR_PEP_ID=MMETSP0989-20121125|11664_1 /TAXON_ID=697907 /ORG	MSIRLRELIRAVRACKTLADERDAIAKECAAIRTAFKDEDNPYRHRNVAKLLFIHMLGYPTHFGQMECLKLIAGHRFPEKRIGYLGLMLLLDEDTEVLMLVTNSLKNDLGHTNQFIVGQALCAMGDIGSADMCRDLSGEVEKLLTNTNAYIRKKAVLALLRILRKCPDMVEHYLEKITSLLSDRNHGVLVGTLAMLIEVCETQPEVVPSFRACAPQLLKMLKNLVLSGYAPEHDVSGITDPFVQVKILRALRILAAGNKGTSEAIADLLAQVATNTESAKNAGNAILYECVLTIVGIEADSGLRVLAVNILGRFLLNRDNNIRYVGLNTLAQVAGADLKAIQRHRGTVVDCLKDPDISIRRRALDLVYLLVNGTNVKPLVNELLAYLAGADVEFKEDLT…	Naegleria gruberi	XP_002680471.1 clathrin-adaptor gamma chain [Naegleria gruberi strain NEG-M] "EP00686_Naegleria_gruberi_P012542 XP_002680471.1 clathrin-adaptor gamma chain [Naegleria gruberi strain NEG-M]"	2.23567e-165	Yes	Baffinella_frigidus__AP1G_1
AP1G	Emiliania huxleyi	hmmsearch 3.3.1	0.0	EP00314_Emiliania_huxleyi_P008529	XP_005764590.1 gamma-adaptin [Emiliania huxleyi CCMP1516] "EP00314_Emiliania_huxle	MSIRLRELIRNVRSCKTQADERACIHKECASIRTAFKDENNELRHRNVAKLLFIHMLGYPTHWGQMECLKLIAGSKFLEKRIGYLGLMILLDERQEVLMLVENSLKNDLQSSNQYIAGLACCAIGNISSAEICRDLSPEVEKLMVGSNPFVSKKASLCCIRILRKCPELCDTFLERIGTLLGSRNHAVLLTCLKLMREMCITEPAMIEQLRRHTPTLIAALKNLVLSGYAPEHDVHGIVDPFLQVEILTMLRVLGRGHSETSDQMNDILAQVATNTESAKNAGNAILYECVLTIMAIEVESGLRVLAVNILGRFLINRDNNIRYVALNTLHKVIAQDTQAVQRHRNTIVDCLKDNDSSIRQRALELVYALVNEANVKVLVKELLSYLLACDVEFKDELT…	Naegleria gruberi	XP_002680471.1 clathrin-adaptor gamma chain [Naegleria gruberi strain NEG-M] "EP00686_Naegleria_gruberi_P012542 XP_002680471.1 clathrin-adaptor gamma chain [Naegleria gruberi strain NEG-M]"	0.0	Yes	Emiliania_huxleyi__AP1G_1
AP1G	Prymnesium parvum	hmmsearch 3.3.1	0.0	EP00327_Prymnesium_parvum_P000506	CAMPEP_0182825264 /NCGR_PEP_ID=MMETSP0006_2-20121128|15739_1 /TAXON_ID=97485 /ORGA	MSIRLRELIRNVRACKTQADERACIHKECASIRTAFKEENNELRHRNVAKLLFIHMLGYPTHWGQMECLKLIAGNKFLEKRIGYLGLMILLDERQEVLMLVENSLKNDLQSQNQYIAGLACCSIGNISSAEICRDLSPEVEKLMVGSNPFVAKKAALCSIRILRKCPELVDTYVDRVGTLLGSRNHAVLLTSLKLMREMCLIEPEMIAQLRRHTSTLIAALKNLVLSGYQPEHDVHGIVDPFLQVEVLRMLRILGKGHAETSEQMNDILAQVATNTESAKNAGNAILYECVLTIMAIEVESGLRVLAINILGRFLINRDNNIRYVALNTLHKVVGQDAQAVQRHRNTIVDCLKDNDSSIRQRALELVYALVNEANVKILVKELLSYLNACDVEFKDELT…	Naegleria gruberi	XP_002680471.1 clathrin-adaptor gamma chain [Naegleria gruberi strain NEG-M] "EP00686_Naegleria_gruberi_P012542 XP_002680471.1 clathrin-adaptor gamma chain [Naegleria gruberi strain NEG-M]"	0.0	Yes	Prymnesium_parvum__AP1G_1
AP1G	Tetrahymena thermophila	hmmsearch 3.3.1	1.8999999999999954e-300	EP00333_Tetrahymena_thermophila_P018640	XP_001031934.2 adaptin amine-terminal region family protein [Tetrahymena the	MSKEVPQKLRDLIKAIRGCKTTAEERALVQKEKALIRESFNKNEEEYRPRNVAKLLFINMLGHNTDFGQMECLKLISAQSFTEKRIGYLGLTQLFHEQSDVLLMATSRLLTDLQSQNNYVASLAIIAVSEICTTDMCRELIGNILKIMQSGTSFTRKKAPLAAAKIMKKLPDHLPDIIEKINTLMEDRHHGVLIATLGLIEEIILHDPTTKDKFKKYVTPMIKVLQGLVSHYDKDFEIAGVVDPFLQMKILKFFRYMGKGDTTVSEEVSNVLASVSSNTNSSKNTGNAVLYECVQTIMEIESSSHLKTLGINILGKFLSQKDYNSKYCALFMLKQVVNHDINAVQKHKQTILDCMKESDISVKQLALDLVYIITNEQNVKSIIKELLNYLLAVTDEGFL…	Naegleria gruberi	XP_002680471.1 clathrin-adaptor gamma chain [Naegleria gruberi strain NEG-M] "EP00686_Naegleria_gruberi_P012542 XP_002680471.1 clathrin-adaptor gamma chain [Naegleria gruberi strain NEG-M]"	2.62916e-126	Yes	Tetrahymena_thermophila__AP1G_1
AP1G	Tetrahymena thermophila	hmmsearch 3.3.1	6.899999999999986e-246	EP00333_Tetrahymena_thermophila_P008856	XP_001018605.2 adaptin amine-terminal region family protein [Tetrahymena the	MSISKPGEGATKQHPLHEFKDIIKQVRECKTAAQERELINKEKALIRERFLQNKEETRAKDVAKLLYISMLGHNTDFGQMECLKLITSSNYGNKRIGYLGLCQLFHEHSEILMLATNRIHIDLNHTNNYVISLAIVALNEICTTEMCRELIPDLMKQFQVGSTFIKKKVALCCIKMVKKLPEATSDIVQQIDSLMEDKHHGVLLSTVSLMKSLVVLNEENKNYFYKHITPLKKILKALISNMSAEFDVNGVNDPFLQISILEFFRMMAQGKQHVADEISGILGEVASNTNGDKNSGSAVLYECVKTVMEIGSTSSLKILCINVLGKFLKNAEPNIKYVSLFMLQKVLNYDLKTVQKYMQTIIQCLKEEDISIKQLALDLIFMVSSSENVESIIKELLNH…	Naegleria gruberi	XP_002680471.1 clathrin-adaptor gamma chain [Naegleria gruberi strain NEG-M] "EP00686_Naegleria_gruberi_P012542 XP_002680471.1 clathrin-adaptor gamma chain [Naegleria gruberi strain NEG-M]"	6.50389e-122	Yes	Tetrahymena_thermophila__AP1G_2
AP1G	Paramecium tetraurelia	hmmsearch 3.3.1	2.5999999999999946e-243	EP00334_Paramecium_tetraurelia_P038216	XP_001461239.1 hypothetical protein (macronuclear) [Paramecium tetraurelia st	MSTKLRDLIRNIRACKTAAEERALIKKEQALIRESFIANESEYRPRNVAKLLFISMLGYETDFAQMECLHLITANTYNEKRIGYLALTQLFNEKSEVLMMATNRIRIDLNNPSNYIVSLALMALSEVCTSEMCRSLSGEVLKLLQNGTAYIKKKAALASTRIVTRVPEKIDEFSQKVELLLDDRHHGVLVASLQLAQHILQIQPDQKQRFQKFVQPMVRIFKSIYSTYSAEYDIGGVSDPFLQIEILKYFRIMCQGNVQLSGEVSDILTPVAANTNNNKNSGNAVLYECVKTIFAIESSNTLKTLGINILGKFLQNKDANSKYISLFMLQKVLKHDLQAVQKHKQTILECLKENDNSIKTLALDLLYVITNETNVKGIVKELLNVLLSLTEEDADFTKE…	Naegleria gruberi	XP_002680471.1 clathrin-adaptor gamma chain [Naegleria gruberi strain NEG-M] "EP00686_Naegleria_gruberi_P012542 XP_002680471.1 clathrin-adaptor gamma chain [Naegleria gruberi strain NEG-M]"	3.40062e-126	Yes	Paramecium_tetraurelia__AP1G_1
AP1G	Plasmodium falciparum	hmmsearch 3.3.1	0.0	EP00365_Plasmodium_falciparum_P001282	XP_001348703.1 AP-1 complex subunit gamma, putative [Plasmodium falciparum 3D7	MSIKLRDLIRNIRSCKTAAEERSVVAKECALIRTAFKEEDNIYRHRNVAKLLFINMLGYPTHFGQIECLKLIASNKFSFKRIGYLGLTILLDENTDILMLVTNSIKNDLRNSNQYINGLALCALGNIANSEMCSSLRYEILDMMNINNPYIKKKAAMCAIRILKKTNDIEELFLEKINNLLDDRNHGVLSAGISLMITLMEKKPQYKNILRGYTNKIVKILKSCVMSGYTHGAEYDIYGINDPFLQVKILKLLKYLNSDHVNNNENEKNTNYMNNMNNMNNMNNKNDEDNKTMCNINYEGATRSFSNTKSFNEQNDILDDTSLSSREKLINNKQPYSINDNMNKFNSMNIIHMDSMNNNIYDMEEVNSVLAQVATNTDSLKNVGNAILYECVKTITYIS…	Naegleria gruberi	XP_002680471.1 clathrin-adaptor gamma chain [Naegleria gruberi strain NEG-M] "EP00686_Naegleria_gruberi_P012542 XP_002680471.1 clathrin-adaptor gamma chain [Naegleria gruberi strain NEG-M]"	2.46767e-69	Yes	Plasmodium_falciparum__AP1G_1
AP1G	Toxoplasma gondii	hmmsearch 3.3.1	5.199999999999988e-297	EP00379_Toxoplasma_gondii_P000233	XP_002364578.1 adaptin n terminal region domain-containing protein [Toxoplasma gon	MSCKLREFIRNIRAAKTAADERAVVSKECAEIRTAFKEGDGRYRHRNVAKVLFISMLGYPTQFAQLECLKLLASPRFAEKRVGYLGLSCLLDEQSEVLMLATNSIKNDLQHPNQYVNGLALTALGNIGTGEMCGAIMTQVEDLLRCSNPFIRKKAALCGVRVVKRVGDCEEKLLACLPALLADRNHGVLISACALITALAERDPSLVSTMRTHIPTLVKSLKACLTAGYAHAAEYDIAGITDPLLQCRLLRVLALLAKGDAESSASLSDVLAHVATNTEGAKNVGNSVLYECVRTIMTIEDDPGLRVLGVNILGRFLSSRELNVKYVALGTLQQVVRVDSKAVMRHRDILLDCLKDQDLSLRRRAVEVLFCLITDDNVRGLVKELLNFLLMLNDAEFKQ…	Naegleria gruberi	XP_002680471.1 clathrin-adaptor gamma chain [Naegleria gruberi strain NEG-M] "EP00686_Naegleria_gruberi_P012542 XP_002680471.1 clathrin-adaptor gamma chain [Naegleria gruberi strain NEG-M]"	9.10247e-129	Yes	Toxoplasma_gondii__AP1G_1
AP1G	Bigelowiella natans	hmmsearch 3.3.1	2.7999999999999932e-275	EP00466_Bigelowiella_natans_P008080	jgi|Bigna1|18859|gw1.26.8.1 "EP00466_Bigelowiella_natans_P008080 jgi|Bigna1|1885	MSIKLRELIRNVRACKSSAEERKVIFKECALIRTSFKEKVDSGLRHRNVAKLLYIHMLGYPTHFGQMESLKLIASPKFNEKRIGYLALMLLLDETQEVLMLVTNCLKGDLKHKNPYIVGLALCSMGNISSADIARDLSNEVIRLFGSGNPYIRKKAALTAIRIVKKVPEMVVDFIKPATALLKTKQHSVLITAIALITEICKLKKKYANKFRSLVPSLVRHLKTLLLAGYISEYDVVGITDPFLQCKIIGLLRILGTGSSKASEEMTDILAQISINTEPSKNPGNAILYECVQTIMVIDAEDGLRQLAINILGRFLLHRDNNIRYVALNTLCGVIDRDTTSIQRHKTHIVDCLKDPDVSIRRRALDLIYALVTKSNVQGLVRELVNYLSVTSGDLEFKR…	Naegleria gruberi	XP_002680471.1 clathrin-adaptor gamma chain [Naegleria gruberi strain NEG-M] "EP00686_Naegleria_gruberi_P012542 XP_002680471.1 clathrin-adaptor gamma chain [Naegleria gruberi strain NEG-M]"	3.60321e-153	Yes	Bigelowiella_natans__AP1G_1
AP1G	Telonema subtilis	hmmsearch 3.3.1	0.0	EP00656_Telonema_subtile_P022488	TRINITY_DN2363_c0_g1_i1.p1 TRINITY_DN2363_c0_g1~~TRINITY_DN2363_c0_g1_i1.p1 ORF ty	MCIRDRYQRRVRGLLVLEKMAIRLRELIRQVRACKTANEERECISKECAAIRTAFRQEDDKFRHRNVAKLMFISMLGYPTHFGQMECLKLISSNNFPEKRIGYLGLMLLLDENQEVLMLVTNSLKNDMQQSNQYVVGLSLCALANISTSDMCRTLYVEVEKLCRSSNPYVRKKAALAAIRVIRKVPDLAEEFLERVSSLLNERNHGVLITAVSLLCEICQTNEGEHVDALRRLVPQLVRHLKNLVLSGYAPEHDVSGITDPFLQIMIINAMRFLGAGDSEASDAMNDILAQVATNTETSKNAGNAILYACVTTIMNIESESGLRVLAINILGRFLLNRDNNIRYVALNTLQHVLLTDAPAVQRHRKTIVECLKDNDVSIRRRALALTCGLVNESNVRVL…	Naegleria gruberi	XP_002680471.1 clathrin-adaptor gamma chain [Naegleria gruberi strain NEG-M] "EP00686_Naegleria_gruberi_P012542 XP_002680471.1 clathrin-adaptor gamma chain [Naegleria gruberi strain NEG-M]"	1.07248e-152	Yes	Telonema_subtilis__AP1G_1
AP1G	Euglena gracilis	hmmsearch 3.3.1	5.499999999999989e-248	EP00667_Euglena_gracilis_P005088	EG_transcript_5122 "EP00667_Euglena_gracilis_P005088 EG_transcript_5122"	ADERAVISKECAAIRTSLKEGNEFLRARNVAKLMYIHMLGYPTQFGQMECINLITSERYAEKRVGYLGLMVLLDEKQEVITLIENHLKKDLQDQNQYVQGLALSAIANISSEDMSRGLSSEVLNLLNSSNPYIRKKAALCALRTIRKVQTGDMVDMFLDFFATNLLNERNHGVLVSSIALVVEGLQTKHGVKLLPSYRLLVPAAVRMLKNLVMSSYAMEQDINGVADPFLQVKLLHLLRVLGMGDRKSCDQMNDVLAQVATNTESSKNCGNAILYECVITILAMDADPGLRVLAVNILGRFLVNRDNNIRYVALNTLTQVVSKDLQAVQRHKNTIVDCLKDVDISIRRRALDLTYALVNSSNVRLLVPDLINYLSFANNDFKEDLTTKICFVVERYAPS…	Naegleria gruberi	XP_002680471.1 clathrin-adaptor gamma chain [Naegleria gruberi strain NEG-M] "EP00686_Naegleria_gruberi_P012542 XP_002680471.1 clathrin-adaptor gamma chain [Naegleria gruberi strain NEG-M]"	3.40655e-161	Yes	Euglena_gracilis__AP1G_1
AP1G	Bodo saltans	hmmsearch 3.3.1	2.7999999999999944e-252	EP00671_Bodo_saltans_P013253	CUG91298.1 gamma adaptin, putative [Bodo saltans] "EP00671_Bodo_saltans_P013253 CUG9129	MSTTGRLRELIRAVRGCKTAAEERGLIQKECASIRQAFKEGREYSRSANMLKLLYITMLGYSTEFGQMEVVKLIAQAEYGAKRIGYLTLAVVLDETHEVLTLAENHIKRDLVNSNSFVQAIALDVVANVAGEDMARDVLHEVETLLDSSNLYLKKKASLAAVRIVKKAPDHAEIFLEKLQLMFNERNHGALLCSLTLANESYAALPWPTSASEQGQEMLPKFRVLVTAAVRVLKQLVLSSKVTDVDIGGVSDPFLQIKLLQFLRITGTGSPAASEAMNDVLAQVATNTDASRNVGSAVHYECVKTIHAIVSDDGLRVLGINTIGRFLTSVKDNNVRFVALAMLLRLLESDVAAVQRHQATIIDCLKDADLSIRRRALDLTVALIDSGSVRILVPDLIQY…	Naegleria gruberi	XP_002680471.1 clathrin-adaptor gamma chain [Naegleria gruberi strain NEG-M] "EP00686_Naegleria_gruberi_P012542 XP_002680471.1 clathrin-adaptor gamma chain [Naegleria gruberi strain NEG-M]"	6.82832e-138	Yes	Bodo_saltans__AP1G_1
AP1G	Leishmania major	hmmsearch 3.3.1	4.399999999999992e-252	EP00674_Leishmania_major_P005708	XP_001686504.1 putative adaptor gamma-1 chain [Leishmania major strain Friedlin] "E	MSSMDSMRLQATIRLIRQCKTSEEERSNVKIISAQLRKGFADAKPYIRVRYMLMLLYIRMLGYPTEFAHMEVLKLLSQPDFSGIRVGYLALQLLFSESDEVLTLVENRMIAHLSVAGSRRAISYEQLCLIGISLNAVANIASEDMCRDLLDSILHLLKNSPQQLRSKAALAVLRVVRKAPDQAGYILEYCTDLFDGNTESLMCILTLVIECLQTDSGAKMVGAFRKQATSAVRALKALVLSSRITEEDVSGITDPFLQVKLLHFMRIIGAGSDVTSEALNDVLAQVITNTDATRNVGCAVLYECVRTINAIESDEGLRTLAVNTISRFLSSVKDNNLRFVGLQTLLMYSRKDFDAVVQHQAIVLECLRDTDLSIRRRALDLTVTLITVNNVRLLVPDLI…	Naegleria gruberi	XP_002680471.1 clathrin-adaptor gamma chain [Naegleria gruberi strain NEG-M] "EP00686_Naegleria_gruberi_P012542 XP_002680471.1 clathrin-adaptor gamma chain [Naegleria gruberi strain NEG-M]"	3.59596e-106	Yes	Leishmania_major__AP1G_1
AP1G	Trypanosoma brucei	hmmsearch 3.3.1	1.4999999999999966e-269	EP00681_Trypanosoma_brucei_P001393	XP_011772639.1 AP-1 adapter complex gamma subunit, putative [Trypanosoma brucei g	MNSQKLRELISAVRQCKTSSEERALISKESAIIRESFRGSKPHVRTRNMLKLLYISMLGYPTEFGQVEVVSLIAQSDYAGKRVGYLTIQMVLGENDEVLTLSENHIKKDLGSGQPLLQSMALNVVANIASEPMSRDMFDDILRLFACPDPYIAKKACLAAVRIIKKVPDYAEVFLQECTNVFHENNQAVLLCKLTLVNECLLQSDVEEHLKKYRLATNGAVRLLKQLVLSSRVTAQDIGGVADPFLQIKLLQFMKIVGKGSPVVSETINDVLAQVLTNTDGSTKAGSAVQYECVKTIYAVESDEALRSLGVSTIGRFLASNDNNLRFVALQSLLDYAARDAEAVRGHQDIILDCLKDADVSIRRRALELTVALIDETNVRLLVPDLLTYLTVCSDEMRE…	Naegleria gruberi	XP_002680471.1 clathrin-adaptor gamma chain [Naegleria gruberi strain NEG-M] "EP00686_Naegleria_gruberi_P012542 XP_002680471.1 clathrin-adaptor gamma chain [Naegleria gruberi strain NEG-M]"	1.54664e-123	Yes	Trypanosoma_brucei__AP1G_1
AP1G	Naegleria gruberi	hmmsearch 3.3.1	7.799999999999983e-273	EP00686_Naegleria_gruberi_P012542	XP_002680471.1 clathrin-adaptor gamma chain [Naegleria gruberi strain NEG-M] "EP00	MSTRLRELIREVRNCKTAAEERSVIAKECAAIRTALKEQHAYRARNAAKLMYIHMLGYPTNFGQIECVNLISSSKYPEKRIGYLSLMIMLDEHQEILTLTEHRFKVDLNDSNQFVQALALTAIGNIASADICRDLSVEVEKLLIGAPSFIRKKAAQCAIRIVSKCPDLIENYIERIDTILENEQHQRSHSAMLGIITLILTILNPTKVGGSETRNYLLHFRKHIPVFVRLLNALLSSNSTSEYDVNGVADPFLQTKLLRLLKVLGRGSSKASEQMTEVLTKTLTNTDKTKNTGNAVIYECVRTVMDIECDPSLRKMAIGQLGTFLGNKKDNNLRYVALHTMKKVSKLDSQAVSRHLATIVECLKDHDISIRKRALDLVYVIVDNSNVTYLVQELIQHLE…	Naegleria gruberi	XP_002680471.1 clathrin-adaptor gamma chain [Naegleria gruberi strain NEG-M] "EP00686_Naegleria_gruberi_P012542 XP_002680471.1 clathrin-adaptor gamma chain [Naegleria gruberi strain NEG-M]"	0.0	Yes	Naegleria_gruberi__AP1G_1
AP1G	Hemimastix kukwesjijk	hmmsearch 3.3.1	4.799999999999988e-299	EP00696_Hemimastix_kukwesjijk_P003627	gnl|Hemi2|14433_TR4892_c0_g1_i1.p1 gnl|Hemi2|14433_TR4892_c0_g1~~gnl|Hemi2|144	MSIRLRELIRSVRACKTAADERSAIAKECAAIRTAFKDEENSHRHRNVAKLMYIHMLGYPTRFGQMECLKSIASQGFPEKRIGYLGLMLLLDEKQEVLMLCTNSLKHDMSNSNQHVVGMALCTLGNISSTDIARDLSPEVEKLLLKSSNPYIRKKAALCAIRVLRKVPDLLEDYIDIVTQLLNDRNHGVLLSTMTLAVFMAETRNEKVITQFRKYVPQLVRTLKNLVLSGFSPEHDFGGITDPFLQVKILKLLRLLGQGDSDASDAMNDILAQVATNTETSKNAGNAILYECVQTIMTIESEPGLRVLAINILGRFLQNRDNNIRYVALNTLAKVISCDIQAVQRHRNTIVDCLKDHDVSIRKRALDLIYLLVNEQNISVLVRELLNYLMIADPEFKED…	Naegleria gruberi	XP_002680471.1 clathrin-adaptor gamma chain [Naegleria gruberi strain NEG-M] "EP00686_Naegleria_gruberi_P012542 XP_002680471.1 clathrin-adaptor gamma chain [Naegleria gruberi strain NEG-M]"	0.0	Yes	Hemimastix_kukwesjijk__AP1G_1
AP1G	Spironema sp BW2	hmmsearch 3.3.1	0.0	EP00697_Spironema_sp_BW2_P001645	gnl|Spiro4|12204_TR6443_c0_g1_i2.p1 gnl|Spiro4|12204_TR6443_c0_g1~~gnl|Spiro4|12204	MTQRLQDLIRSIRACKTAADERSTIAKECALIRTAFKQGEDQRRHQNVAKLLFIQMLGYPTHFGQMECLKLIVLDKFRDKRIGYLGLMLLLDERQEVLMLVTNSLKLDMGSGSQFVVGMALAALGNISSTDIARDLSPEVERLLSKSSNPYIRKKAALCAIRVITKVPELIEDYIDHVTALLNDKNHAVLLTTMSLAVVMAETKNPAVLVQFRKYVPKLVSMLKSLMLAGYTPEHDFGGITDPFLQVKILRLLRILGTGDNEASDAMNDILAQVATNTESTKNAGHAILYECVQTIMSIESEPGLRVLAINILGRFLSNRDNNIRYVALHTLAKVVSADLQAVQRHRNTIVDCLKESDMSIRKRALDLIYLLVNESNIRVLVRELLNYLMIADPEFKGD…	Naegleria gruberi	XP_002680471.1 clathrin-adaptor gamma chain [Naegleria gruberi strain NEG-M] "EP00686_Naegleria_gruberi_P012542 XP_002680471.1 clathrin-adaptor gamma chain [Naegleria gruberi strain NEG-M]"	0.0	Yes	Spironema_sp_BW2__AP1G_1
AP1G	Spironema sp BW2	hmmsearch 3.3.1	9.499999999999994e-88	EP00697_Spironema_sp_BW2_P000892	gnl|Spiro4|11223_TR5917_c0_g1_i1.p1 gnl|Spiro4|11223_TR5917_c0_g1~~gnl|Spiro4|11223	STQSTWGMVTQKYAPNRQWHVDTILKVMSLAGRYIPEEVVSNVVSLISSNEDIQLYATQKLFLATKKEPTKIPLVYVGMWSIGEFGDILIQGNQDLQVTEDDILNLFSSILKHPLTTLIGKEYALNALAKLSTKFSQSGVSIIKKLMTPFTQSIETELQQRSCEYISILENTQVSSLKDGLLKRMPPLESRTIDDNEEVEAEVEEQEEEDEQVTPQQIQPKNNQGSNTGTQSSLIDLDNILGGSNTNNNTNTGNTGSTGGGLSLLEGILGGINNTPVNNPNIGNTGSTGGGGNLLEGIFGSNNTTTPVNPIIQNNVPQSSSPPIVAYEQDGLKIVFQFAPKDGNVVLLNIVSTNSTGIPITNYTVLMAVPPYVKLQMAMSSGNEVPPNNSGSVEQKVKL…	Naegleria gruberi	XP_002680471.1 clathrin-adaptor gamma chain [Naegleria gruberi strain NEG-M] "EP00686_Naegleria_gruberi_P012542 XP_002680471.1 clathrin-adaptor gamma chain [Naegleria gruberi strain NEG-M]"	3.42361e-22	Yes	Spironema_sp_BW2__AP1G_2
AP1G	Gefionella okellyi	hmmsearch 3.3.1	9.599999999999984e-204	EP00698_Gefionella_okellyi_P012085	TRINITY_DN3229_c0_g4_i1.p1 TRINITY_DN3229_c0_g4~~TRINITY_DN3229_c0_g4_i1.p1 ORF	MSLKLRELIRSVRQCKTAAEERSVIAKESANIRTQFASEGQEFRHRNIAKLIFIYLLGYPTHFGQVEVIKLVASGKFAEKRVGYLALSLLLDEQVEVLMLATQSLKTDLGSKNQFVVGLALGALGNIGSVDMVRTLAGEVEKRMGSSSSFVRKKAALCAMRIVRRVPDLADGFVDRVVTLFSDHNHGVLLASVSLAQTICEVALEFIPRFRKCVPLNANPSLVKLLKSLVLSGYTPDYEISGVADPFLQVKLLQLLRVLGKGDQEASEHMSDVLASVATNTQVTGHKLSGTAVLYECVQTVMFVESEAGLKVMAVNLLAKFLANADNNMRYVALNCLARIASADLQALQRHRATIVDCLRDQDISIRHRALDLIYLLVNEQNVVTLTKELLGYLQIADA…	Naegleria gruberi	XP_002680471.1 clathrin-adaptor gamma chain [Naegleria gruberi strain NEG-M] "EP00686_Naegleria_gruberi_P012542 XP_002680471.1 clathrin-adaptor gamma chain [Naegleria gruberi strain NEG-M]"	8.15733e-139	Yes	Gefionella_okellyi__AP1G_1
AP1G	Gefionella okellyi	hmmsearch 3.3.1	6.099999999999995e-73	EP00698_Gefionella_okellyi_P012083	TRINITY_DN3229_c0_g2_i1.p1 TRINITY_DN3229_c0_g2~~TRINITY_DN3229_c0_g2_i1.p1 ORF	MAVKRLFVSLQENIERQPLAQVAAWAIGEFGDLLITSSGSASPKESEVVDLLQTLIQHSQTSLRTRQIAASAVMKLAARYPAQSARLLQLLEPFKTHLSLELQQRAVEYSNLYNKHADIAALFERMPAPQAPEESESPPLTTVAPAAPQQSAPSKTTTSAAAVAEPVKQPTLIDDILSTPVVDAAPAKSSGQALLDDLLAGSFAPLVPQKATPPVPVPAPVQPAQPMQPVQFMHPVQPMQPVQPVLVATPAFTAPANSIVAWSKHGATIYFRFERVPTHPTVTTVHATFVNTSSQPITNFNVQGAVPKHVKLQLNAPSATTLPANAAGVVTQVIRLANSAQGEKKLAIRLKIDFEVSGKAVSEVAQFNDFPEGS*	Naegleria gruberi	XP_002680471.1 clathrin-adaptor gamma chain [Naegleria gruberi strain NEG-M] "EP00686_Naegleria_gruberi_P012542 XP_002680471.1 clathrin-adaptor gamma chain [Naegleria gruberi strain NEG-M]"	2.32867e-18	Yes	Gefionella_okellyi__AP1G_2
AP1G	Giardia intestinalis	hmmsearch 3.3.1	1.2e-49	EP00701_Giardia_intestinalis_P002010	XP_001705834.1 Gamma adaptin [Giardia lamblia ATCC 50803] "EP00701_Giardia_inte	MELSNFIRRVRTSRTSTQMREVIEVELANVRAELKKPRTDELAQLVAKMTCAYLWGFNVSWGYVHMCTLCSVAKMHAEKRIAYLALTLSYAEATQLFSLTTNALAKDLVEDNVSTHYKVSLALTTICTICSKEAAPVFSTRVYELISGGSSIYLRKKAIMAACAILQACPDLSPRFVDVCSASLSDKAHSVVLAGCELGIIILSANEELIHKLAHKIYHLLKVLNKLCAVTTFPDHNVGGFCDPLLQQAILRFLGRAIRAAFSYNCTIFLDTLPSLRRYFLSVFSSILEKCSSTTVSRNIGLSICAQVFTLFSEIPDSFFFEKTAHLSETIPEEEALPNLVMSFMRLLLEAVTDYSDLISCTALESLKNFVLHKKQTAGLDSDTKFKKFSQLLKRQNPA…	Naegleria gruberi	XP_002680471.1 clathrin-adaptor gamma chain [Naegleria gruberi strain NEG-M] "EP00686_Naegleria_gruberi_P012542 XP_002680471.1 clathrin-adaptor gamma chain [Naegleria gruberi strain NEG-M]"	1.94867e-25	Yes	Giardia_intestinalis__AP1G_1
AP1G	Kipferlia bialata	hmmsearch 3.3.1	1.9e-69	EP00704_Kipferlia_bialata_P012193	g12193.t1 "EP00704_Kipferlia_bialata_P012193 g12193.t1"	MSSRVRDLIRKVRSAKTGQQEREIIAEESAKIRTHLKQSKVSNAHRTVSKMIFISMLGYSVKWGHVHVVSLCHNAKTHKERRISYLGLSLLLPEDSQLLMMATNSAKLELESGDQYKQAVALAALGATSSEEMLRQLTPVLVDMIDASVSKKQTYARKKALFVAAKAVRYCPDVAGSFLDTALTALGDKSHAVVLAGAQLALEMLDADEACVDRMVKDRDLVPGLCRVLLGLAQQRSSGHDVGGVCDPFLQVSLLRLVSRLVKLGAEPGNAEEAVTSLLRASVKGELSAARVAVQFEAAHAAVRASLSQQLCESASEALVDALQ	Naegleria gruberi	XP_002680471.1 clathrin-adaptor gamma chain [Naegleria gruberi strain NEG-M] "EP00686_Naegleria_gruberi_P012542 XP_002680471.1 clathrin-adaptor gamma chain [Naegleria gruberi strain NEG-M]"	1.35308e-39	Yes	Kipferlia_bialata__AP1G_1
AP1G	Trichomonas vaginalis	hmmsearch 3.3.1	3.1999999999999945e-230	XP_001325856.1	Adaptin N terminal region family protein [Trichomonas vaginalis G3] "XP_001325856.1 Adaptin N termina	MTLQLSALIHQIRAAQSIDEERHVITTELANIRTYIRECEPEMRPRVIAKLVYLNMIGETTSWGQMETLSLMADDRFSFKRIGYLGAGLLLDETADISVLLTHTIQKDLQSKHRFVVALALAVLANIGSTELCRSLAADVQKVLAIDDPFLRKRAAMAVIRIIKKLPEFTETFQTHVHLLLNDSQHSVVLSGIGMVITMLKAQPELANTWSKFTPAFVKILRSLIASSRSSDEASDPFLQVKVLEILALLKSPSDDLDEVLASIVSTADMKRSDGRAVLLQAVQTIVAVAKKPSLRTLAFSQIGRLLSFRESNVLYSALNVFSRVLYANRDILDRTSADSLALQRYKGQIVRCLDNPDISIRRRALDVISALIDRDNVERLVPEILKYLHLADTDFRME…	Naegleria gruberi	XP_002680471.1 clathrin-adaptor gamma chain [Naegleria gruberi strain NEG-M] "EP00686_Naegleria_gruberi_P012542 XP_002680471.1 clathrin-adaptor gamma chain [Naegleria gruberi strain NEG-M]"	5.55898e-94	Yes	Trichomonas_vaginalis__AP1G_1
AP1G	Trichomonas vaginalis	hmmsearch 3.3.1	3.0999999999999945e-184	XP_001316387.1	Adaptin N terminal region family protein [Trichomonas vaginalis G3] "XP_001316387.1 Adaptin N termina	MTQPLAEFIASVRLADSIEHERFLINSEQADIRNYIRECDPILRPRIVSKMIFLATLGETVAYGQMEVLTLMSNDVFSYKRIGYIAAATMLDEASELTVLITHTITKDLQSPDFRIQCLALTLLANIGSAEMCRSVTTEVQKLIDSPEPAVMKRAAMAACRIVERVPELAENFKQSVQHLLKHGSHGVVISAINLMSHIILTDPSFIPGWEKYAPAFTKILKQLNSSKASREFSFTVFNDPFLQIRIMKVLAILKKPSDDLDDTLEAIATGVELKRNTGRALLYQAVETIVATAKKPSLRGLAFAQIGRLFQFKEANVLYSALSVFSRVLYQGREIIDRTSGDSIALQRYKTQVVQCLNHRDPSIRRRALDVVSALVDEKNVETLIPEVLDYVKLADSE…	Naegleria gruberi	XP_002680471.1 clathrin-adaptor gamma chain [Naegleria gruberi strain NEG-M] "EP00686_Naegleria_gruberi_P012542 XP_002680471.1 clathrin-adaptor gamma chain [Naegleria gruberi strain NEG-M]"	2.17102e-81	Yes	Trichomonas_vaginalis__AP1G_2
AP1G	Trichomonas vaginalis	hmmsearch 3.3.1	9.699999999999981e-179	XP_001324716.1	Adaptin N terminal region family protein [Trichomonas vaginalis G3] "XP_001324716.1 Adaptin N termina	MTQPLNEFICAVRIADNIEQEKFIIRTEQAQIRAYLRKCTPEMRPRIVSKIIFLDMLGENPVWGQMEAITLMTDDRYSYKRVGYIGAAILLDESAELTILVTQTLTKDLQSTDPNIQCLSLAFIANLGSQECCRSVTTHVQKLLSSMNPAVQKAAGMAACRIISKNPDLAESFKNSVQSLLNSSYHGVILAGMNLTIQMMRAEPKLAQIWHQFTIPFTKILKSLVYTRPSPEFASGIYNDPFMQIKAMQALAMLKKENDELETILQSIISTTEYKRNTGRALLYQAVETVCAITKKASLRGHGFNQIGRLLSLKNPNILYSALSAYARILTNDPRLISRGGADSMAIQRYKNAIVKCLDNKDPSVRRRALDVISALIDEKNVETLIPEILGFVKLSDSE…	Naegleria gruberi	XP_002680471.1 clathrin-adaptor gamma chain [Naegleria gruberi strain NEG-M] "EP00686_Naegleria_gruberi_P012542 XP_002680471.1 clathrin-adaptor gamma chain [Naegleria gruberi strain NEG-M]"	3.61577e-68	Yes	Trichomonas_vaginalis__AP1G_3
AP1G	Trichomonas vaginalis	hmmsearch 3.3.1	1.0999999999999985e-174	XP_001326672.1	Adaptin N terminal region family protein [Trichomonas vaginalis G3] "XP_001326672.1 Adaptin N termina	MKFEKLCSEFSKDFNMTTPLNEFISSVRLADTFEQEKFLISTEQALVRASVRRGESQYRPRNVMKLLFLEILGQNNPWGQMEVLTLMSEEQFSFKRIGYIAGEVLLDESADISVLVTQTLLKDLNNPNPNIQSLALAFIANCGTSEVCRDVATSVQKCIESSYPNVLKHAGMAILRIVKQNPDLAEAFKNSVQKLLNHTNHGVVLSGMNAVISLITVEPRLSKLWGQFAGPFTRILKALSTSRGTREFSYGVFNDPYMQIKAMKALALLKKSSDELDQVLQSIVSSTETRRNTGRAVLYQAVELVVAVSPTASLRGLAFNQVGRLLSLKDPNVLYSALSVFARVLYTERDIINRGSVDTQALQRYKKHIVRCLDHRDPSIRRRALDVISALIDETNVET…	Naegleria gruberi	XP_002680471.1 clathrin-adaptor gamma chain [Naegleria gruberi strain NEG-M] "EP00686_Naegleria_gruberi_P012542 XP_002680471.1 clathrin-adaptor gamma chain [Naegleria gruberi strain NEG-M]"	7.85971e-78	Yes	Trichomonas_vaginalis__AP1G_4
AP1G	Trichomonas vaginalis	hmmsearch 3.3.1	1.1999999999999984e-174	XP_001582815.1	Adaptin N terminal region family protein [Trichomonas vaginalis G3] "XP_001582815.1 Adaptin N termina	MAQALYDFISSVRMADSIEQEKFLIATEQAQIRASIRKCDPDSRPVIVSKLIFLDIMGENPTWGQVEIINLMSDERFSYKRIGYIGAQILLDESGELSVLVTQTLLKDLTNPNPYIQCLALTYISNLGSEEICRSVVTETEKLLRSPNRDVQKRAGMAMVRVCTKNPELCDTFKNSVQALLNNGDHGVVISGMNLVIAMIKAEPKLAKSWASFHVPFTKILRNLVESRPKREYSSGIYNDPFMQIKAMQALSLLHKRSEDLETILQSIISSTESRKNTGRAILYQAVETIVSISKKSSLKGLAFNQVGRLLSIRDPNILYSALSAFARILYNDEMVIQRGSADSMALQRYKTQIINCLDHKDPSIRRRALDVISALIDEKNVETLIPEILGFVKYADAE…	Naegleria gruberi	XP_002680471.1 clathrin-adaptor gamma chain [Naegleria gruberi strain NEG-M] "EP00686_Naegleria_gruberi_P012542 XP_002680471.1 clathrin-adaptor gamma chain [Naegleria gruberi strain NEG-M]"	2.72323e-76	Yes	Trichomonas_vaginalis__AP1G_5
AP1G	Mastigamoeba balamuthi	hmmsearch 3.3.1	0.0	EP00727_Mastigamoeba_balamuthi_P008566	m51a1_g4331 Adaptor protein complex 1 (AP-1), gamma subunit (843) ;mRNA; r:13	MSQKLRDLIKQVRSCKTAAEERAIIAKECAAIRSTFNDDSANRHRNIAKLLYIHMLGYPTHFGQMECVKLIVSPYYSDKRIGYLGLMILLDETQEVLTLVTNTLQNDLNHTNQFIVGLSLAAVGNISSEGIARDLAPDVAKLMASPNSYIRKKAVLAAIRVVRKCPDLAEDFVPKAKAMFASEKNHGVLVGAVALATELCAMNAAAFVPQLVGVVPQLVRTLKTLVGTGYVPEHDVNGVTDPFLQVKILRLLRVLGTEQLRNGDAKVSEMMNDILAQVATNTESTRNVGNAVLYECVQTIVGIPSEPGLRVLAINVLGRFLVNRDNNIRYVSLNTLQKVVEADVQAVQRHRQTVVDCLKDADISIRRRALDLVYALVDESNVRQLVRDLLGYLVVADQQ…	Naegleria gruberi	XP_002680471.1 clathrin-adaptor gamma chain [Naegleria gruberi strain NEG-M] "EP00686_Naegleria_gruberi_P012542 XP_002680471.1 clathrin-adaptor gamma chain [Naegleria gruberi strain NEG-M]"	2.68233e-178	Yes	Mastigamoeba_balamuthi__AP1G_1
AP1G	Cyanophora paradoxa	hmmsearch 3.3.1	2.899999999999992e-302	EP00741_Cyanophora_paradoxa_P019859	tig00000217_g19167.t1 "EP00741_Cyanophora_paradoxa_P019859 tig00000217_g19167.t1	MSVRLRDLIRSVRACKTAAEERATIAKELAAVRTSFKEEEAEYRHRNVAKLMFIHMLGYNTAFGQMECLKLIAAPTFPEKRLGYLALNLLLDERQEVLMLVTNSLKNDLNHPNQYIAGLALTALGNISSQEMARDLAPEVEKLLGSSNPYLRKKAALCAIRVFRKVPELIDNFLERLPSLLNDRNHAVLGTGVSMVLEVCQANPGAIAPLRKLVPNLVRILKNLVLSGYEPEHDVAGICDPFLQVKLLLLLQTLGKGDAEASDQMSDILAQVATNTETSKNAGNAILYQCVQTIMGIESESGLRVLAINILGRFLLNRDNNIRYVALQTLSKVVNIDTQAVQRHRQTIVDCLKDPDISIRRRALELVYALVNESNIRALVKEMLSYLVVADVEFKPDLV…	Naegleria gruberi	XP_002680471.1 clathrin-adaptor gamma chain [Naegleria gruberi strain NEG-M] "EP00686_Naegleria_gruberi_P012542 XP_002680471.1 clathrin-adaptor gamma chain [Naegleria gruberi strain NEG-M]"	0.0	Yes	Cyanophora_paradoxa__AP1G_1
AP1G	Cafeteria burkhardae	hmmsearch 3.3.1	3.5999999999999934e-229	EP00749_Cafeteria_burkhardae_P004788	KAA0152592.1 hypothetical protein FNF29_03819 [Cafeteria roenbergensis] "EP0074	MSCRLSDLITEVRACKTAEAERARITDECAQIRNALREEAGGKRRGRVGATPFRERNMLKLMFAHMMGHSTHWAQMECVKMSASPSFHEKRVGYLGLMLLLDESASVLTLVTHQLSRDLQDESPFVNSLALATLANIASADMARDLHRHVERHLASGPPLTRKKAALTCIRLFKSAPELIDDFIPRVVGLLTDRTHATIMTGTTLMWHMARMKPAVIPRFSKAVPHLAKLLRKLVVSTNVPNYTIGRVCDPFLQSRLLSLLRVLGRDNSVASEQMNDVLAQVATHTDASRVAGNAILYDAVQCILEIESEEGLRILAINILGRFLLNKENNIRYVALNTLCHIVDKDLPAVARHRTTIVACLRDADSSIRRRALDLVYALTDSTNILSMAGEMVNYAVI…	Naegleria gruberi	XP_002680471.1 clathrin-adaptor gamma chain [Naegleria gruberi strain NEG-M] "EP00686_Naegleria_gruberi_P012542 XP_002680471.1 clathrin-adaptor gamma chain [Naegleria gruberi strain NEG-M]"	1.75394e-118	Yes	Cafeteria_burkhardae__AP1G_1
AP1G	Andalucia godoyi	hmmsearch 3.3.1	2.599999999999995e-248	EP00762_Andalucia_godoyi_P001381	ANDGO_04795.mRNA.1 AP-1 complex subunit gamma-2 "EP00762_Andalucia_godoyi_P001381 A	MTSRLRELIRAVRAAKTAAEERDVVAREGASIRTAIKDDENPYRARNVAKIMYMHMLGYDVSWGKMAAITLITSEKFPEKRVGYLAIALVFEDDDNMLTLVQNQIAKDMLDTNALVQALAIHTLANIGNESMLRDLLPAVLKMCDHSNAYIRKKAALAAVRTVRRVSDLVDLVGEKIVNMLQDKNHGMLVASVQLAHECCLVNADIAELIDRKCVPFLCRLLRNLLASNSAVEHDVGGVADPFLQVKIIRLLRLLMEMGSSQQEAIIEILALVATNTEQGKNAGNAVLYECCHTIMELDASPQPMRVLAVNVLGRFLSNKDNNLRYTALHSLSRVVQRDSAAIQKHRGTVLECLRDPDVSIQKRAADLVCALARSTNVDILVPEMILFLEASKDDMKED…	Naegleria gruberi	XP_002680471.1 clathrin-adaptor gamma chain [Naegleria gruberi strain NEG-M] "EP00686_Naegleria_gruberi_P012542 XP_002680471.1 clathrin-adaptor gamma chain [Naegleria gruberi strain NEG-M]"	1.38344e-136	Yes	Andalucia_godoyi__AP1G_1
AP1G	Dysnectes brevis	hmmsearch 3.3.1	2.1999999999999996e-66	EP00768_Dysnectes_brevis_P003766	gnl|Dysnectes_brevis|2679_a3243_1136.p1 GENE.gnl|Dysnectes_brevis|2679_a3243_1136~~	MSVSPKELIRKVRAAKTTVQERKLMMTEAAAIRTSFKQREQPHIGRNISKLIFMHMSGFPVQWGTMAIVTQCAAAKVHKDKRLAYLAMSLILPGDPGMLKMTTNSIKQDMESGSQYRAALALAALASAGTPEMFSELSTVLAALIADKDSIYVRKKALLVCCRATEMSPEIAVSFLEPCVLALKDKSHAIVLAGAQLAQRLCAALPEEGPAAFVERVPGLCKVLLHLNTAQRSPDHKVGGVADPFIQCNVLRLMAVLGKQSSVDLEALLPALDAVVSQ	Naegleria gruberi	XP_002680471.1 clathrin-adaptor gamma chain [Naegleria gruberi strain NEG-M] "EP00686_Naegleria_gruberi_P012542 XP_002680471.1 clathrin-adaptor gamma chain [Naegleria gruberi strain NEG-M]"	3.64282e-33	Yes	Dysnectes_brevis__AP1G_1
AP1G	Dysnectes brevis	hmmsearch 3.3.1	7.7e-48	EP00768_Dysnectes_brevis_P001965	gnl|Dysnectes_brevis|1586_a1797_1909.p1 GENE.gnl|Dysnectes_brevis|1586_a1797_1909~~	MLSLKNFIRKVRSEPTADKMRTTIAMETAAIRSLFKQKQTSELTLNQNILKLIFLYMYNGERVQWAQFSVLNMVANAKTHKQRRIAYLALSMIVPNDSDALFMATNSIKNELESGSPLRATLALAALGQNSTEPMLRELAQPVAALCSPDGEVAPKALLVAAKCCKMCPDVAAFFVEPITASLVSKSFSVVLSACQAARELLAAEPELARPSLLRVAPRLAATCNLLSGMRHSSEHLVRGLVDPFLQAAGLQLLGDLGDLGEDAVEAREQLLAVAGQSTRQGEDPETRASVQFAAARAVVRC	Naegleria gruberi	XP_002680471.1 clathrin-adaptor gamma chain [Naegleria gruberi strain NEG-M] "EP00686_Naegleria_gruberi_P012542 XP_002680471.1 clathrin-adaptor gamma chain [Naegleria gruberi strain NEG-M]"	2.69373e-18	Yes	Dysnectes_brevis__AP1G_2
AP1G	Monocercomonoides exilis	hmmsearch 3.3.1	4.5999999999999986e-152	EP00770_Monocercomonoides_exilis_P011120	MONOS_11068.1-p1 | transcript=MONOS_11068.1 | gene=MONOS_11068 | organism=M	MDIYFREFVLEVRSAETSAQEREIISRESANMRTTFKDPKNRLAHRNVVKCLFMHLIGYQAHFVKVEAVKLVASNKFYEKRLGYLILGILLDESDELLPLLPNSLHSDLISPNNFTISLALMAVSGIANADMYRQLLPDLEKCLKHPHTFIRKKAVLCSVQAIRKDSSFAEIFAPKIADLLGERSHAVVICSCALLLELNNLVPELIISRIKTLVQILVRALRALLMASTTAQHDVGGVTDPFLQVKLLQCIRALCTRSPDCVGLTSDVLAQIATNTAAEKSGTSPAASAVLYECVYTILAISQDMALRTLGVTTLLRFLSRRDNNSRYVALSLLSKVVFHDRVVIQRHRDSIIHCLTESDDSIRKRAMFIVKEMADATNTPKMFPLLLSHLAASDEGT…	Naegleria gruberi	XP_002680471.1 clathrin-adaptor gamma chain [Naegleria gruberi strain NEG-M] "EP00686_Naegleria_gruberi_P012542 XP_002680471.1 clathrin-adaptor gamma chain [Naegleria gruberi strain NEG-M]"	3.60647e-82	Yes	Monocercomonoides_exilis__AP1G_1
AP1G	Monocercomonoides exilis	hmmsearch 3.3.1	2.0999999999999996e-115	EP00770_Monocercomonoides_exilis_P001396	MONOS_1386.1-p1 | transcript=MONOS_1386.1 | gene=MONOS_1386 | organism=Mono	MSLTLKEFALAVRAADTQAHERAIVAKESAAIRTSFKDPKDKLKHRNVVKCLFMHLIGYPAHFAKVEAIHLIAQPKFFMKRLGYLIVSILIDEKDELLPLLPNSLNTDLSSTNNFIVATALGCVSSIADADIFRQLLPQIEQCFKHSHVFIRKKAILCAVTAVRKDSSFGEVFAEYLLSILAEHSHAIMTTSCALLMELITSAPELILPQIVPLTQTLVKALKSLNSPQSSSSSSRLSSHSSSASSSYTSTDPLLLIKLLQSLRMCCQLASQIDDPSLGNSRDVMVATVDALTPILSSAAAVEREHQKEKVPVTMMHSAVLYETVMTLLTVPAEVSTRTMAMTTLLRFLGRKDNNSRYVALSLLGKVIDKGENRALMQRNREGVLSCLLDVDESIRKRA…	Naegleria gruberi	XP_002680471.1 clathrin-adaptor gamma chain [Naegleria gruberi strain NEG-M] "EP00686_Naegleria_gruberi_P012542 XP_002680471.1 clathrin-adaptor gamma chain [Naegleria gruberi strain NEG-M]"	6.88253e-62	Yes	Monocercomonoides_exilis__AP1G_2
AP1G	Trimastix marina	hmmsearch 3.3.1	2.499999999999996e-237	EP00771_Trimastix_marina_P001314	gnl|Trimastix_PCT|2377.p1 GENE.gnl|Trimastix_PCT|2377~~gnl|Trimastix_PCT|2377.p1 O	MRCRQYPNEHPMSVRLRELISKVRSSKTIAEERAVVSKECAAIRTAFKTTNNLRHRNVAKCLFCHLLGYPTQFSRMECIKLIASNKFHEKRIGYLGLMMLVDERQDILMLLPNSIKGDLQNPSHFIVSLALVTLANMGSVEMVRDLLPEIDRCCAHTHAFIRKKAALAAVRAIRKEPEVAEQFAPRVVALLGERPHGVVVAACALFLQVHAVAPEVLRPFYGELVPTAVRALKSLLLSSYSAQHDVSGITDPFLQVKLLQVLRILGRGNKAHSDLMSEVLAQVATNTDQRKNAGVAVLYECVQTILSIDAEPGLRVLAINLLMRFLSKNDNNTRYVALNLLHSIVSVERATVQRHKRVVVDCLKDPDISIRRRALDLSYALCDTENIRFMTTELIHYLE…	Naegleria gruberi	XP_002680471.1 clathrin-adaptor gamma chain [Naegleria gruberi strain NEG-M] "EP00686_Naegleria_gruberi_P012542 XP_002680471.1 clathrin-adaptor gamma chain [Naegleria gruberi strain NEG-M]"	4.73117e-148	Yes	Trimastix_marina__AP1G_1
AP1G	Cryptosporidium parvum	hmmsearch 3.3.1	8.099999999999987e-223	EP00989_Cryptosporidium_parvum_P002061	QOY41807.1 hypothetical protein CPATCC_002408 [Cryptosporidium parvum] "EP009	MSIKLRELIRQVRNCKTAAEERSIISKECAHIRALFKEDENQYRQRNIAKLLFIHMLGYPSQFGQVECLKLIASNKFCEKRIGYLAICQLLDEDSEILLLATNSIKNDLNHSNQYINGLALSAIANTAPKEMCRAVFREVSELLLVGNPFIKKRALLASVHIIRVLEDAEIESFINCIPSLLEDKHHGVLLGTCHMINSIIQYHPEHIEALGPFVPLLVKILNTISMAGYLNSMEYDNGGVTDQFLQVHILITIGDLRTVIADDIKENICAVLAQLLTNTDHSKNGGNSILYESVRTIIKLLPYINEDGLYMLAVNTVTKFLQNTDLNIRFVALGLLENMKEFPNNSSTCSIVSNVNESLTGNNDNSNNETAHAGLAPHHALILDCLKDSDSSIKLRAL…	Naegleria gruberi	XP_002680471.1 clathrin-adaptor gamma chain [Naegleria gruberi strain NEG-M] "EP00686_Naegleria_gruberi_P012542 XP_002680471.1 clathrin-adaptor gamma chain [Naegleria gruberi strain NEG-M]"	8.30407e-96	Yes	Cryptosporidium_parvum__AP1G_1
AP1G	Nutomonas longa	hmmsearch 3.3.1	1.0999999999999985e-205	EP00162_Nutomonas_longa_P005926	comp16545_c0_seq1|m.26610 comp16545_c0_seq1|g.26610 ORF comp16545_c0_seq1|g.26610 c	PTKHTTTTRRANMSIRLRELIRAVRSCKTMAEERDVIAKESAAIRTAFKDEDTNLRHRNVAKLLFLHLLGYPTAFGQMECLKLIASGKFPEKRIGYLGLMVLLDERQEVLMLVTNSLKNDLNHQNQYISGLALCALGNIGSPDMTRDLGPEVEKLLQTTNPYIRKKAALCAIRIIKKNPELAENFVERIRNLLNDRNHGVLLAGVTSIIELLDVAPQFIPGFRRSVPALIRILKSLVMSGYAPEHDVYGITDPFLQVKILRLLAILGKGSPEASEQMSDMLAQITTNTENSKTAGNAILYEAVLTIMSIQCEQSLRAFAINVLGRFLANRDNNIRYVALNTLSRVVAHDVQAVQRHRTTVIECLKDADISIRRRALD	Naegleria gruberi	XP_002680471.1 clathrin-adaptor gamma chain [Naegleria gruberi strain NEG-M] "EP00686_Naegleria_gruberi_P012542 XP_002680471.1 clathrin-adaptor gamma chain [Naegleria gruberi strain NEG-M]"	1.08358e-137	Yes	Nutomonas_longa__AP1G_1
AP1G	Nutomonas longa	hmmsearch 3.3.1	5.099999999999996e-125	EP00162_Nutomonas_longa_P010824	comp20175_c0_seq1|m.39878 comp20175_c0_seq1|g.39878 ORF comp20175_c0_seq1|g.39878 c	RRRALDLAYALINDSNIKLLARELLNFLIVADVEFKPDLTAKICAVVDRYAPSLRWQVDTLIQVLTYAGEYVREEIPASFVAIVAQNPDLHEYAVRRLYNAIKTERSMALVQVAAWVIGEFGDSLVRGSRGDGELDDPVTEGEVLETFRDILASPLVTDKTREYILTALVKLSSRFHSNKDRISALIGSFKRSIHLDIQQRACEFGNIMALDSIRAALLEPMPVPEKPVISVAETAQGSSSAAAAESSQNGTSDRAAASSASAGSSKPASSQQQNVTTKPAPVSAAPAKSAVPDLLGLGDDLLGPAPTSSSAASSNVLDLLGGFGGGMSSSTAASAPAAGSSAGSAPKPPLSDANMLLDLLGTGPSAPAPAPAAAPSMMQQQQQLQQQQMQMQQAAMMG…	Naegleria gruberi	XP_002680471.1 clathrin-adaptor gamma chain [Naegleria gruberi strain NEG-M] "EP00686_Naegleria_gruberi_P012542 XP_002680471.1 clathrin-adaptor gamma chain [Naegleria gruberi strain NEG-M]"	1.85988e-39	Yes	Nutomonas_longa__AP1G_2
AP1G	Thalassiosira pseudonana	hmmsearch 3.3.1	0.0	EP01082_Thalassiosira_pseudonana_P000126	g123.t1 g123 contig1:286884-29	MSLKLRDLIRQVRACKTAAEERAVIAKESAMIRTAIREEQEQYRHRNVAKLLFMHMLGYPTHFGQLECMKLVASPHFPEKRIGYLGMMLLLSEQADVLMLATNSLKNDLNSTNKFIAGLALCAIGNLATGDMSRDLAPEVDKHLGNAKPYLRKKACLAMARCLTKCPDMVEDFVDRVVTLLNDKSHGVLITVVQLMTRVLVIDRQEYFHGEDGVGMTEGGDEGDYESPCRTAFLKLVPSLVKLLRNLLSMGYSPDHDVGGISDPFLQVQLLTLLRLLGAHNVKASEEMNDVLAQVATNTETSKNAGNAILYECVQTIMAVESDDGLRVLAVNILGRFLLNRDNNIRYVALNTLAKCIADQQTAVRESLVDGVEGGEEGDGGNTATSALQRHRTTVVDCL…	Naegleria gruberi	XP_002680471.1 clathrin-adaptor gamma chain [Naegleria gruberi strain NEG-M] "EP00686_Naegleria_gruberi_P012542 XP_002680471.1 clathrin-adaptor gamma chain [Naegleria gruberi strain NEG-M]"	9.50213e-140	Yes	Thalassiosira_pseudonana__AP1G_1
AP1G	Carpediemonas membranifera	hmmsearch 3.3.1	7.099999999999994e-110	EP01146_Carpediemonas_membranifera_P002838	KAG9392264.1 Adaptor protein complex AP-1 gamma subunit [Carpediemonas me	MGHNAKDFAKLVRNCSNQQSERECVATESLVIRTDFKSPDISDSALAENLEKLIFINLLGYPTQSSQMNIVQMMAAAREHKAKRCAYLCYGLLVEDTDVMMMATNSIRKDLKSAALHTVDTALQFMGSAGHPDLLEDLYPDVLALLTDRRKYIVKKAAQAAVRIVRLLPESSDKFIKPCLTLLKDRALVLAGLQLAVAIMRYGGPDMAAYCARELLPAVGALATLVKTMAQGYKTTAVQKTAPDVFIICAAVEFFGLLLAYVPSDDARRCISELLLHMPLALTAHAAILLEASRMVLETCKDETLQPLALNVLFRFLSHKDTNLRYAALTSMPAALSLNPTVVRRHTSAIVSTLDDASPVIRRRGLHVLLQVTDGETAKTTIRLLTEYLERCDKDLVPA…	Naegleria gruberi	XP_002680471.1 clathrin-adaptor gamma chain [Naegleria gruberi strain NEG-M] "EP00686_Naegleria_gruberi_P012542 XP_002680471.1 clathrin-adaptor gamma chain [Naegleria gruberi strain NEG-M]"	7.2082e-44	Yes	Carpediemonas_membranifera__AP1G_1
AP1G	Anaeroamoeba ignava	hmmsearch 3.3.1	3.6999999999999943e-219	Anaeramoba_ignava|a347250_70.p1	GENE.a347250_70~~a347250_70.p1 ORF type:internal len:612 (-),score=191.86 a347250_7	FFKKKMSLSLRDLIRSVRNAKTISQARETISNESAKIRTSFRSEDAKSRPKNVMKALFIYLSGFNANYAQLECLKLIAMPSFICKKVGYLGLSILLDETEDFLVMATNNIRNDLISESKYTIGLALTALGNLGSEDMARDLAPEVENAMQHKDAFVKKKAVLCAFRIIKKVPETIDRFVGRIRLLLSDKNHSVVMCTLQLVELMVEKDQEIRKKFEKFTVGLCRMLKSLLEVPYSPEYDVSGITDPFLQVHIIKTLGLLGEFSQDSSEISSDLLGKVINGIKSNKNVGNAVVYEAVLSILRMKSENAIRMIAINSLSKFLMRQTNNLRYVALNTLAKIVKTNPKAVQKHRKIIVECLRDFDTSIRKRALDLVFLLINEKNAKNLIKELLTYLFETTHEF…	Naegleria gruberi	XP_002680471.1 clathrin-adaptor gamma chain [Naegleria gruberi strain NEG-M] "EP00686_Naegleria_gruberi_P012542 XP_002680471.1 clathrin-adaptor gamma chain [Naegleria gruberi strain NEG-M]"	8.57502e-121	Yes	Anaeroamoeba_ignava__AP1G_1
AP1B	Diphylleia rotans	hmmsearch 3.3.1	0.0	EP00002_Diphylleia_rotans_P012751	TRINITY_DN2492_c0_g1_i1.p1 TRINITY_DN2492_c0_g1~~TRINITY_DN2492_c0_g1_i1.p1 ORF t	MSGSDAKYFQNSRKGEIQEFREELRLPSKDKKKDAVKKVIAAMTVGKDVSLLFPDVLNCIQTPDLELKKLVYLYLMNYAKTQPDLAILAVNTFVKDAQDPKPLVRALAIRTMGCIRVDKITEYLCEPLRKSLKDEDAYVRKTAAVCVAKLFDINPTLVEDQGFVDLLRGLLSDPNPMVVANAVSSLTDIAESSGRSDIFELSSSLVNKLLTAINECAEWGQIYILDAISRYTPSEPQESDSICERVSPRLQHSNSAVVLTTVKVILRHLDNIANEDVVRSLCKKMAPPLITLMSSPEPEVQYVALRNIEIIIQKKTNILSHEVKIFFCKYNDPIYVKLEKLEIMIKLASERNIDQVLGELKEYATEVDVEFVRKSVRSIGRCAIKLERAAEKCIQALLD…	Naegleria gruberi	XP_002674541.1 adapter-related protein complex 1 beta 1 subunit [Naegleria gruberi strain NEG-M] "EP00686_Naegleria_gruberi_P006612 XP_002674541.1 adapter-related protein complex 1 beta 1 subunit [Naegleria gruberi strain NEG-M]"	0.0	Yes	Diphylleia_rotans__AP1B_1
AP1B	Diphylleia rotans	hmmsearch 3.3.1	0.0	EP00002_Diphylleia_rotans_P039969	TRINITY_DN9390_c0_g1_i1.p1 TRINITY_DN9390_c0_g1~~TRINITY_DN9390_c0_g1_i1.p1 ORF t	MAQQTSMDKISAMVGTVGGGDAKYFQSTKKGEIHELREELRLPNKDKKKEVVKKVIAAMTVGKDVSMLFPDVVNCMQTPDIELKKLVYLYLINYAKAQPDLAILAVNTFVKDAQDPRALVRALAIRTMGCIRVEKITEYLCEPLRKCLKDDDPYVRKTAAVCVAKLYDINPVLVEEQGFLEELKDMMSDPSPIVVANAVSSLMEIADAGLTQTTFHLTTSIVNKLLTAINECNEWGQVSILDTLSRFIPNDQAEAESVCERVSPRVQHANPAVVLSAVKVMMCQMGFITNPEAQRALLKKISAPLVSLMSSPEPEIQFVALRNIDLIVQKRPNILSHEIKIFFCKYNDPLYVKLEKLELIIKLVSDRNVDQVLAELKEYAAEVDVEFVRKSVRAIGRCA…	Naegleria gruberi	XP_002674541.1 adapter-related protein complex 1 beta 1 subunit [Naegleria gruberi strain NEG-M] "EP00686_Naegleria_gruberi_P006612 XP_002674541.1 adapter-related protein complex 1 beta 1 subunit [Naegleria gruberi strain NEG-M]"	0.0	Yes	Diphylleia_rotans__AP1B_2
AP1B	Mantamonas plastica	hmmsearch 3.3.1	2.1999999999999954e-295	EP00003_Mantamonas_plastica_P027386	TRINITY_DN586_c0_g1_i2.p1 TRINITY_DN586_c0_g1~~TRINITY_DN586_c0_g1_i2.p1 ORF ty	HIYTMSGKSKSGRNKSTTTGTVTRRFFHGTKGEINELRLQLSKKNVDEKKAAVKRIIALMTVGKDMSIVFMDVLNCINTTDKELKKLIYLYITNYATTKPELVILSIAAFTNDANAQQPLSRALALRTMSCLNVEDVAEYLVPVLRKCVNDEDPYVRKTVAIAIAKLHAVDPEIVEDSGFVDDLQDMLSDSNAMVIANAVAALSEMSARRHEVDFAITSGMLNTLLTALAECTEWGQVYILDALVNHTPEEEYDAITVCERVSARLNHANSAVVLSAVKVIMKNLEYVQDEEQVRSYCKKMAGPLITLLNGPPEIQYVALRVIQLLIQRRPEILSHETRVFYCVFTDPIFVKLQKIDILVRLATERNIDQLLLEFKDYAQQVDLDYVRKSVRAIGRCGI…	Naegleria gruberi	XP_002674541.1 adapter-related protein complex 1 beta 1 subunit [Naegleria gruberi strain NEG-M] "EP00686_Naegleria_gruberi_P006612 XP_002674541.1 adapter-related protein complex 1 beta 1 subunit [Naegleria gruberi strain NEG-M]"	0.0	Yes	Mantamonas_plastica__AP1B_1
AP1B	Mantamonas plastica	hmmsearch 3.3.1	2.999999999999993e-295	EP00003_Mantamonas_plastica_P027387	TRINITY_DN586_c0_g1_i4.p1 TRINITY_DN586_c0_g1~~TRINITY_DN586_c0_g1_i4.p1 ORF ty	HIYTMSGKSKSGRNKSTTTGTVTRRFFHGTKGEINELRLQLSKKNVDEKKAAVKRIIALMTVGKDMSIVFMDVLNCINTTDKELKKLIYLYITNYATTKPELVILSIAAFTNDANAQQPLSRALALRTMSCLNVEDVAEYLVPVLRKCVNDEDPYVRKTVAIAIAKLHAVDPEIVEDSGFVDDLQDMLSDSNAMVIANAVAALSEMSARRHEVDFAITSGMLNTLLTALAECTEWGQVYILDALVNHTPEEEYDAITVCERVSARLNHANSAVVLSAVKVIMKNLEYVQDEEQVRSYCKKMAGPLITLLNGPPEIQYVALRVIQLLIQRRPEILSHETRVFYCVFTDPIFVKLQKIDILVRLATERNIDQLLLEFKDYAQQVDLDYVRKSVRAIGRCGI…	Naegleria gruberi	XP_002674541.1 adapter-related protein complex 1 beta 1 subunit [Naegleria gruberi strain NEG-M] "EP00686_Naegleria_gruberi_P006612 XP_002674541.1 adapter-related protein complex 1 beta 1 subunit [Naegleria gruberi strain NEG-M]"	0.0	Yes	Mantamonas_plastica__AP1B_2
AP1B	Mantamonas plastica	hmmsearch 3.3.1	1.999999999999995e-282	EP00003_Mantamonas_plastica_P023619	TRINITY_DN427_c0_g1_i10.p1 TRINITY_DN427_c0_g1~~TRINITY_DN427_c0_g1_i10.p1 ORF	MTIGKDVSSLFMDVLKCINTDDIELKKLVYLYIVNYATTHPELAILAVNTFVRDMDSPSSMVRSLAIRTMACIRVEDIAEYLCQPLRKLLKDSEAYVRKTAAVCVAKLYDLNPEMTEDQGLIDELNDMLSDNNPVVVSNVVCALSEISSRNSTAMELNKETIAKLLVALNECTEWGQVSILDSLAHYRPDTTREAESIIERVAPRLSHVNAAVVLSAVKVLVLYLDYCEDTEFISTYLAKLTNALVSLLSFEPELQWVALRNIELIIQRYPSVLSSEVKVFFCKFNDPGYVKIEKLEILVLLASDKNVDQVLMEFKEYASEVAVDVVRKAIRCFGRVAIKLERSSERCVLALLELIEKQPDVNFIIQEAIIVIKDIFRRYPGEYESIISQLAANLSELD…	Naegleria gruberi	XP_002674541.1 adapter-related protein complex 1 beta 1 subunit [Naegleria gruberi strain NEG-M] "EP00686_Naegleria_gruberi_P006612 XP_002674541.1 adapter-related protein complex 1 beta 1 subunit [Naegleria gruberi strain NEG-M]"	0.0	Yes	Mantamonas_plastica__AP1B_3
AP1B	Rigifila ramosa	hmmsearch 3.3.1	0.0	EP00004_Rigifila_ramosa_P009952	TRINITY_DN21735_c0_g1_i1.p1 TRINITY_DN21735_c0_g1~~TRINITY_DN21735_c0_g1_i1.p1 ORF	MTVGKDVSTLFTDVVNCMQTDNLELKKLVYLYVMNYAKSQPDLAILAVNTFVKDAGGTKPLVRALAVRTMGCIRVDKITEYLCQPLRKCLQDEDPYVRKTSAVCVAKLYDINPELVVDRGFIDVLREMLSDPNPMVVANAVSALTEIAETSGDPSIFSITPTIQNKLLAALNECSEWGQVFILDAFSFYTPADGREAESICERISPRLQHANSAVVLSTVKVLLRYLDLISNQDFVRGMLKKMAPPLVTLMSSNEPEIQYVALRNIDLIVQKRPQILAHEVKIFFCKYNDPIYVKLEKLEILIKIVSDKNVEQVLPEFKEYATEVDVDFVRKAVRAIGRTAIKLSVAAERCIRVLLDLIQTKVNYVVQEAIVVIKDIFRRYPNQYESIISVLCENLDSL…	Naegleria gruberi	XP_002674541.1 adapter-related protein complex 1 beta 1 subunit [Naegleria gruberi strain NEG-M] "EP00686_Naegleria_gruberi_P006612 XP_002674541.1 adapter-related protein complex 1 beta 1 subunit [Naegleria gruberi strain NEG-M]"	0.0	Yes	Rigifila_ramosa__AP1B_1
AP1B	Acanthamoeba castellanii	hmmsearch 3.3.1	2.2999999999999958e-265	EP00006_Acanthamoeba_castellanii_P013866	ELR15174 pep supercontig:Acastellanii.strNEFF_v1:scf7180000084758:577091:58	MSDSKYFTTTKKGEIKELKKELDNPKENVKKEAVKKVIAAMTVGKDVSELFPDVVKCIRTSNLELKKLVYLYIMNYAKTQPETAILSVNAFVHDAQHPNPLVRALAVRTMGCIRVDKITEYLCQPLRECLKDADPYVRKTAAVCVAKVWDINPELVETQGFLDMLRDLLSDSNPMALLSSNRPTDRSRIADKQTKVVANAVAALSEIDETAKEDVFSLNTENLKMLLAALNECTEWGQVFILHALSKYTPDDSREAEAIAERVTPRLAHANSAVVLSTIRVLMRLLEHINSGEFVKNMCKKMTPPLVTLLQKEPEIQYVALRNINLIIQKRPQVLQNEMKVFFCKYNDPIYVKMEKLEIMIMLVNERTIEQVLMELKEYATEVDVEFVRKAVRAIGRCA…	Naegleria gruberi	XP_002674541.1 adapter-related protein complex 1 beta 1 subunit [Naegleria gruberi strain NEG-M] "EP00686_Naegleria_gruberi_P006612 XP_002674541.1 adapter-related protein complex 1 beta 1 subunit [Naegleria gruberi strain NEG-M]"	1.05642e-73	Yes	Acanthamoeba_castellanii__AP1B_1
AP1B	Acanthamoeba castellanii	hmmsearch 3.3.1	2.5e-19	EP00006_Acanthamoeba_castellanii_P013868	ELR15176 pep supercontig:Acastellanii.strNEFF_v1:scf7180000084758:587747:58	MDGFMVQFNKNFYRLKPAKTLLDITAVGPGQTSDVLVPLSADGDEGPVSPAIHVAVKNNVDVFYFLAECPLNVFFSPDGALEKSAYLAAWKDIPNESERVQQLGPLVTADSNALTDLLQRHNIFLIAKRRVNDNEVLYLSTRVVLPSKALTTGGEVVLVELTLAGE	Naegleria gruberi	XP_002674541.1 adapter-related protein complex 1 beta 1 subunit [Naegleria gruberi strain NEG-M] "EP00686_Naegleria_gruberi_P006612 XP_002674541.1 adapter-related protein complex 1 beta 1 subunit [Naegleria gruberi strain NEG-M]"	1.96662e-12	Yes	Acanthamoeba_castellanii__AP1B_2
AP1B	Entamoeba histolytica	hmmsearch 3.3.1	2.7999999999999945e-257	EP00015_Entamoeba_histolytica_P000175	XP_001913524.1 adaptor protein (AP) family protein [Entamoeba histolytica HM-1	MSKYFVSSHRGEIQDLREKLNSSKDDVRTEAVKRIVAAMTEGKDVSMLFIDVLKCMQTNKLELKKLVYLYLMNYSRSQPERAILVVNSFVKDSSDPNPLIRALAIRTMGCIRVQNVFEYFIEPLGKCLKDKDPYVRKTAVLCVLKLYCMDPVNIEQHGFLNTLRDMLLDDNQMVVSNVIAALHEIGNNGGKEWIIEEKMVRPLLSALDGSNEWGQVYIMDAIATYIPKESKEAENICERVINKLTHNNPSVVMAAAKIVLKHLEVISPQIANIYCKRLSAPLVSIVLSNSSKHDYEIQYITLRCINLIIQKYPHLFSNQLRTFYCSYDEPIYIKIEKLEIMLMLVNESNVMDILVELKEYALSADIEFVRKSVQAFGKCALKLEKVADRCVKQLVELIE…	Naegleria gruberi	XP_002674541.1 adapter-related protein complex 1 beta 1 subunit [Naegleria gruberi strain NEG-M] "EP00686_Naegleria_gruberi_P006612 XP_002674541.1 adapter-related protein complex 1 beta 1 subunit [Naegleria gruberi strain NEG-M]"	0.0	Yes	Entamoeba_histolytica__AP1B_1
AP1B	Entamoeba histolytica	hmmsearch 3.3.1	2.5999999999999956e-252	EP00015_Entamoeba_histolytica_P002057	XP_649291.1 adaptor protein (AP) family protein [Entamoeba histolytica HM-1:IM	MSKKGNMKARVADTQDLREMLTNKKESERIEGLKIVISQMTEGKDVGILFGEVLQCVATPNIDAKKLAYLYIMNYAKTQQDNATRAVQAFLRDSNDPNPIIRALAIRTMGAIRVPKVTQELYNPLQKALKDQDPYVRKTAAMCVAKLYFLNQEECVRQGFVNTLKELIFDSNHVVVANALAALNEINSMSEKHDVFEVTSENYNILLTALNKCANEWGQVIILDTISKYVPENVQIAESICEQVAPRLKAANSAVVLAAVKLILVLLPHLSEQNASLYLKKIAPPLGTLMSASKAYEIQYVALRNIRLILQKCKDLLVNDVKIFYCKYNDPLYIKIEKLEIIVALANKDNIKEILSEFVDYSQMGDVEFVRKAVRALGRCAIKLENVANQCITTLVDLI…	Naegleria gruberi	XP_002674541.1 adapter-related protein complex 1 beta 1 subunit [Naegleria gruberi strain NEG-M] "EP00686_Naegleria_gruberi_P006612 XP_002674541.1 adapter-related protein complex 1 beta 1 subunit [Naegleria gruberi strain NEG-M]"	0.0	Yes	Entamoeba_histolytica__AP1B_2
AP1B	Entamoeba histolytica	hmmsearch 3.3.1	3.7999999999999995e-109	EP00015_Entamoeba_histolytica_P003458	XP_651391.2 adaptor protein (AP) family protein [Entamoeba histolytica HM-1:IM	MEGMKRFLFGNVPPKGTVPFNSNPKKKSTTTTQKKNYKTDIKKMKDELQELREMLQSKEIEEQREALRKIVLATAEGKDCSFMFMDVLKIIQTNDVSLKQMIYLYISAYASIDEQQAILGVNSLIIDSKHHDAHVRGLALRTMGNIRLQMTAEYFVQPLLNGLDDNDPYVRRNAVLGLLKLLHIPNTSIDREAIEKKFVLLLNDSDSCVVANVINAINELPEMLYLLKSPETISRMIELIDGASDFTQAVFIKCFTNYVPSSSQEAERITQKVFDKGSVTNEGVVIDTLKLVLRYQPFLNASKVEEYFSILANIIMKMNASLTSSKQYDVLYIFYRNIKHFLFTQRKLFVSQLFCFYISYEDPINLRIEKLEILLSLAEETNVKDLLDELTEDSLASLD…	Naegleria gruberi	XP_002674541.1 adapter-related protein complex 1 beta 1 subunit [Naegleria gruberi strain NEG-M] "EP00686_Naegleria_gruberi_P006612 XP_002674541.1 adapter-related protein complex 1 beta 1 subunit [Naegleria gruberi strain NEG-M]"	9.9902e-69	Yes	Entamoeba_histolytica__AP1B_3
AP1B	Dictyostelium discoideum	hmmsearch 3.3.1	0.0	XP_641846.1	adaptor-related protein complex 1, beta 1 subunit [Dictyostelium discoideum AX4] "XP_641846.1 adaptor-re	MSDSKYFQTTKKGEIHELKEELLSQREDKKKEAVKKVIAAMTVGKDVSMLFTHVLNCMQTHNLELKKLVYLYVMNYAKNHPDRAILAVNTFQKDASDPNPLIRALAVRTMGCIRVDNITEHLCEPLRHALKDQDPYVRKTAAVCVAKLYDVNPELVENQGFLNILNDLLGDSNPMVVANAVASLTEIDEVSKKEVFRIHSGNLNKLLAALNECTEWGQVFILNSLCKYTPRDSQEAENVCERVAPRLQHANSAVVLSAVKVLMKYMNSIGNNDVIRLFCKKMAPPLVTLLSKEPEIQFLGLRNINLIVQKRPEILQYEMKVFFCKYNDPIYVKMEKLEIMIMLANEKNIEEVLLEFKEYATEIDVEFVRKAVRAIGRCAIKIDRASERCIQVLLDLIQT…	Naegleria gruberi	XP_002674541.1 adapter-related protein complex 1 beta 1 subunit [Naegleria gruberi strain NEG-M] "EP00686_Naegleria_gruberi_P006612 XP_002674541.1 adapter-related protein complex 1 beta 1 subunit [Naegleria gruberi strain NEG-M]"	0.0	Yes	Dictyostelium_discoideum__AP1B_1
AP1B	Thecamonas trahens	hmmsearch 3.3.1	0.0	EP00031_Thecamonas_trahens_P008320	XP_013760890.1 coatomer [Thecamonas trahens ATCC 50062] "EP00031_Thecamonas_trahe	MGAGASLAVCVCVTRQSMEVDGWQQGRGGAHGILSFRWTAPDSRPSTMSSNPFGDSRKGDDAHLREILGGKDSKEKVTAVKNVIYAMTVGKDMSRLFMDVVNCIQTKDLELKKLVYLYVMNYAQSKPDLAISAINTFLKDTHNHNPLIRALAIRTMGSIRVDTMIEHLTEPLTAALRDEDAYVRKTAAVCVAKLYAMNRSIVADHGFLESLQGLLEDGNPMVVANAVAALSEIQATTTAPVFEIKAATLNQILTALSECTEWGQVFILDALARYSPVDPREAESIIERVVPRLNHRNSSVALSAIRVLVKYLDFVTSQSFIRATCKRMSQPLASLLNDQEKPPEIQYVALRNINLIIQRWPNLLTSISHVRMLFCNYDDPIYVKLEKLEILVKLASESN…	Naegleria gruberi	XP_002674541.1 adapter-related protein complex 1 beta 1 subunit [Naegleria gruberi strain NEG-M] "EP00686_Naegleria_gruberi_P006612 XP_002674541.1 adapter-related protein complex 1 beta 1 subunit [Naegleria gruberi strain NEG-M]"	0.0	Yes	Thecamonas_trahens__AP1B_1
AP1B	Thecamonas trahens	hmmsearch 3.3.1	3.399999999999994e-207	EP00031_Thecamonas_trahens_P003556	XP_013756126.1 AP1B1 protein [Thecamonas trahens ATCC 50062] "EP00031_Thecamonas_	MNYAKTEPEKAILAVSTFTRDAASHNPLIRALAIRTMSCIQVHEIVQYLSDPLRAALGDVDPYVRKTAAVCVAKLYDIDAELAVDQGFVEALVDLVSDPNAAVVSNAVAALADISDSAPEPVFQITAARLRHMLAALTEANEWGQVFLLDSLVRFVPPDTNTAERVVERATPHLQHANPAVVLSAVNVVLHFVKYMGNQNTIQASMMKLSAPLCSLVSAEPEIAYVALRSMMLIAEAHPLLLRNEVPRFFVRYDDPPYVKTLKVDLLARLTSSRNAEAVLSELSSYMVDIDAVLIKHAVRAVKSLAIRLPDVAALGVKALFTAIQVSQRNESHMSHLLVEETAIALQDILRRYPDDFEVAAVKVLELADSIASPEALAALVWILGEHAHLADAAAEMLD…	Naegleria gruberi	XP_002674541.1 adapter-related protein complex 1 beta 1 subunit [Naegleria gruberi strain NEG-M] "EP00686_Naegleria_gruberi_P006612 XP_002674541.1 adapter-related protein complex 1 beta 1 subunit [Naegleria gruberi strain NEG-M]"	1.83837e-160	Yes	Thecamonas_trahens__AP1B_2
AP1B	Pygsuia biforma	hmmsearch 3.3.1	0.0	EP00033_Pygsuia_biforma_P003584	GCRY01003924.1.p1 GENE.GCRY01003924.1~~GCRY01003924.1.p1 ORF type:3prime_partial le	MSDSKYFQTQKKGEIFELKNELMAKEESKKQDAVKKVIAAMTVGKDVSMLFTDVINCMQTTNIELKKLVYLYLMNYAKSKPDLAILAVNTFVKDSQDPNPLIRALAVRTMGCIRVDRIVEYLCEPLRRCLTDSDPYVRKTSAICVAKLYDLNTELVEDQGFIEMLQDLLSDQNPMVVANTVASLAEISEHNPAAFKITPQILNKLLAALNECTEWGQVFILDSLASRYKPQEPREAESVIERIMPRLQHANSAVVLSAVKVVLAYLQVVSNTDFVNNVYRKLTPPLITLVTTPISEIQYVALRNISLIVQRMPTLLVNDMKVFVCKYFDPVYVKMEKLEIMVQLCVERNVEQVLLELKEYATEVDVEFVRRAVRCIGRIAIKISSAAEHAINVLLDLIH…	Naegleria gruberi	XP_002674541.1 adapter-related protein complex 1 beta 1 subunit [Naegleria gruberi strain NEG-M] "EP00686_Naegleria_gruberi_P006612 XP_002674541.1 adapter-related protein complex 1 beta 1 subunit [Naegleria gruberi strain NEG-M]"	0.0	Yes	Pygsuia_biforma__AP1B_1
AP1B	Pygsuia biforma	hmmsearch 3.3.1	1.4e-31	EP00033_Pygsuia_biforma_P005180	GCRY01005694.1.p1 GENE.GCRY01005694.1~~GCRY01005694.1.p1 ORF type:5prime_partial le	EQEPQHAHVVRQQALLKYKSPEKPQAEVTPVISPAPSAKPSPATPATSANPATPASPAPLSPRLNPVAIREAARLRALESHAQLKHALAQASEQKCRADKIAENKKLFEAKFGTRNKDEIKQARADGNKRFRGRANVENIGHSHREGVDELQHLYLQAKEKKSGRENEHLQHLAEARELAQQERAAAARREKNLGSEVAQMKDLFLEPPKAIARQKEQKTPVLPQQKEPASPQPSALPADYRAQLQNSKEKASRRNAHLEEWRDRISNELALLEQMNEAGREKDGAETPEVALPPASEKPPPQPQPQPQAVSQSKNDLLLDLDDEEEQPAHATAAAASFASSSPTASSAPSDLSQNIASLDLLSGVLGSAAVARATVLTADKARGLQIESSFALRDGQI…	Naegleria gruberi	XP_002674541.1 adapter-related protein complex 1 beta 1 subunit [Naegleria gruberi strain NEG-M] "EP00686_Naegleria_gruberi_P006612 XP_002674541.1 adapter-related protein complex 1 beta 1 subunit [Naegleria gruberi strain NEG-M]"	5.35551e-13	Yes	Pygsuia_biforma__AP1B_2
AP1B	Homo sapiens	hmmsearch 3.3.1	0.0	NP_663782.2	AP-1 complex subunit beta-1 isoform b [Homo sapiens] "NP_663782.2 AP-1 complex subunit beta-1 isoform b	MTDSKYFTTTKKGEIFELKAELNSDKKEKKKEAVKKVIASMTVGKDVSALFPDVVNCMQTDNLELKKLVYLYLMNYAKSQPDMAIMAVNTFVKDCEDPNPLIRALAVRTMGCIRVDKITEYLCEPLRKCLKDEDPYVRKTAAVCVAKLHDINAQLVEDQGFLDTLKDLISDSNPMVVANAVAALSEIAESHPSSNLLDLNPQSINKLLTALNECTEWGQIFILDCLANYMPKDDREAQSICERVTPRLSHANSAVVLSAVKVLMKFMEMLSKDLDYYGTLLKKLAPPLVTLLSAEPELQYVALRNINLIVQKRPEILKHEMKVFFVKYNDPIYVKLEKLDIMIRLASQANIAQVLAELKEYATEVDVDFVRKAVRAIGRCAIKVEQSAERCVSTLLDLI…	Naegleria gruberi	XP_002674541.1 adapter-related protein complex 1 beta 1 subunit [Naegleria gruberi strain NEG-M] "EP00686_Naegleria_gruberi_P006612 XP_002674541.1 adapter-related protein complex 1 beta 1 subunit [Naegleria gruberi strain NEG-M]"	0.0	Yes	Homo_sapiens__AP1B_1
AP1B	Homo sapiens	hmmsearch 3.3.1	0.0	NP_001365495.1	AP-1 complex subunit beta-1 isoform h [Homo sapiens] "NP_001365495.1 AP-1 complex subunit beta-1 isof	MTDSKYFTTTKKGEIFELKAELNSDKKEKKKEAVKKVIASMTVGKDVSALFPDVVNCMQTDNLELKKLVYLYLMNYAKSQPDMAIMAVNTFVKDCEDPNPLIRALAVRTMGCIRVDKITEYLCEPLRKCLKDEDPYVRKTAAVCVAKLHDINAQLVEDQGFLDTLKDLISDSNPMVVANAVAALSEIAESHPSSNLLDLNPQSINKLLTALNECTEWGQIFILDCLANYMPKDDREAQSICERVTPRLSHANSAVVLSAVKVLMKFMEMLSKDLDYYGTLLKKLAPPLVTLLSAEPELQYVALRNINLIVQKRPEILKHEMKVFFVKYNDPIYVKLEKLDIMIRLASQANIAQVLAELKEYATEVDVDFVRKAVRAIGRCAIKVEQSAERCVSTLLDLI…	Naegleria gruberi	XP_002674541.1 adapter-related protein complex 1 beta 1 subunit [Naegleria gruberi strain NEG-M] "EP00686_Naegleria_gruberi_P006612 XP_002674541.1 adapter-related protein complex 1 beta 1 subunit [Naegleria gruberi strain NEG-M]"	0.0	Yes	Homo_sapiens__AP1B_2
AP1B	Drosophila melanogaster	hmmsearch 3.3.1	0.0	EP00099_Drosophila_melanogaster_P014646	NP_523415.1 adaptor protein complex 1/2, beta subunit [Drosophila melanogast	MTDSKYFTTTKKGEIFELKSELNNDKKEKKKEAVKKVIASMTVGKDVSALFPDVVNCMQTDNLELKKLVYLYLMNYAKSQPDMAIMAVNTFVKDCEDSNPLIRALAVRTMGCIRVDKITEYLCEPLRKCLKDEDPYVRKTAAVCVAKLYDISATMVEDQGFLDQLKDLLSDSNPMVVANAVAALSEINEASQSGQPLVEMNSVTINKLLTALNECTEWGQVFILDSLANYSPKDEREAQSICERITPRLAHANAAVVLSAVKVLMKLLEMLSSDSDFCATLTKKLAPPLVTLLSSEPEVQYVALRNINLIVQKRPDILKHEMKVFFVKYNDPIYVKLEKLDIMIRLANQSNIAQVLSELKEYATEVDVDFVRKAVRAIGRCAIKVEPSAERCVSTLLDL…	Naegleria gruberi	XP_002674541.1 adapter-related protein complex 1 beta 1 subunit [Naegleria gruberi strain NEG-M] "EP00686_Naegleria_gruberi_P006612 XP_002674541.1 adapter-related protein complex 1 beta 1 subunit [Naegleria gruberi strain NEG-M]"	0.0	Yes	Drosophila_melanogaster__AP1B_1
AP1B	Saccharomyces cerevisiae	hmmsearch 3.3.1	7.09999999999999e-174	EP00144_Saccharomyces_cerevisiae_P003155	NP_012787.1 Apl2p [Saccharomyces cerevisiae S288C] "EP00144_Saccharomyces_c	MPPLDKRIKKFLKDSIRIAPKISGKGELSELRTGLVSQYPQTRKDAIKKTIQQMTLGKDVSSLFPDVLKNIATIDVEQKKLVYLYVMNYAETHPELCILAVNTFITDAQDPNPLIRCMAIRTMSMIRVDKILEYIETPLRRTLHDDNAYVRKTAVICVAKLFQLNKDLCVELGVVEDLVNALDDSNPLVIANATAALIEIHNMDMDAVDLSSLIQSHVSQFLLALNECTEWARIIILGTLSEYSAKDSLEAQDIIDRVTAHLQHVNPAVVLATIKVIVRNLPQIEYSSNSLIMKRLSSAFVSLMSTPPEMQYVALKNIRIILEKYPELLTKELRIFYVKFNDPLYVKLEKIDILVRLVDPSNLKQCTLLLTELKEYAMEYEPEFVSRAIQALSQLGIKY…	Naegleria gruberi	XP_002674541.1 adapter-related protein complex 1 beta 1 subunit [Naegleria gruberi strain NEG-M] "EP00686_Naegleria_gruberi_P006612 XP_002674541.1 adapter-related protein complex 1 beta 1 subunit [Naegleria gruberi strain NEG-M]"	1.18651e-135	Yes	Saccharomyces_cerevisiae__AP1B_1
AP1B	Saccharomyces cerevisiae	hmmsearch 3.3.1	1.5999999999999988e-124	EP00144_Saccharomyces_cerevisiae_P002930	NP_012538.3 Apl1p [Saccharomyces cerevisiae S288C] "EP00144_Saccharomyces_c	MSDQKVFARYKANEIVTDLQHFGVKKFKSNITRRKNALRKIIANLVLGNYGEMSVLFSELLKFWQIEDDLEVKRICHEYIRVIGALKPQQAREALPFIMDDFKSRDEKLQIMALRTLVLVPVKELSDQAFDCIISLVNHKSPPEQVTRTAIYALLDLDEIDHERVLGLSSILHDIVKAQSSSPEVIVAALHTLYSIHEKNANMEPFRIPLELAFDMLELLPELNEWNKATVLEVLTTSVVPQHYLDTHEMIELALPYLQQVNTYVVLNSLKFIMYLLNYVDVIKETLAEKLSNSVIALLDKPPELQFLVLRNVILLLLSRESSLLRLDISYFFIEYNDPIYIKDTKLECLYLLANKETLPRILEELEQYATDIDIQMSRKSVRAIGNLAVKLDEDSVHD…	Naegleria gruberi	XP_002674541.1 adapter-related protein complex 1 beta 1 subunit [Naegleria gruberi strain NEG-M] "EP00686_Naegleria_gruberi_P006612 XP_002674541.1 adapter-related protein complex 1 beta 1 subunit [Naegleria gruberi strain NEG-M]"	4.47828e-80	Yes	Saccharomyces_cerevisiae__AP1B_2
AP1B	Fonticula alba	hmmsearch 3.3.1	9.999999999999979e-279	EP00159_Fonticula_alba_P000063	XP_009492179.1 hypothetical protein H696_00074 [Fonticula alba] "EP00159_Fonticula_al	MAVPIPTTSGPTSSRVSPPVRTSAPSMSGSKFFATTKKGEIYEIKADLNGDDRLKIKNAVKKVIANMTIGKDVSSLFPDVIKNMQTDDIELKKLVYLYLMNYAKSQPEIAILAVNTFVKDSEDMSNPLLRALAIRTMGCIRVDRIVDYLSIPLNKTLADPDPYVRKTAVLAVAKMFDINPSLCEAHGYISTLRNIVTTDANPMVVANAVAALTEMNEDSNGTVFQLNQATLNKLLTVLNDANEWGQIVILDALSKYTTTNPREAENICERVLPRVAHANAAVVLTAVRVLLRFAAIMDKHGMEQQLRAVYSKLGPPLASLLSNEPEVQYVALRCIRLILRRLPSAMTQDIRVFFCKYNDTPYVKREKLDIIVRLATEKNVAQVLSELKEYALEADVEFT…	Naegleria gruberi	XP_002674541.1 adapter-related protein complex 1 beta 1 subunit [Naegleria gruberi strain NEG-M] "EP00686_Naegleria_gruberi_P006612 XP_002674541.1 adapter-related protein complex 1 beta 1 subunit [Naegleria gruberi strain NEG-M]"	0.0	Yes	Fonticula_alba__AP1B_1
AP1B	Fonticula alba	hmmsearch 3.3.1	4.199999999999991e-236	EP00159_Fonticula_alba_P000574	XP_009492690.1 hypothetical protein H696_00541 [Fonticula alba] "EP00159_Fonticula_al	MSDSKYFAATKRGELPELKQGLHSNNKKEQLASMKRIVANMALGNDLSALFPDVLQCMRSEMLEMKKMVYLYIVTYAKARSELALLTVNSFVMDASKNPNPLIRALALRNMSYIPVDKINESLAQCLRQAVKDEDAYVRRTAAMCIAKLHEHEPDMVRNEGFFEILQEMIADKNPNVVANVLAVIADINLRSSESLAIHFAYNIVRELLTVLNECTAWAQTYILESLATHYNPVNGAGEFNDGITVADVDALAALSSPRLSHASPSVVMSCIRFLMRLYDHLSSTEQRNALSKKISAATVAIMAFPLPEVRYVALRNTSLLIQKCPNMFDGDIKVFFCDYNDPIYVKMAKIEIIIRLVNPDNCKQVLSELKEYATEVDADFARKAVRAIGICAVKIDAA…	Naegleria gruberi	XP_002674541.1 adapter-related protein complex 1 beta 1 subunit [Naegleria gruberi strain NEG-M] "EP00686_Naegleria_gruberi_P006612 XP_002674541.1 adapter-related protein complex 1 beta 1 subunit [Naegleria gruberi strain NEG-M]"	2.92778e-169	Yes	Fonticula_alba__AP1B_2
AP1B	Fonticula alba	hmmsearch 3.3.1	2.2e-20	EP00159_Fonticula_alba_P000188	XP_009492304.1 hypothetical protein H696_00187 [Fonticula alba] "EP00159_Fonticula_al	MRVPPSFRLSAHPDRAEQILSQVSASLEVMASEAARVSLLWIMADFGQFIEGSIVLLDEISRDIGPSTSAELRLAVLSAAMRLFFKDPANMKQILSRILRFEIDAELPLAKADTRDRALFYLRLLHYSPEVAERIVGQPSATGAGQAGKTPADEQFLDFFEFNSLSVVFQRPAVSFTTPLPPFSSMLQRPRSAGPIGRVAGTSAASAPAADPLAGPLLGEAMAPAAGVSAGAGGTGHLLDVMDFSAGGRAGGASASPEDLASQLLGLDFSSATSTSAVALSGSPRSPMDELFGLDTPPTMPAGAAIAAATAPSASSPGTSALTPAALELDSGSFRRAWRQFAQPGQARQVTLPAPGHAGTLSADQLSLLFEAALEEQAKLTTFASGTVAANGALRLLMP…	Naegleria gruberi	XP_002674541.1 adapter-related protein complex 1 beta 1 subunit [Naegleria gruberi strain NEG-M] "EP00686_Naegleria_gruberi_P006612 XP_002674541.1 adapter-related protein complex 1 beta 1 subunit [Naegleria gruberi strain NEG-M]"	1.7528e-12	Yes	Fonticula_alba__AP1B_3
AP1B	Ancyromonas sigmoides	hmmsearch 3.3.1	0.0	EP00161_Ancyromonas_sigmoides_P015939	TRINITY_DN423_c3_g1_i1.p1 TRINITY_DN423_c3_g1~~TRINITY_DN423_c3_g1_i1.p1 ORF	MSDAKYFQTTSKGEIAELKDELHHKDRLRKKEAVKKVIAAMTVGKDVSVLFADVINLMQTNDVELKKLVYLYLMNYAKSQPDLAILAVNTFVNDARDPNPLIRALAVRTMGCIRVDKITEYLCEPLGQCLKDSDPYVRKTAAVCVAKLHDINAELVEDKGFIDTLKDMLADANPMVVANTVAALSEIAEASGSNTVLPISTSNLQKLQAALNECTEWGQVFILDALAKYRPQTSREAEAVVERVLPRLNHANSAVVLSAVKICIKFMDKIDNADFTRVLLRKLAPSLVTLLSREPEVQYVALRNINLVVQLKPAILQHEIKVFYCKYNDPVYVKLEKLEIMIRLASERNIDQVLMEFKEYATEVDVDFVRRSVRAIGRCAVKLEKAAERCINVLLGLIQ…	Naegleria gruberi	XP_002674541.1 adapter-related protein complex 1 beta 1 subunit [Naegleria gruberi strain NEG-M] "EP00686_Naegleria_gruberi_P006612 XP_002674541.1 adapter-related protein complex 1 beta 1 subunit [Naegleria gruberi strain NEG-M]"	0.0	Yes	Ancyromonas_sigmoides__AP1B_1
AP1B	Ancoracysta twista	hmmsearch 3.3.1	0.0	EP00164_Ancoracysta_twista_P004132	GFYU01005549.1.p1 GENE.GFYU01005549.1~~GFYU01005549.1.p1 ORF type:complete len:9	MDRIRKASQSLGGDKPSAGNDGKYFQTTKKGEIHEFKEELMMQGKDKKKEAVKKVIAAMTVGKDVSMLFTDVLNCIQTPDIELKKLVYLYLINYAKSQPDLAILAVNTFQKDSQDPNPLIRALAVRTMGCIRVERIIDYLCDPLRKTLRDEDPYVRKTAAICVAKLFDISPELAEDQGFLDLLTQQLSDSNPMVVANAVAALSEIQESIEHEVFELNASTLQKLLAALNECTEWGQVFILDCLATYTPSDAREAESVIERVTPRLSHANAAVVLSAIKVVMKYLDLLASNSDTGRTLLKKLSPPLVTLLSAEPEIQYVALRNINLIVQKKPTVLAQDTKVFFCKYNDPVYVKMEKLEIMIKLANDRNIDPMLLEFKEYATEVDVDFVRKSVRAIGRCAI…	Naegleria gruberi	XP_002674541.1 adapter-related protein complex 1 beta 1 subunit [Naegleria gruberi strain NEG-M] "EP00686_Naegleria_gruberi_P006612 XP_002674541.1 adapter-related protein complex 1 beta 1 subunit [Naegleria gruberi strain NEG-M]"	0.0	Yes	Ancoracysta_twista__AP1B_1
AP1B	Ancoracysta twista	hmmsearch 3.3.1	2.1999999999999997e-57	EP00164_Ancoracysta_twista_P029078	GFYU01058441.1.p1 GENE.GFYU01058441.1~~GFYU01058441.1.p1 ORF type:internal len:2	TTPVIAAEARTLVERTIPRLGHTNPCVSTSAIKLIVNLLPQVQDEELIKKATGRINSALVTLAKSDPETQYITCKNVLMLAPLMPGLLRNNLDSFYIRFSDPLYVKMEKLKLLMQLADESNAATVVRELQEYTTETEILFVREVVAAFATLALKVESVSEPCAIFLGQLAGRQPELLPHIVSASKNIVRKHPEHLILGQLLRN	Naegleria gruberi	XP_002674541.1 adapter-related protein complex 1 beta 1 subunit [Naegleria gruberi strain NEG-M] "EP00686_Naegleria_gruberi_P006612 XP_002674541.1 adapter-related protein complex 1 beta 1 subunit [Naegleria gruberi strain NEG-M]"	7.8275e-34	Yes	Ancoracysta_twista__AP1B_2
AP1B	Cyanidioschyzon merolae	hmmsearch 3.3.1	7.399999999999989e-162	EP00165_Cyanidioschyzon_merolae_P003582	XP_005538345.1 adaptor-related protein complex 2, beta subunit [Cyanidioschy	MASLSSLKKRALHFFTGGKRGEVSEIREDLHASSSTVRKHALRQTIASMTVGKDMAPLFTDVVNCGQTSNLQMKKLVYLYIMYYAKNQPDLAILAVNSFVKDAQDPNPLIRAIAIRTMSCIRLERIAEYLVPPLRQALTDPDPYVRKTAALAVAKLYDVNPTVAIEGGFLDALRNLLQDGNAVVLSNAIAAWLDIRRRAAQRDDAARSHLSLEATHIRRLLVALPDCGEWGQLTLLEALSLYDPQHAAEAKIIVERLTSRLQHANCAVVLMTIRILWRLLERFPTALSESSSGDFKTRKMLPALVSLVSSAQPPEVAYVALRILHIFMHTNSAYLEKHYQSFFCDFNEPSYVKQEKIGLLMYVLNAANANAILAELQRYANDVEQNLATRAVDAIGFAG…	Naegleria gruberi	XP_002674541.1 adapter-related protein complex 1 beta 1 subunit [Naegleria gruberi strain NEG-M] "EP00686_Naegleria_gruberi_P006612 XP_002674541.1 adapter-related protein complex 1 beta 1 subunit [Naegleria gruberi strain NEG-M]"	2.91937e-129	Yes	Cyanidioschyzon_merolae__AP1B_1
AP1B	Porphyra purpurea	hmmsearch 3.3.1	3.0999999999999955e-199	EP00168_Porphyra_purpurea_P006203	TRINITY_DN1763_c0_g1_i1.p1 TRINITY_DN1763_c0_g1~~TRINITY_DN1763_c0_g1_i1.p1 ORF t	MSSSGRGHENGAAGSSSSSGTTVRKGELQDLKEGLHSSSNKARRDALRKTIAAMTVGKDVSSLFADVLQCTQTPSVELKKLVYLYLVHYAAAKPELTILIVNTLLRDAAEENPLLRALALRTMASMRVDRMAEYLVEPLHRALITPDAYVRKTAALCVAKMYDTNPSLTVEEGFLDNLTDLLNDSNATVVVNAVAALAEISESRPGALSLTPESVRTYMSALGECTEWGQVTVMDALADYTPANAAEADDLVEHVLPRLQHANAAVVLAAVRLLLQLLVVVGRGGSASERTTFVYRKMASPLLTLLSAKPEMQYVALRNMGILVRARPAVLAGNVRAFFCKYNDPLYVKVEKLELIVRLTRAEDAVAVLAELREYTNEVDVSFVSRAINAIGRVALAAT…	Naegleria gruberi	XP_002674541.1 adapter-related protein complex 1 beta 1 subunit [Naegleria gruberi strain NEG-M] "EP00686_Naegleria_gruberi_P006612 XP_002674541.1 adapter-related protein complex 1 beta 1 subunit [Naegleria gruberi strain NEG-M]"	1.8185e-169	Yes	Porphyra_purpurea__AP1B_1
AP1B	Marchantia polymorpha	hmmsearch 3.3.1	0.0	EP00248_Marchantia_polymorpha_P023836	PTQ49856.1 hypothetical protein MARPO_0002s0295 [Marchantia polymorpha] "EP002	MSGHDSKYFTTTKKGEIHELKEELNSQYKDKKKDAVKKVIAAMTVGKDVSMLFTDVVNCMQTENLELKKLVYLYLINYAKSHPDLAILAVNTFVKDSQDPNPLIRALAVRTMGCIRVDKITEYLCDPLQRCLKDEDPYVRKTAAVCVAKLHDINAELVEDRGFLEALKDMISDSNPMVVANAVAALAEIQEGSSKLIFEITNHTLFKLLAALNECTEWGQVFILDALSKYKAKDARDAENIVERVTPRLQHANCAVVLSAVKVILQQMELITSVDVVRNLCKKMAPPLVTLLSAEPEIQYVALRNINLIVQRRPSILAHEIKVFFCKYNDPIYVKMEKLEIMIKLASDRNIDQVLLEFKEYATEVDVDFVRKAVRAIGRCAIKLDRAAERCINVLLELI…	Naegleria gruberi	XP_002674541.1 adapter-related protein complex 1 beta 1 subunit [Naegleria gruberi strain NEG-M] "EP00686_Naegleria_gruberi_P006612 XP_002674541.1 adapter-related protein complex 1 beta 1 subunit [Naegleria gruberi strain NEG-M]"	0.0	Yes	Marchantia_polymorpha__AP1B_1
AP1B	Arabidopsis thaliana	hmmsearch 3.3.1	0.0	EP00260_Arabidopsis_thaliana_P033307	NP_194077.1 Adaptin family protein [Arabidopsis thaliana] "EP00260_Arabidopsis_	MSGHDSKYFSTTKKGEIPELKEELNSQYKDKRKDAVKKVIAAMTVGKDVSSLFTDVVNCMQTENLELKKLVYLYLINYAKSQPDLAILAVNTFVKDSQDPNPLIRALAVRTMGCIRVDKITEYLCDPLQKCLKDDDPYVRKTAAICVAKLFDINAELVEDRGFLEALKDLISDNNPMVVANAVAALAEIQENSTSPIFEINSTILTKLLTALNECTEWGQVFILDALSRYKASDPREAENIVERVTPRLQHANCAVVLSAVKMILQQMELITSTDVIRNLCKKMAPPLVTLLSAEPEIQYVALRNINLIVQKRPTILAHEIKVFFCKYNDPIYVKMEKLEIMIKLASDRNIDQVLLEFKEYATEVDVDFVRKAVRAIGRCAIKLERAAERCISVLLELI…	Naegleria gruberi	XP_002674541.1 adapter-related protein complex 1 beta 1 subunit [Naegleria gruberi strain NEG-M] "EP00686_Naegleria_gruberi_P006612 XP_002674541.1 adapter-related protein complex 1 beta 1 subunit [Naegleria gruberi strain NEG-M]"	0.0	Yes	Arabidopsis_thaliana__AP1B_1
AP1B	Arabidopsis thaliana	hmmsearch 3.3.1	0.0	EP00260_Arabidopsis_thaliana_P032469	NP_192877.1 Adaptin family protein [Arabidopsis thaliana] "EP00260_Arabidopsis_	MSGHDSKYFSTTKKGEIPELKEELNSQYKDKRKDAVKKVIAAMTVGKDVSSLFTDVVNCMQTENLELKKLVYLYLINYAKSQPDLAILAVNTFVKDSQDPNPLIRALAVRTMGCIRVDKITEYLCDPLQKCLKDDDPYVRKTAAICVAKLFDINAELVEDRGFLEALKDLISDNNPMVVANAVAALAEIQENSSSPIFEINSTTLTKLLTALNECTEWGQVFILDALSKYKAADPREAENIVERVTPRLQHANCAVVLSAVKMILQQMELITSTDVIRNLCKKMAPPLVTLLSAEPEIQYVALRNINLIVQKRPTILAHEIKVFFCKYNDPIYVKMEKLEIMIKLASDRNIDQVLLEFKEYATEVDVDFVRKAVRAIGRCAIKLERAAERCISVLLELI…	Naegleria gruberi	XP_002674541.1 adapter-related protein complex 1 beta 1 subunit [Naegleria gruberi strain NEG-M] "EP00686_Naegleria_gruberi_P006612 XP_002674541.1 adapter-related protein complex 1 beta 1 subunit [Naegleria gruberi strain NEG-M]"	0.0	Yes	Arabidopsis_thaliana__AP1B_2
AP1B	Gloeochaete wittrockiana	hmmsearch 3.3.1	0.0	EP00276_Gloeochaete_wittrockiana_P004635	CAMPEP_0184659200 /NCGR_PEP_ID=MMETSP0308-20130426|28715_1 /TAXON_ID=38269	MTVGKDVSMLFTDVVNCMQTRNIELKKLVYLYLINYAKSQPDLAILAVNTFVKDSQDPNPLIRALAVRTMGCIRVEKITEYLCEPLRKALKDDDPYVRKTAAVCVAKLYDINAEMVEDQGFLDSLKDLLSDSNPMVVANAVAALSEIAESSTSDVLTINSNVLQKLLAALNECTEWGQVFILDSLANYTPVDNGEAESIIERVTPRLQHANSAVVLSAVKVIMKYLDSLTAEDTVKALCKKLAPPLVTLLSSEPEVQYVALRNINLIVQKRSNILSHEVKVFFCKYNDPIYVKMEKLETMIRLASERNIDQVLLEFKEYATEVDVEFVRKAVRAIGRCAIKLEKSAERCINVLLELIQTKVNYVVQEAIIVIKDIFRKYPNRYESIIATLCENLDTLDE…	Naegleria gruberi	XP_002674541.1 adapter-related protein complex 1 beta 1 subunit [Naegleria gruberi strain NEG-M] "EP00686_Naegleria_gruberi_P006612 XP_002674541.1 adapter-related protein complex 1 beta 1 subunit [Naegleria gruberi strain NEG-M]"	0.0	Yes	Gloeochaete_wittrockiana__AP1B_1
AP1B	Gloeochaete wittrockiana	hmmsearch 3.3.1	0.0	EP00276_Gloeochaete_wittrockiana_P023532	CAMPEP_0184370164 /NCGR_PEP_ID=MMETSP1089-20130417|162665_1 /TAXON_ID=38269	MSKDVKFFNPAKKGEIHELKQDLDSGKPDKQKSALKSVIAAMTVGKDVSVLFPDIVKCIQTPDLELKKLVYLYLMNYAKSQPDLAILAVNTFVTDSTRNPNPLIRALAIRTMGCIRVEKITEYLCQPLHQALKDADPYVRKTAVICVAKLYDISPELVTRQGFLDALLDKLEDINPMVVSNAVAALSEINEQSPEPVLILNANKLNRIIVALDDCTEWGQIYILNCLATYKPRDSREAEGITERVASRLNHNNSAVVLAAIRVLMNFLDYVKSSEVTLLLCRKMSSPLGTLLNREPEIQYVALRNISLILQKRPNALDYDMENFFCKYSDPIYVKMEKLEIMIMLASDKTIDHVLLELKRYATEADVEFVRKAIRAIGRCAIKLQNAAERCIHVLLELI…	Naegleria gruberi	XP_002674541.1 adapter-related protein complex 1 beta 1 subunit [Naegleria gruberi strain NEG-M] "EP00686_Naegleria_gruberi_P006612 XP_002674541.1 adapter-related protein complex 1 beta 1 subunit [Naegleria gruberi strain NEG-M]"	0.0	Yes	Gloeochaete_wittrockiana__AP1B_2
AP1B	Guillardia theta	hmmsearch 3.3.1	0.0	EP00279_Guillardia_theta_P010171	XP_005827890.1 Adaptor protein complex 1/2 subunit beta 1 [Guillardia theta CCMP271	MSDAKYFQTTKRGEIHELKEELHTNDKSKQKEAVKKVIAAMTVGKDVSMLFPDVCNCMQTPNVELKKLVYLYLINYAKAQPDLAILAVNTFVKDASDSNPLIRALAVRTMGCIRVEQITEYLTNPLLKTLKDEDPYVRKTAAMCVAKLYDINPDLVKEQGFLDLLIGLISDPNPTVVANAVASLTEIAEASGMSDIFTFAPEALMKLLSALNECTEWGQVYILDAISTYRPSDAKEAESIIERVIPRLQHANAAVVLSAVKVVLGCLQLCTNAESVKTYIKKLSPPLVTLLASEPEIQYVALRNIQLICSRRPNILANDIKVFFCKYNDPTYVKVEKVDVMVMLANERTVEQVLLELKEYAFAEVDVDFVRKAVRAIGKCALKIERCAERCVAILLDLI…	Naegleria gruberi	XP_002674541.1 adapter-related protein complex 1 beta 1 subunit [Naegleria gruberi strain NEG-M] "EP00686_Naegleria_gruberi_P006612 XP_002674541.1 adapter-related protein complex 1 beta 1 subunit [Naegleria gruberi strain NEG-M]"	0.0	Yes	Guillardia_theta__AP1B_1
AP1B	Guillardia theta	hmmsearch 3.3.1	0.0	EP00279_Guillardia_theta_P007764	XP_005825483.1 Adaptor protein complex 1/2 subunit beta 2 [Guillardia theta CCMP271	MSNYFKDQGKRGENAELQEELASTDKNKKRDAVKKVIRDMTLGKDVAGLFTAVVNCMMTPNLEVRKLVYLYLINYAKTQPDLAIMAVNGFVKDCGDPNPIIRALAVRTMGCIRVQQISEYLCEPLRRALKDSDPYVRKTAAICVAKLYEISPDLVTDQGFIDTLNDMLGDGNPMVVSNAVAALAEISVRGTPKALVLKNSTVTKLLNVLNECSEWGQVFILDVLSSYTPSDKTEAVNILERVKPRLQHANSAVVLSTTKVIVKLLDIVTDSEVVRTYVKALGPPLVTLMSNEAEIQYVALRNIILICQKRPSVLSNEVKVFFCKYNDPIYVKMEKLDVLVMLANENNIEQVLMEFMEYATEIDCEFVCKAVRCIGRCAIKLQGAAERCVNVLVTLIQTK…	Naegleria gruberi	XP_002674541.1 adapter-related protein complex 1 beta 1 subunit [Naegleria gruberi strain NEG-M] "EP00686_Naegleria_gruberi_P006612 XP_002674541.1 adapter-related protein complex 1 beta 1 subunit [Naegleria gruberi strain NEG-M]"	0.0	Yes	Guillardia_theta__AP1B_2
AP1B	Baffinella frigidus	hmmsearch 3.3.1	0.0	EP00290_Baffinella_frigidus_P019958	CAMPEP_0180197042 /NCGR_PEP_ID=MMETSP0987-20121128|4428_1 /TAXON_ID=697907 /ORGA	XDGARSHLASLSALLGVPSRRIPGGGFAEGTVASSGEGVSLGEKESGKEGAEQQLPGGEQVPGXSDAKYFQTTKRGEIHELKEELHTNDKQKQKEAVKKVIAAMTVGKDVSMLFPDVCSCMQTPNLELKKLVYLYLINYAKSQPDLAIMAVNTFVKDASDPNPLIRALAVRTMGCIRVEQITEYLANPLSKALKDEDPYVRKTAAICVCKLHDINPEMVKDQGFLDALVEMISDSNPTVMSNAIACINEISESSGGPGLFELSRGAKTKMLAAINECAEWGQVAILDALAMYPTNDPKEAEGIIERVTPRLQHANAAVVLSAVKVVLHFMDLIESEETLKALTKKLSPPMVTLLSAEPEIQYVALRNIQLICQKRPGILANEIKVFFCKYNDPSYVKVE…	Naegleria gruberi	XP_002674541.1 adapter-related protein complex 1 beta 1 subunit [Naegleria gruberi strain NEG-M] "EP00686_Naegleria_gruberi_P006612 XP_002674541.1 adapter-related protein complex 1 beta 1 subunit [Naegleria gruberi strain NEG-M]"	0.0	Yes	Baffinella_frigidus__AP1B_1
AP1B	Baffinella frigidus	hmmsearch 3.3.1	0.0	EP00290_Baffinella_frigidus_P007645	CAMPEP_0180129324 /NCGR_PEP_ID=MMETSP0986-20121125|7254_1 /TAXON_ID=697907 /ORGA	MATYFKDQGKRGENAELQEELASSDKTKKRDAVKKVIRDMTLGKDVSGLFTSVVNCMMVPNLEVRKLVYLYLINYAKTQPDLAIMAVNGFVKDCGDPNPLIRALAVRTMGCIRVEQISEYLCEPLRKALKDQDPYVRKTAAIAVAKLHEISPELVVDQGFIDSLNELLGDGNPMVVANSVAALAEIAYHGEPRALLLTNITVLKLLAVLNECNEWGQIFILDVMSTYSPESSSEAENIAERVKPRLQHANSAVVLSATKVIIKLLDVIKDTAKIALLVKSLGPPLITLMSHPAEIQYVALRNIQLICQKRSDILHAEVKVFFCKYNDPIYVKMEKLDVLVMLCSDSNVDQVLMEFKEYATEIDDELVCKAVRCIGRCAVKLDLAAERCVAVLIELIQTK…	Naegleria gruberi	XP_002674541.1 adapter-related protein complex 1 beta 1 subunit [Naegleria gruberi strain NEG-M] "EP00686_Naegleria_gruberi_P006612 XP_002674541.1 adapter-related protein complex 1 beta 1 subunit [Naegleria gruberi strain NEG-M]"	0.0	Yes	Baffinella_frigidus__AP1B_2
AP1B	Baffinella frigidus	hmmsearch 3.3.1	1.8e-22	EP00290_Baffinella_frigidus_P016294	CAMPEP_0180210748 /NCGR_PEP_ID=MMETSP0987-20121128|12354_1 /TAXON_ID=697907 /ORG	XAGKVLLTAEKGNGLVIEGCLSRSEGRLAYHLTFKNQGAAPLHSFAVQFNKNGMGITNSAPLAMQPLQPGGGASAVLPLGFNSEKLNATAPPLSLQVAVKTSTGIVYFQDNMPFHLALIENGRIDGSEYPGKWQQIPASNQAVSPLSGFAMDPASVEAKLNGSNVHVLHTKPLPNGRGSALYCSCKTENGVTLLAEVQVTQGGARCAVRCDNAAFSPLLPPALQAILAD	Naegleria gruberi	XP_002674541.1 adapter-related protein complex 1 beta 1 subunit [Naegleria gruberi strain NEG-M] "EP00686_Naegleria_gruberi_P006612 XP_002674541.1 adapter-related protein complex 1 beta 1 subunit [Naegleria gruberi strain NEG-M]"	7.23022e-20	Yes	Baffinella_frigidus__AP1B_3
AP1B	Emiliania huxleyi	hmmsearch 3.3.1	0.0	EP00314_Emiliania_huxleyi_P011353	XP_005767414.1 Adaptor protein 2 beta subunit 1 [Emiliania huxleyi CCMP1516] "EP00	MDFVEKSIQKVNQLGAGGGGGTDSKYFQTTKKGEIHELREELANPKMEKKKEAVKKVIAAMTVGKDVSMLFTDVVNCIQTVNIELKKLVYLYLINYAKSQPDLAILAVNTFVKDTQDVNPLIRALAVRTMGCIRVDKIVEYLCEPLRKCLKDEDPYVRKTSAVCVAKLYDINGELVEDQGFLDMVYDLLGDSNPMVVSNAVAALAEISETSELGQKVFQINTSTLQKMLAALNECTEWGQVFILDSLALYCPSDGREAESIIERVTPRLQHANSAVVLSAVKVMIKYMDLITSQDTLKALYKKMAPPLVTLLSSEPEIQYVALRNINLIVQKRPTILAHEIKVFFSKYNDPIYVKMEKLEIMIKLASERNVDQVLMELKEYATEVDVEFVRRSVRAIGR…	Naegleria gruberi	XP_002674541.1 adapter-related protein complex 1 beta 1 subunit [Naegleria gruberi strain NEG-M] "EP00686_Naegleria_gruberi_P006612 XP_002674541.1 adapter-related protein complex 1 beta 1 subunit [Naegleria gruberi strain NEG-M]"	0.0	Yes	Emiliania_huxleyi__AP1B_1
AP1B	Prymnesium parvum	hmmsearch 3.3.1	0.0	EP00327_Prymnesium_parvum_P013537	CAMPEP_0184404524 /NCGR_PEP_ID=MMETSP0007-20130409|85981_1 /TAXON_ID=97485 /ORGANI	XEMTTKFPSLGGSNASGNDSKYFQTTKKGEIHELKEELNNAKMEKKKEAVKKVIAAMTVGKDVSMLFTDVVNCIQTQNIELKKLVYLYLINYAKSQPDLAILAVNTFVKDTQDPNPLIRALAVRTMGCIRVDKIVEYLCEPLRKCLKDEDPYVRKTAAVCVAKLYDINGELVEDQGFLDMVYDLLGDSNPMVVSNAVASLAEIAETSEMGQKVFQINTATLQKMLAALNECTEWGQVFILDSLALYMPNDGREAESIIERVTPRLQHANSAVVLSAVKVMIKYMDLITSQDALKALYKXXXXXXXXXXXXMAPPLVTLLSSEPEIQYVSLRNINLIVQKRPSILAHEIKVFFCKYNDPIYVKMEKLEIMIKLASDRNVDQVLMELKEYATEVDVEFVRR…	Naegleria gruberi	XP_002674541.1 adapter-related protein complex 1 beta 1 subunit [Naegleria gruberi strain NEG-M] "EP00686_Naegleria_gruberi_P006612 XP_002674541.1 adapter-related protein complex 1 beta 1 subunit [Naegleria gruberi strain NEG-M]"	0.0	Yes	Prymnesium_parvum__AP1B_1
AP1B	Tetrahymena thermophila	hmmsearch 3.3.1	4.0999999999999906e-266	EP00333_Tetrahymena_thermophila_P009143	XP_001018953.2 adaptin amine-terminal region protein [Tetrahymena thermophil	MSSTSSSKSSSSKGPANVKKNEIQELQDDLINNNENIKKEAVRKIIDAMTRGKDVSMLFPHVLRNMMTKNMELKKLIYLYIINYAKTKPDLVILAINSFKSDASDPSNPMLRSLAVRTMGCIRVKEIIEYLLDALKKAVKDENPYVRKTAAVCIAKIYETYPELVVEQGFLQQLEYLLNDSNAMVIANAVCAQMQIQDIKGGNVLELNKFKVQKLRTAMNECNEWGVIYILDALAVYRPDDTKEAEDILERVIPRLSHQNPGVILSATRVIMKYLDYLTDPEMVINYCKKLTSPLISLLNMEPEIVFIALKNINLILQKRPIIIEKEIKFFFCNFNDPIYIKVMKIEILIRLANIDNIPQILHQLKEYSAEVDIEIAKKSIRAIGRCAIKLEKAAQKCV…	Naegleria gruberi	XP_002674541.1 adapter-related protein complex 1 beta 1 subunit [Naegleria gruberi strain NEG-M] "EP00686_Naegleria_gruberi_P006612 XP_002674541.1 adapter-related protein complex 1 beta 1 subunit [Naegleria gruberi strain NEG-M]"	0.0	Yes	Tetrahymena_thermophila__AP1B_1
AP1B	Tetrahymena thermophila	hmmsearch 3.3.1	5.399999999999987e-215	EP00333_Tetrahymena_thermophila_P010442	XP_001020609.2 adaptin amine-terminal region family protein [Tetrahymena the	MAQYFQSSNKRGELFELTEDLNSNSYEKKKEAVKKVIAHMTIGKDVSPLFQPVIKCLEFPQLELKKLVYLYIINYSKTKPDDAIMVVSQFDKDIKNKQNPILRALAVRTMGCVRVPSINQYLAEPLKEALVDPEPYVRMTAALCIPKVYEVSPDIIENHNLIQSLQNMLTNEANAKVLANVLIALNEMSYYRGKNLITITQKVLQKMLTAVNECHEWGQVVVMDYLVNYIPENSKEAEMIVERVLPRLSLINPAVVFSAIKVVIKFMDYITSVDIVKNLSAKISQNLISLISWQQPQIQYVVLKCVPHILQKRPGIMEKNIKVFFCNINEPYYIKNEKLDILAKICDNKNYESVLNEIKEYVNEPDPDFVRRSISSLSTIAIKFERAVDKTIEILVEQM…	Naegleria gruberi	XP_002674541.1 adapter-related protein complex 1 beta 1 subunit [Naegleria gruberi strain NEG-M] "EP00686_Naegleria_gruberi_P006612 XP_002674541.1 adapter-related protein complex 1 beta 1 subunit [Naegleria gruberi strain NEG-M]"	3.8708e-153	Yes	Tetrahymena_thermophila__AP1B_2
AP1B	Tetrahymena thermophila	hmmsearch 3.3.1	5.099999999999991e-207	EP00333_Tetrahymena_thermophila_P002028	XP_001009684.3 adaptin amine-terminal region family protein [Tetrahymena the	MAYFDNQTSKGELYDLEQELNSDEFETKLYAVKKIIANMTVGKDVSPLFQSVLKCLQYPDIQLKKLVYLYIINYSRDKPDDSIMVVNLFRKDMENKGNPLLRALAVRTIGCLRVHKLNEYLVSPLKNCLEDVEPYVRKTAALCVPKVYEVSPQLIEEAGLIAMMQQLLNTESNGLVLANLLLSLQEISYMKGQLIPTINSDNLKKLLVAINECAEWGQISILDQLADYQAANDQEAELIIERVLPRLNHINPAVVLSTIKVVLRFLEYITKNELVDSILKKLSPSLVSLLNWDKPEVKYVILKSILHILQKRPNIMDQKLKSFFCFFNEPYYVKNEKLEVLVKICNEKNLDDLLNELSAYVAESDTEFVKRSIKALGSIAVRYDQACDKAFQIIVEVIK…	Naegleria gruberi	XP_002674541.1 adapter-related protein complex 1 beta 1 subunit [Naegleria gruberi strain NEG-M] "EP00686_Naegleria_gruberi_P006612 XP_002674541.1 adapter-related protein complex 1 beta 1 subunit [Naegleria gruberi strain NEG-M]"	7.45998e-148	Yes	Tetrahymena_thermophila__AP1B_3
AP1B	Paramecium tetraurelia	hmmsearch 3.3.1	3.699999999999992e-290	EP00334_Paramecium_tetraurelia_P027080	XP_001450084.1 hypothetical protein (macronuclear) [Paramecium tetraurelia st	MSRPSASTSSNSRSSRSRYGKEVKELQDALNQNKIESKRDAIRKIIDAMTRGKDVSMLFPDVAKNMETANLELKKLVYLYIINYAKIMPDLAVMAINSFRKDARDKTNPFLRALAIRTMGCIRVKHITEYLLDPLKESIKDEDSYVRKTAAICISKLYDVSPELIDEQGLLKLLENLLNDGNAMVVANAVCALLIVQESKGTTMLQLNAQTIQKILTAMNECNEWGVIYCLDALALYIPEDGKEAEAILERVSPRLNHSNPGVVLSACKIMMKFLDYLQNPEIIRQNALKMTAPLISLLSLGKEPEIQYVALKNINLIIQKRPIIIEKEIKVFFCNFNDPIYIKLQKLEVLSKIANQDNIQQILHELKEYTQEVDVEFVRKSVRTIGRCAIKLEKSAEK…	Naegleria gruberi	XP_002674541.1 adapter-related protein complex 1 beta 1 subunit [Naegleria gruberi strain NEG-M] "EP00686_Naegleria_gruberi_P006612 XP_002674541.1 adapter-related protein complex 1 beta 1 subunit [Naegleria gruberi strain NEG-M]"	0.0	Yes	Paramecium_tetraurelia__AP1B_1
AP1B	Paramecium tetraurelia	hmmsearch 3.3.1	8.099999999999984e-254	EP00334_Paramecium_tetraurelia_P012658	XP_001435647.1 hypothetical protein (macronuclear) [Paramecium tetraurelia st	MSSTSRYRDDPLPINNKYQVFLVEDSTRVTDLIEKDKSIPHVSMIDRFWGHKTQRVTAQPLLEQKECSQEEQKQIEKQVIREEAPVHTELPILKQSMSLKKFKESLMFDERTNSIPKSTKQNPIIDTLMRDSEIFLKKGELLEQVKNLKRLQVLKNYETHHVNLPGVGKLPYIINDYHSKSTNPGYSRNNKGNFFTRSLIYIKIFFKLKLHESSFSFNFKQQQKFEIQIWKRSQRIARRLESEQNRVQKRCHQKNYRCHDKRQRCQIWKPQIQNQKSQCTCTSSIMQKIMPDLAVMAVNSFRKDARDKTNPFLRALAIRTMGCIRVKLITEYLLDPLKESIKDEDSYVRKTAAICISKLYDVSPELIEEQGLLKLLENLLNDGNAMVVANAVCALLIVQ…	Naegleria gruberi	XP_002674541.1 adapter-related protein complex 1 beta 1 subunit [Naegleria gruberi strain NEG-M] "EP00686_Naegleria_gruberi_P006612 XP_002674541.1 adapter-related protein complex 1 beta 1 subunit [Naegleria gruberi strain NEG-M]"	0.0	Yes	Paramecium_tetraurelia__AP1B_2
AP1B	Paramecium tetraurelia	hmmsearch 3.3.1	1.8999999999999973e-187	EP00334_Paramecium_tetraurelia_P025023	XP_001448022.1 hypothetical protein (macronuclear) [Paramecium tetraurelia st	MAYFGNNPQRGELQELYADLNDLNFEKKKEAVKKVIAYMTVGKDVSDLFQSVIKCLEFNDIEMKKLIYLYIVNYSRQKPDDAIMVIQNFRKDVRKSENPLVRALAIRTFGCLRVPKLNEYLIEPLKDCIQDDDPYVRKTAVLCVPKVYEVSPEICPPLLELLQKLLEKESNALVLANLIQSMREIEVVSGKQIINLNQKIIQKLLLAVDECIEWGQIFILDYLASYNPQDSKQAEVIIERTLPRLSHINPTVTFCAVKVILKYLDFLDNGDLVKNLCKKVAPSLISLLSWNQPEVQYTILRNISLILQKFPILFENEVKVFFCSFNEPYYIKYEKLDIMVRICDSKNFGQVLNELLIYLNEADPHFVRKAIKSIGKIAITYDKALDKAVSILVEFAKNV…	Naegleria gruberi	XP_002674541.1 adapter-related protein complex 1 beta 1 subunit [Naegleria gruberi strain NEG-M] "EP00686_Naegleria_gruberi_P006612 XP_002674541.1 adapter-related protein complex 1 beta 1 subunit [Naegleria gruberi strain NEG-M]"	3.61223e-148	Yes	Paramecium_tetraurelia__AP1B_3
AP1B	Paramecium tetraurelia	hmmsearch 3.3.1	1.8999999999999966e-186	EP00334_Paramecium_tetraurelia_P026818	XP_001449822.1 hypothetical protein (macronuclear) [Paramecium tetraurelia st	MAYFGNNQQRGELQELYADLNDLNFEKKKEAVKKVIAYMTVGKDVSQLFQSVIKCLEFQDIEMKKLIYLYIVNYSRQKPDDAIMVIQNFRKDVRKSENPLVRALAIRTFGCLRVPKLNEYLIEPLKDCISDDDPYVRKTAVLCVPKVFEVSPELCPPVLEQLQKLLEKESNALVLANLIQSMREIEVVNGKQLILMNPKIIQKLLLAVDECMEWGQIFILDYLATYDPADSKQAEIIIERTLPRLSHINPTVTFCAVKLILKYLDYLDNGDLVKNLCKKISPSLISLLSWNQSEIQYTILRNISLILQKFPILFENEVKVFFCSFNEPYYIKYEKLDIMVRICDSKNFTQVLNELTIYINEADPHFVRKTIKSIGKIGMMYDKALNEAVSILVEFAKNV…	Naegleria gruberi	XP_002674541.1 adapter-related protein complex 1 beta 1 subunit [Naegleria gruberi strain NEG-M] "EP00686_Naegleria_gruberi_P006612 XP_002674541.1 adapter-related protein complex 1 beta 1 subunit [Naegleria gruberi strain NEG-M]"	1.53247e-140	Yes	Paramecium_tetraurelia__AP1B_4
AP1B	Paramecium tetraurelia	hmmsearch 3.3.1	3.3999999999999946e-186	EP00334_Paramecium_tetraurelia_P020919	XP_001443914.1 hypothetical protein (macronuclear) [Paramecium tetraurelia st	MAYFGNNPQRGELQELYADLNDLNFEKKKEAVKKVIAYMTVGKDVSDLFQSVIKCLEFNDIEMKKLIYLYIVNYSRQKPDDAIMVIQNFRKDVRKSENPLVRALAIRTFGCLRVPKLNEYLIEPLKDCIQDDDPYVRKTAVLCVPKVYEVSPEICPPLLEILQKLLEKESNALVLANLIQSMREIEVVSGKQIINLNQKIIQKLLLAVDECIEWGQIFILDYLATYNPQDSKQAEVIIERTLPRLSHINPTVTFCAVKVILKYLDFLDNGELVKNLCKKVAPSLISLLSWNQPEVQYTILRNISLILQKFPILFENDVKVFFCSFNEPYYIKYEKLDIMVRICDSKNFAQVLNELLIYLNEADPHFVRKTIKSIGKIAITYDKALDKAVSILVEFAKNI…	Naegleria gruberi	XP_002674541.1 adapter-related protein complex 1 beta 1 subunit [Naegleria gruberi strain NEG-M] "EP00686_Naegleria_gruberi_P006612 XP_002674541.1 adapter-related protein complex 1 beta 1 subunit [Naegleria gruberi strain NEG-M]"	1.05972e-147	Yes	Paramecium_tetraurelia__AP1B_5
AP1B	Plasmodium falciparum	hmmsearch 3.3.1	0.0	EP00365_Plasmodium_falciparum_P003849	XP_001351835.2 AP-1 complex subunit beta, putative [Plasmodium falciparum 3D7]	MSDLRYFQTTKKGEIHELKEELHSSHKEKKKEAIKKIIAAMTVGKDVSTLFSDVVNCMQTSNIELKKLVYLYVINYAKVQPELAILAVNTFRKDSSDPNPLIRALAIRTMGCIRLEQITEYLIEPLRRCLKDEDPYVRKTAVICIAKLYDISPKLVEEEGFIDTLLDILDDNNAMVVANAVISLTDICENSNKSILKDVINKDENNVNKLLNAINECVEWGQVFILDALVLYEPKTSKDAERVLERILPRLSHANSAVVLSSIKVILCLLDKINDKEFIKNVHKKLSPSLVTLLSAEPEIQYIALRNINLITQKLPNMLSDKINMFFCKYNEPAYVKMEKLDIIIRLVSDKNVDLVLYELKEYSTEVDVEFVKKSVRAIGSCAIKLPQSSEKCINILLD…	Naegleria gruberi	XP_002674541.1 adapter-related protein complex 1 beta 1 subunit [Naegleria gruberi strain NEG-M] "EP00686_Naegleria_gruberi_P006612 XP_002674541.1 adapter-related protein complex 1 beta 1 subunit [Naegleria gruberi strain NEG-M]"	0.0	Yes	Plasmodium_falciparum__AP1B_1
AP1B	Toxoplasma gondii	hmmsearch 3.3.1	0.0	EP00379_Toxoplasma_gondii_P001456	XP_002366706.1 beta adaptin protein, putative [Toxoplasma gondii ME49] "EP00379_To	MTDGNYFQPAKRGELHELKEELHSSNKEKKKEAVKKVIAAMTVGKDVSSLFPDVVNCMQTTNMELKKLVYLYVINYAKAQPELAILAINTFRKDSLDPNPLIRALAVRTMGCIRLEEITEYLVEPLRRSCKDPDPYVRKTAAICVAKLFSIRPDMVGEEGFIEELTTMLSDSNPVVVANAVAALSEISENSGRNYMKNILNAKESNVNKLLAALNECTEWGQVFILDALAQFEPETPRAAESVLDRVTARLSHANSAVVLSAIKVVMKLLDKVTNPDVVRAVHRKLCPPLVTLLSAEPEIQYVALRNIELIVQKRPSILASEVKMFFCKYNDPVYVKIEKLDILVRLVSEKNVDQVLSELKEYATEVDVDFVRKAVRCIGRCAIKLDCAAERCVAVLLD…	Naegleria gruberi	XP_002674541.1 adapter-related protein complex 1 beta 1 subunit [Naegleria gruberi strain NEG-M] "EP00686_Naegleria_gruberi_P006612 XP_002674541.1 adapter-related protein complex 1 beta 1 subunit [Naegleria gruberi strain NEG-M]"	0.0	Yes	Toxoplasma_gondii__AP1B_1
AP1B	Bigelowiella natans	hmmsearch 3.3.1	1.4999999999999965e-280	EP00466_Bigelowiella_natans_P002811	jgi|Bigna1|86539|estExt_fgenesh1_pg.C_110145 "EP00466_Bigelowiella_natans_P00281	MAARKKKGGDYFKTSNQRSEISELKKNLNDHKTAVQKDAVKKVIAFMTCGTDVSPLFNDVVKSVSSPDLELKKLVYLYIINYARKAPDAAMKIVDQFQKDAQNPDPLIRALAIRTMGCIRIPKIVDSLASTLKLALRDKDDYVKKTAAICTVKLYDIDSDIIFEGDFVPKLRELISEGNPMVVFNAVAALTEIGMKSGRDVFNMNSNMLSGLAAALSECNEWGQVYLLDALAAYEPDEKEATSILQRVSPQLKHKNAAVSMSAIKVIMKYLPLVQSKTVRKVSLDAMRPPLITLLNHSIHPPEIQYVALRNINLIIQKFPDLLSDGFQYLKEFFCEYNDPIYVKVEKLEIMVRLATDTNIDIILTEFKSYAKEADTEFVRKAVRAIGRCAIKLPAKAQK…	Naegleria gruberi	XP_002674541.1 adapter-related protein complex 1 beta 1 subunit [Naegleria gruberi strain NEG-M] "EP00686_Naegleria_gruberi_P006612 XP_002674541.1 adapter-related protein complex 1 beta 1 subunit [Naegleria gruberi strain NEG-M]"	0.0	Yes	Bigelowiella_natans__AP1B_1
AP1B	Bigelowiella natans	hmmsearch 3.3.1	1.0999999999999978e-274	EP00466_Bigelowiella_natans_P015508	jgi|Bigna1|56564|estExt_Genewise1Plus.C_1040026 "EP00466_Bigelowiella_natans_P01	MSSSSSKRGKRSKKVKKEKKGPGNDSRYFSTTKKGEIAELKSELNSMKDSVAKDAVKKVIASMTVGKDVSSLFPDVLKRMMTQDVELKKLVYLYIITYARNNPKTVLLSVNSFTKDAKHRSPLIRALVIRTIGCIRLPNVVDYFCTSLSEGLKDSDPYVRKTAAVCVAKLYDISPDAVEEHGFLKTLRSLISDHNAMVVANAVAALAEIAESTSKDVFKITPDMLNKLLAAMNECTEWGQVSILDCLSKYNPTAKQAETVIERVVPRLIHANSAVALSAVKVIIKYLDVVENNSMRTYVLREKIPNPLITILSGDKPELQYIALRNINLILQKERHLLDKHVRHFFVKYNDPLYVKLEKLEIMARIANNENYEKILMELRAYGNEVDETFVRKSIATIG…	Naegleria gruberi	XP_002674541.1 adapter-related protein complex 1 beta 1 subunit [Naegleria gruberi strain NEG-M] "EP00686_Naegleria_gruberi_P006612 XP_002674541.1 adapter-related protein complex 1 beta 1 subunit [Naegleria gruberi strain NEG-M]"	0.0	Yes	Bigelowiella_natans__AP1B_2
AP1B	Telonema subtilis	hmmsearch 3.3.1	0.0	EP00656_Telonema_subtile_P028579	TRINITY_DN310_c0_g1_i1.p1 TRINITY_DN310_c0_g1~~TRINITY_DN310_c0_g1_i1.p1 ORF type:	MCIRDSINAEYGGPHRYTRCTTGFMSDGKFFTTTKKGEIHELQQELNTPLEEHRKDAVKKVIAGMTVGKDVSVLFPDVVKCMQTNNVELKKLVYLYIINYAKTQPELAILAVNTFVKDSQNRNPLIRALALRTMGCIRVEKITEYLLTPVLHALDVSKEEDPYVRKTAAIAVAKLYDINSTLVEDHGMITVLQGMLSDPNPAVVANAVASLCEIQEVSEEEVFTVSASTLHKLLAALNECTEWGQVFVLDSLTEYEPADSREAESIIERVIPRLQHANAAVVLSAVKIVLRFMNYVTSPESVRTYHKKLSPPLVTLLSAEPEIQYVALRNINLIVQRAPKILANDIRVFFCKYNDPVYVKIEKLEILIKLASERNLDQVLQELKEYATEIDVEFVRRAV…	Naegleria gruberi	XP_002674541.1 adapter-related protein complex 1 beta 1 subunit [Naegleria gruberi strain NEG-M] "EP00686_Naegleria_gruberi_P006612 XP_002674541.1 adapter-related protein complex 1 beta 1 subunit [Naegleria gruberi strain NEG-M]"	0.0	Yes	Telonema_subtilis__AP1B_1
AP1B	Telonema subtilis	hmmsearch 3.3.1	5.49999999999999e-193	EP00656_Telonema_subtile_P047059	TRINITY_DN5384_c0_g1_i1.p1 TRINITY_DN5384_c0_g1~~TRINITY_DN5384_c0_g1_i1.p1 ORF ty	MSDGKYFASTKKGEVAEYRTELRDNKLEVRREAVKKVIAAMTVGLDVEMLFPDMILCMNTTDIELKKLVYLYIINYARVKRNRDTVLLAVNTFVNDSQCANPLLRALAVRTMGCIRVEKISEYLIQPIKKAIRDEDPYVRKTAALCIAKLTDVWYTSAMQSKDESADQDFADKLENSDFVSVLHELLGDSTPMVVANTVAALAEIQQYPNISGAFTLTPSTLHKLLKALDECTEWGQVLILDAVAKYKPENYQEAEGTIDRVVPRLSHNNGAVVMGAIRVILQFLAHARDKDFIKQTCRKLAPPIVTLMSGPAEVQYVTLRNISIIVQRRPKILENQFRVFFCKYNDPAYVKFEKLEVLFKLANIRNIEELLNELKEYALEVDVEIARRAVRLIGRCAI…	Naegleria gruberi	XP_002674541.1 adapter-related protein complex 1 beta 1 subunit [Naegleria gruberi strain NEG-M] "EP00686_Naegleria_gruberi_P006612 XP_002674541.1 adapter-related protein complex 1 beta 1 subunit [Naegleria gruberi strain NEG-M]"	1.87847e-156	Yes	Telonema_subtilis__AP1B_2
AP1B	Telonema subtilis	hmmsearch 3.3.1	9.999999999999985e-193	EP00656_Telonema_subtile_P047060	TRINITY_DN5384_c0_g1_i2.p1 TRINITY_DN5384_c0_g1~~TRINITY_DN5384_c0_g1_i2.p1 ORF ty	MSDGKYFASTKKGEVAEYRTELRDNKLEVRREAVKKVIAAMTVGLDVEMLFPDMILCMNTTDIELKKLVYLYIINYARVKRNRDTVLLAVNTFVNDSQCANPLLRALAVRTMGCIRVEKISEYLIQPIKKAIRDEDPYVRKTAALCIAKLTDVWYTSAMQSKDESADQDFADKLENSDFVSVLHELLGDSTPMVVANTVAALAEIQQYPNISGAFTLTPSTLHKLLKALDECTEWGQVLILDAVAKYKPENYQEAEGTIDRVVPRLSHNNGAVVMGAIRVILQFLAHARDKDFIKQTCRKLAPPIVTLMSGPAEVQYVTLRNISIIVQRRPKILENQFRVFFCKYNDPAYVKFEKLEVLFKLANIRNIEELLNELKEYALEVDVEIARRAVRLIGRCAI…	Naegleria gruberi	XP_002674541.1 adapter-related protein complex 1 beta 1 subunit [Naegleria gruberi strain NEG-M] "EP00686_Naegleria_gruberi_P006612 XP_002674541.1 adapter-related protein complex 1 beta 1 subunit [Naegleria gruberi strain NEG-M]"	1.87847e-156	Yes	Telonema_subtilis__AP1B_3
AP1B	Euglena gracilis	hmmsearch 3.3.1	1.9999999999999962e-253	EP00667_Euglena_gracilis_P008581	EG_transcript_8695 "EP00667_Euglena_gracilis_P008581 EG_transcript_8695"	LNSESKDKQKNAIKKVIASMTVGRDVSSLFSDVTRLISTVSIDIKKLVYLYVMNTAKSQPEKAVLLAGCFVRDSQHDSPLIRGLAIRTMSAVNVEKMADYLADPLKRALRDSDPYVRKTAAIAVAKMYTINRTKVEEGGFLDILQELLCDSNPTVVSNAVAALTEIREVSGARGIRGADSNNDLAEFKPQTVHTLLNALNEASEWGQVYILEGLSGYNAKTQEEADLIAERIIPRLQHGNAAVVLAGVKLLVQYLETWGKRSPAETRQETIRKFCSKMAPPLVSLISGGQEFEIRYVALRNITLIIQRFPDLLANQMKIFFVKYNDPIFIKLEKLDIMLALVDVNTVDVCLSEFLEYASEVDVEFVRKSVRAIGRTAIKVEQATQKCIDVLLQLIKTRI…	Naegleria gruberi	XP_002674541.1 adapter-related protein complex 1 beta 1 subunit [Naegleria gruberi strain NEG-M] "EP00686_Naegleria_gruberi_P006612 XP_002674541.1 adapter-related protein complex 1 beta 1 subunit [Naegleria gruberi strain NEG-M]"	0.0	Yes	Euglena_gracilis__AP1B_1
AP1B	Euglena gracilis	hmmsearch 3.3.1	8.699999999999988e-162	EP00667_Euglena_gracilis_P014445	EG_transcript_14956 "EP00667_Euglena_gracilis_P014445 EG_transcript_14956"	MVYADVVKLSRTPSLELKKLVYLYIMNNSKLQPDKAILAVNTFVQDSQHEKPVVRALAIRTMLCIRVEEVLEYTLDPLKRALRDQDAYVRKTAALGVLKLYTARPKMCHDHGLIELLKDGLHDTSPMVVSNTVIALHEIQTLYQANAAAGFPTAALALFELNTSLINKLLNALPECTEWGQIVILDFVAQYYTGFSPKDVEMLLDRVIPRLSHLNPSIVLSSIRVLIKFLEFVSDEQKLVYLKKVAPPIVTLLNSYPELQYIVLRNILVIIQKYPSLLAKDVKTFFCKYNDPQYVKVEKLAIMLKLLNDKNYQSILSELKEYCSEIDVEFVRRAVKAIGFCALKIPVSAQNCIDNLMDLIRAKQDFIVNDCVVAIKDILRKYPGRFEGVIGIICENLDS…	Naegleria gruberi	XP_002674541.1 adapter-related protein complex 1 beta 1 subunit [Naegleria gruberi strain NEG-M] "EP00686_Naegleria_gruberi_P006612 XP_002674541.1 adapter-related protein complex 1 beta 1 subunit [Naegleria gruberi strain NEG-M]"	4.98339e-133	Yes	Euglena_gracilis__AP1B_2
AP1B	Bodo saltans	hmmsearch 3.3.1	2.5999999999999943e-246	EP00671_Bodo_saltans_P015437	CUG93554.1 beta adaptin, putative [Bodo saltans] "EP00671_Bodo_saltans_P015437 CUG93554	MEAALRKLQDKLQSNFHLKKSGGGSKFFSGTRRGEGVELAADLNSTDRDRQKNAVKRIIANMTLGRDVSQLFVEVVKLGQTLNIELKKLVYLYVLNTAKLQPDKALMAVNTFLQDANHASPIIRALAIRTMMCIRVECVLEYTMEPLRKAVVDVDPYVRKTAAIGLGKLFHLHPRTFQEQNFTALIVKLLSDAFPMVASNAAAILTEVNAFASTPVQLTPEIANHLLNALPECSEWGQGYVLELLAAYHPATQEACETMISRVVARLAHTNSAVVMGAIKVIAANASRCGPELLANCVPRINAALLTLAKSDPETQFVVCKNIHVLLVVFPGLLANNVDYFYIRFSDPPYVKLEKLRLMLKLVNTPTAAEAVVKELAVYTGEVDLSFLKEVVSAIAAVA…	Naegleria gruberi	XP_002674541.1 adapter-related protein complex 1 beta 1 subunit [Naegleria gruberi strain NEG-M] "EP00686_Naegleria_gruberi_P006612 XP_002674541.1 adapter-related protein complex 1 beta 1 subunit [Naegleria gruberi strain NEG-M]"	5.08086e-148	Yes	Bodo_saltans__AP1B_1
AP1B	Bodo saltans	hmmsearch 3.3.1	2.999999999999996e-168	EP00671_Bodo_saltans_P001642	CUE93935.1 beta adaptin 1, putative [Bodo saltans] "EP00671_Bodo_saltans_P001642 CUE939	MEFLSSINIPGLAFFNRNVDGVMIEEDLQSQELPRQINAVKQVIAFMTLGKDMSMHYNDVANLVATTNIQLKKLVYLYLMQNSRTQPEKAVLQAGTFSHDTNHESPLIRGFALRTMSSMQVGAMVEFLKAPILRCLRDSDPYVRRTAVFASLKLQIIAPQAFTESGVCVALVELLSDPIASVVASVVAVCTELVRNNGPTLVAAALFQKQNTMLAALEDCTEWQQHYLLEGISLLLASNPQAPSSLSLEDAEILVSRVLPLLSSANAAVVSSSSRIVVLFLQQFLPNVNGTLSPMKLAQLEAKFAPRIVQPMMSLCMAARFELRYIAMRHVLLLIQIPRLRDAFAPFVNSFFVKYDDAVYVKLEKLGILSFLVNRNNWEMILAELVEYATEVDVEFVCK…	Naegleria gruberi	XP_002674541.1 adapter-related protein complex 1 beta 1 subunit [Naegleria gruberi strain NEG-M] "EP00686_Naegleria_gruberi_P006612 XP_002674541.1 adapter-related protein complex 1 beta 1 subunit [Naegleria gruberi strain NEG-M]"	4.3789e-130	Yes	Bodo_saltans__AP1B_2
AP1B	Leishmania major	hmmsearch 3.3.1	5.399999999999988e-285	EP00674_Leishmania_major_P006473	XP_001687270.1 putative beta-adaptin [Leishmania major strain Friedlin] "EP00674_Le	MENFLRKARERIQRKLEETKTGSKYFAQTRRGETAELQNDLNGTDSYRKKAAVKRIIANMTMGRDVSYLFVDVVKLAPSTDLELKKLVYLYVLSTARLQPEKALLAVNTFLQDTTNSSPVVRALAVRTMMCIRVSSVLEYTLEPLRRAVADPDPYVRKTAAMGLGKLFHDDMNLFYQQDFKKDLVELLNDNNPIVASNAAAIVCEVNDYGSEKIESSNEWVNRLVYHLPECNEWGQEYILDLLAAQRPSDKESAETLLTRVLPRMSHQNPAVVMGAIKVVANLASRCSQELIERCTVRVNTALLTLAKRDAETQYIVCKNIHALLVIFPNLLRTNLDAFYVRYSDPPFVKLEKLRLLLKLATPSVAPDIIEEFAEYASGVDMVFVVEVVRAIASLAIKV…	Naegleria gruberi	XP_002674541.1 adapter-related protein complex 1 beta 1 subunit [Naegleria gruberi strain NEG-M] "EP00686_Naegleria_gruberi_P006612 XP_002674541.1 adapter-related protein complex 1 beta 1 subunit [Naegleria gruberi strain NEG-M]"	4.00672e-129	Yes	Leishmania_major__AP1B_1
AP1B	Leishmania major	hmmsearch 3.3.1	8.399999999999992e-82	EP00674_Leishmania_major_P000796	XP_001681568.1 adaptin-related protein-like protein [Leishmania major strain Friedl	MPTVFVTGAAYFSRGFDAPMVKEDLASQNEPRQLSALYQVVAYMTMGKDMSSLFNEVSALTSSAHSTMKRLAYLYLMENSRVQPERTVLQAGTFVRDTLHDSPLVRGAGLRTMTSIQLSVMADFDTGPLSRCLEDSSAYVRRIAAMGVLKQYSKAPNVSSALDLLDKLKGLLKDTNAAVAGSAVRAMLELQYRNAPVSYISALLEARPHLMEMLLHGNEWTTVYLLEGLAIAMMWECHEAVGRERRCCRGLQPSVASSTAVHSTAGPTLTALQCGSHPAAHGEDDVELDTLRRQYIAEGEETLEAVLPLMQYASPIIVLSAIRVVGLFLHSVTAPRLCVPEAEQSRILQRYTTSLLQPLVELLEAPRFEMQYVVLRNIAQFLTPVFMPYLAAHLSKFLV…	Naegleria gruberi	XP_002674541.1 adapter-related protein complex 1 beta 1 subunit [Naegleria gruberi strain NEG-M] "EP00686_Naegleria_gruberi_P006612 XP_002674541.1 adapter-related protein complex 1 beta 1 subunit [Naegleria gruberi strain NEG-M]"	2.55216e-28	Yes	Leishmania_major__AP1B_2
AP1B	Trypanosoma brucei	hmmsearch 3.3.1	5.699999999999989e-221	EP00681_Trypanosoma_brucei_P006910	XP_011778156.1 beta-adaptin, fragment, putative [Trypanosoma brucei gambiense DAL	MEAVLRKVEKLKQNFRHSGGGSKFFNTAWRGEGTALQHELNSNDKSRQKNAVKRIIAGMTMGRDVSHLFMDVVKLGQTTNLELKKLVYLYVLSNAKLQPGKALMAVNTFLQDTTNPSPVVRALAVRTMMCVRVDSVTEYTLEPLRRAVNDLDPYVRKNAVIGIGKLFHNSRQLYEDQGFSTELLKLLTDKAAVVVSNAAAVVMEVNSNGGTPIVLERHHIMHLLDQIPGTTEWGQLNILELVSCTRPGDDRFAEDVVSRVMLQTNHTNQSVVMGAIKVIINYLPHCGQSTVNEVGVRINSALVTLSRGDPEAQYVVCKNIHALLVIFPNLLINNLDSFYVRFSDPPYVKLEKLRLLLKLVSNSSANGILKELEEYSTEVDPFFVEEVVKGIAELALKID…	Naegleria gruberi	XP_002674541.1 adapter-related protein complex 1 beta 1 subunit [Naegleria gruberi strain NEG-M] "EP00686_Naegleria_gruberi_P006612 XP_002674541.1 adapter-related protein complex 1 beta 1 subunit [Naegleria gruberi strain NEG-M]"	4.65413e-131	Yes	Trypanosoma_brucei__AP1B_1
AP1B	Naegleria gruberi	hmmsearch 3.3.1	0.0	EP00686_Naegleria_gruberi_P006612	XP_002674541.1 adapter-related protein complex 1 beta 1 subunit [Naegleria gruberi	MQNEGKEQQKAGGFFSSQNKRSEINEWRLGLGNEKESVRKDTVKKVIAAMTVGKDVSMLFTDVIKCVATNNIELKKLVYLYIMNYAKTQPDLAIMAVNQFERDSNHPNPLIRGLAVRTMGCIRVNKIVEYLAEPIRKTIKDKDPYVRKTAAVAIAKLFDINAEMAIEQGFVEALEELLTDDNPMVVANAVKALDEISSTSSEVILDFTEKTVKTLLAALNQCTEWGQVFILDALSNYQPKSDKETTEIAERVAPRLQHANSAVVLSAVRVINKMIDLISNENEKNELIQKISAPLVTLLSGNPEIQYVALRNIDLIVQSRPGILANNIKMFFCKYNDPIYVKLEKLDIMVKLASERNVDTVLMEFKEYATEVDVEFVRRSVRAIGRCAIKLERAAQRCV…	Naegleria gruberi	XP_002674541.1 adapter-related protein complex 1 beta 1 subunit [Naegleria gruberi strain NEG-M] "EP00686_Naegleria_gruberi_P006612 XP_002674541.1 adapter-related protein complex 1 beta 1 subunit [Naegleria gruberi strain NEG-M]"	0.0	Yes	Naegleria_gruberi__AP1B_1
AP1B	Hemimastix kukwesjijk	hmmsearch 3.3.1	0.0	EP00696_Hemimastix_kukwesjijk_P006487	gnl|Hemi2|18211_TR6028_c0_g3_i1.p1 gnl|Hemi2|18211_TR6028_c0_g3~~gnl|Hemi2|182	INAEYMGHHHTTDIRMAHPPGAGGRNDARYFGNSKKGEVSELQGELNALEADRRKEAVKKVIAAMTVGKDVSSLFMDVLKCMQTNDVELKKLVYLYVINYAKSQPDLAILAVNTFVKDCGHASPLIRGLAIRTMGCIRVDRITEYVCDPLRKCLKDADPYVRKTAALCVAKLYDVNAELANDFMESLRDLLSDSNPMVVANAVCALMDIAEVWTNTDEPVFQVSSLNINKLLAALNECTEWGQVSILDALATYEPRDGQEAVSIVDRVTPRLAHANAAVVLSASKLILLYMDQIDNNDVVRQLCRKMAPPLVTLLAADPEIQYVTLRCMDLIVQKRPSILQNDIRVLFCKYNDPVYVKLEKLEIMIKLVNERTIDQVLQELKEYAKEVDVEFVRKSIRA…	Naegleria gruberi	XP_002674541.1 adapter-related protein complex 1 beta 1 subunit [Naegleria gruberi strain NEG-M] "EP00686_Naegleria_gruberi_P006612 XP_002674541.1 adapter-related protein complex 1 beta 1 subunit [Naegleria gruberi strain NEG-M]"	0.0	Yes	Hemimastix_kukwesjijk__AP1B_1
AP1B	Spironema sp BW2	hmmsearch 3.3.1	7.299999999999986e-265	EP00697_Spironema_sp_BW2_P009419	gnl|Spiro4|24278_TR12053_c0_g1_i1.p1 gnl|Spiro4|24278_TR12053_c0_g1~~gnl|Spiro4|242	MSRASTRSPAPPVPPPSIPTSAPPVTPATAARRDFFRDKRKGELRELAMLLDSNDIEKRTYGLKLVISAMTVGKDVSSLFLNVIRNMTTNQVELKKLVYLYVVNYAKTRPEQALQAIATFVRDATNPNPLIRALAIRSIGLLRIDRMAECVGEPLRLCLKDSDAYVRKTAAICVAKVYDSFPNVILDGGFLPLLRELMTDQNAAVVSNAVAALYEIKSKASNPDDEVFTLLRPHVNKLLAALNESSEWGQISILDAVVDYVPSDSREAEHIIERVSPRLQHGNPALVLSAVKVIMTLMDKLSNNPDTLRIYSAKLGPPLVTLLSQDAETQYVALRAIDLIVQRRPHILMEYLNPHFFCKYNDPMYVKLLKLDIMMRLVSTRNIEFVLVELKEYASEVNV…	Naegleria gruberi	XP_002674541.1 adapter-related protein complex 1 beta 1 subunit [Naegleria gruberi strain NEG-M] "EP00686_Naegleria_gruberi_P006612 XP_002674541.1 adapter-related protein complex 1 beta 1 subunit [Naegleria gruberi strain NEG-M]"	0.0	Yes	Spironema_sp_BW2__AP1B_1
AP1B	Spironema sp BW2	hmmsearch 3.3.1	3.299999999999996e-145	EP00697_Spironema_sp_BW2_P005977	gnl|Spiro4|18337_TR9814_c0_g1_i1.p1 gnl|Spiro4|18337_TR9814_c0_g1~~gnl|Spiro4|18337	DALATYEPSSRPEAVSIIDRVTPRLAHQNAAVVLSCAKVLLLYMDHVDNQEYVRLLCRKMSPPLVTLLAQEPEIQYVTLRCMDLIVQKRPQILSNDMRVLFCKYNDPVYVKLEKLEIMIKLASERTIDQVLLELREYAQEADVEFVRKSIKAIGRCAIKLDNATDKCIGVLLDLLATKVTYVVQETITVIKDIFRRYPDRYEVIIKNICDNLQSLDDLTEPEARASMIWILGEYAEQIEHTQDFIEWFLNRFLDEDIKVQLQLLTAVVKLFLRNTNSAPTRALVKRVLDYATKETDNPDLRDRGFI	Naegleria gruberi	XP_002674541.1 adapter-related protein complex 1 beta 1 subunit [Naegleria gruberi strain NEG-M] "EP00686_Naegleria_gruberi_P006612 XP_002674541.1 adapter-related protein complex 1 beta 1 subunit [Naegleria gruberi strain NEG-M]"	4.81573e-124	Yes	Spironema_sp_BW2__AP1B_2
AP1B	Spironema sp BW2	hmmsearch 3.3.1	1.4999999999999986e-83	EP00697_Spironema_sp_BW2_P003774	gnl|Spiro4|15024_TR8094_c0_g1_i1.p1 gnl|Spiro4|15024_TR8094_c0_g1~~gnl|Spiro4|15024	AMTVGKDVSSLFMDVLKCIQTPDVELKKLVYLYMINYSKSQPDLAILAVNTFAKDAAHPSPLIRALAIRTMGCIRVDRITEYVLEPLRRCLRDPDPYVRKTAALCVAKIFDINPDLAMEFVEILRDMLSDQNPMVVANTVSALMDIAEIWTNPDEEVWSVTSQNVNKLLAALNE	Naegleria gruberi	XP_002674541.1 adapter-related protein complex 1 beta 1 subunit [Naegleria gruberi strain NEG-M] "EP00686_Naegleria_gruberi_P006612 XP_002674541.1 adapter-related protein complex 1 beta 1 subunit [Naegleria gruberi strain NEG-M]"	3.55659e-68	Yes	Spironema_sp_BW2__AP1B_3
AP1B	Gefionella okellyi	hmmsearch 3.3.1	0.0	EP00698_Gefionella_okellyi_P003571	TRINITY_DN13360_c0_g1_i1.p1 TRINITY_DN13360_c0_g1~~TRINITY_DN13360_c0_g1_i1.p1 O	MTVGKDVSLLFTDVLKCMITNDLELKKLVYLYLMNYAKSQPDLAILAVNSFVKDTKDTNPLIRSLAIRTMSSIRVEEIVNYLCEPLRKSVKDEDPYVRKTAAICIAKLYDVDPEMVEDQGFLDELRDLLADSNPMVVANAVAALTEIAAVNPSAFELNDATLSKLLAAINECTEWGQIFILDALVRYTPHDSKEAESIIDRISARLQHANSGVVLSSVKVILRLLDHINDNDYFGATLKKIAPSLVTLLNAEPEVQYVALRNMIIILQKQPHLLADKDIRVFICKYNDPVFVKMEKLEIMIMLANEQNVQQVLQEFKDSAQEVDVDFVRKAVRAIGRTAIKLEPAADRCVQVLVDLIQTKVSYVVQEAIVVIKDIFRKYPNRYESVIGALCENLDTLDE…	Naegleria gruberi	XP_002674541.1 adapter-related protein complex 1 beta 1 subunit [Naegleria gruberi strain NEG-M] "EP00686_Naegleria_gruberi_P006612 XP_002674541.1 adapter-related protein complex 1 beta 1 subunit [Naegleria gruberi strain NEG-M]"	0.0	Yes	Gefionella_okellyi__AP1B_1
AP1B	Giardia intestinalis	hmmsearch 3.3.1	2.099999999999998e-137	EP00701_Giardia_intestinalis_P004744	XP_001708568.1 Beta adaptin [Giardia lamblia ATCC 50803] "EP00701_Giardia_intes	MSRSKAKDKNAAKEELEFWSEKLQTSNKVEDHREVVGQILSALSLGRDVSSIFPLVCRFAATKDIKLKKVVYLFVLNYHKMNPDTPVQVGSVLDMDSQDREQAVIRALAIRTMGNLCTQETLQVFTNAIGRALGDADPFVRKTAATAVAKIYRISPEMVIQMNMLLILKELLSDGNQAVVAAAASSLVNVATQLSPEQLYGIFGIQDIGMLFNWQEVQALLTALTSSTEWSAMHILTAIANYGQLPLNYEEADATIQRLANFLRHNNPAVSLVTINLVLKYIYADPPILNTEQCYKVQGMCVGPLLSFVGSSTSPESQWIALRCLRLVASAFINQEQENPFSKQIRLFFVKYNDPLYIKLEKIEMLALLADSQNCQEVVMELSEYARDVDPQFVRASIR…	Naegleria gruberi	XP_002674541.1 adapter-related protein complex 1 beta 1 subunit [Naegleria gruberi strain NEG-M] "EP00686_Naegleria_gruberi_P006612 XP_002674541.1 adapter-related protein complex 1 beta 1 subunit [Naegleria gruberi strain NEG-M]"	6.50167e-117	Yes	Giardia_intestinalis__AP1B_1
AP1B	Giardia intestinalis	hmmsearch 3.3.1	2.4e-50	EP00701_Giardia_intestinalis_P005525	XP_001709349.1 Adaptor protein complex large chain subunit BetaA [Giardia lambl	MGSTTNIQQWTEALGNKADDCKINALTEALGAVARGVDLRQLVPSVAKVAKATNPEVVSLAHLFLTYVGRKDPQALLLAVNALETKATQGNTPMIREQAIRTLGEICTPEIIANVSVCIKKAASDENAYVRSAVAVCVSNIFKLDAQKACEAGLLDILDALIKDQSVDVAIVASRCLFAVDKERLSLDQCIDLLRKASDASLWNVLALLEVLDGWCITEVEDAKAVIECLFLLVQHTDGSVAISSLRIILRTIEVLPDKKLREGMVSKLLLVLITLTLSNSFELRYVTLSSLPALIQQYPSLFNGHVLYFIPCYTDGKAIKLCKLDILYYLSNNTNAKEIIVGLGNWVLNEMSPDIIRRCIETFGRIAVKLCLFAERILNVFKSILSALLGESMDKRPS…	Naegleria gruberi	XP_002674541.1 adapter-related protein complex 1 beta 1 subunit [Naegleria gruberi strain NEG-M] "EP00686_Naegleria_gruberi_P006612 XP_002674541.1 adapter-related protein complex 1 beta 1 subunit [Naegleria gruberi strain NEG-M]"	4.7187e-40	Yes	Giardia_intestinalis__AP1B_2
AP1B	Kipferlia bialata	hmmsearch 3.3.1	1.3999999999999988e-104	EP00704_Kipferlia_bialata_P009433	g9433.t1 "EP00704_Kipferlia_bialata_P009433 g9433.t1"	YAGEVDVAFVRRAVKSIGSIAVRLSDAADACVAVLQQLVATKVSYVVQEAVIVLRDIFRRYPNRYESVLASVCEHLDVDEPQAKAALVWIIGKYADRIDNAASSLEWLSESFAEETYEVQLQLLTAVVRLFLVTPDEETQRICHEVLRVATQEVDSPDVRDRAYLYWRLLASDLELAKKVVCSDRQPIEDSSTLLHPAVHKKLMKELGSLASVLHEAPDALYTPLAQGPGDEESEEEEPQEAVPQLLEIEEENAGGHGGDLIDLDDLVSPAELGAPGSSTSSAPTSTGPAPKSADLLSELGLGMGGMTVSAPTAAAMPLRPVKTSQTSSGLQIAAGWASAPDGAPQLRLAFKNSGTATVTVEQVMFNKNAFALRPASPSVNVAVPVGAVRNFSVAINTV…	Naegleria gruberi	XP_002674541.1 adapter-related protein complex 1 beta 1 subunit [Naegleria gruberi strain NEG-M] "EP00686_Naegleria_gruberi_P006612 XP_002674541.1 adapter-related protein complex 1 beta 1 subunit [Naegleria gruberi strain NEG-M]"	1.79295e-81	Yes	Kipferlia_bialata__AP1B_1
AP1B	Kipferlia bialata	hmmsearch 3.3.1	9.799999999999991e-95	EP00704_Kipferlia_bialata_P011001	g11001.t1 "EP00704_Kipferlia_bialata_P011001 g11001.t1"	MADAKYFKSTKRGQVAEWAIELRQNSAHRKRVALKKIIAAMTVGRDVSPLFTDVLNNIQTKDLELKKLVYLYLVNYARHHPKMTIMAVNTFVKDAEDPENPLIRALAIRTMGCIRVDEITEYIAEPLRRAIRDQDPYVRKTAALCVAKLYDVNADLCVSQGFVTMCQELLTDGNQAVVANAVAALTDIMRNPSSPKDVLRVSQDLIGPLLSTLNE	Naegleria gruberi	XP_002674541.1 adapter-related protein complex 1 beta 1 subunit [Naegleria gruberi strain NEG-M] "EP00686_Naegleria_gruberi_P006612 XP_002674541.1 adapter-related protein complex 1 beta 1 subunit [Naegleria gruberi strain NEG-M]"	1.11347e-68	Yes	Kipferlia_bialata__AP1B_2
AP1B	Trichomonas vaginalis	hmmsearch 3.3.1	6.999999999999986e-215	XP_001583517.1	Adaptin N terminal region family protein [Trichomonas vaginalis G3] "XP_001583517.1 Adaptin N termina	MSSAALPEPSENQEEIKDLQNKLSSNYPKERKDAAKNVIALMRAGENVQELFSDMLRCVKTDDLELKKLVYLYLVNYSTTEPEQAIMAVNTFVQDSEHDNPLIRALAVRTMCRINLESVAEHMIQPLKKCLKDADPYVRKTAAFGVSKLYDVLPEAVENSGLFPDLLSLLTDENPLVVSNTTAALFEINSHRNQPVLQLTAETLTPILAALSSCSEWCQVMLLDALAKYTPISSEDASYLIDRLIPFLKNSNPSVVVGSFKCIFMFMDHDTRKPHELFPQIIPPFITLVASSEPEIQYVVLRTLSLFVHKFPKALAKEIRVFFCKYNDPSYVKMEKLDIIVTICTQQTAQIVLDELSEYCNAVDVAFVKKAVRCIGQIAMKIEAAAPRCVDILVGLVDG…	Naegleria gruberi	XP_002674541.1 adapter-related protein complex 1 beta 1 subunit [Naegleria gruberi strain NEG-M] "EP00686_Naegleria_gruberi_P006612 XP_002674541.1 adapter-related protein complex 1 beta 1 subunit [Naegleria gruberi strain NEG-M]"	1.33908e-176	Yes	Trichomonas_vaginalis__AP1B_1
AP1B	Trichomonas vaginalis	hmmsearch 3.3.1	2.8999999999999943e-213	XP_001326409.1	Adaptin N terminal region family protein [Trichomonas vaginalis G3] "XP_001326409.1 Adaptin N termina	MSNLFDGEAKGEVKQLRDDLDGNDPQVRKVAAKRVIALMRQGDNVQWLFSSMLRCVKTNDLELKKLTYLYLTTYSAQEPEQAIMAVNTFIQDSQDSNPLVRALAVRTMCRIRLESVAENMILPLKQRLADTDPYVRKTAAFGVSKLYDVIPEAVENAGLFAELLKLLKDENPMVVSNTTAAICEINEKRTTPIFVLNGETVGPILSAITSCSDWCQTVMFDALARYKPESSEDAVYLIDRLIPYLKHANPAVVIGAFKCIFNFMEKDSRGTNELFTQIIPPFITLVTSAEPEIQYIVLRTLTLFVLKYPKALSKEIRVFFCKYNDPSYVKMQKLDIIVTICAPQTAQLVLDELAEYCNEVDVAFVRKAIRCIGQIAIKIEAAARRCVDILVSLVKGKAD…	Naegleria gruberi	XP_002674541.1 adapter-related protein complex 1 beta 1 subunit [Naegleria gruberi strain NEG-M] "EP00686_Naegleria_gruberi_P006612 XP_002674541.1 adapter-related protein complex 1 beta 1 subunit [Naegleria gruberi strain NEG-M]"	1.03755e-168	Yes	Trichomonas_vaginalis__AP1B_2
AP1B	Trichomonas vaginalis	hmmsearch 3.3.1	1.2999999999999975e-205	XP_001316252.1	Adaptin N terminal region family protein [Trichomonas vaginalis G3] "XP_001316252.1 Adaptin N termina	MSNIFQGESKGEIATLRDQLDGNDPYKREQAAKKCVALMRAGENVQSLFASMLRCVKTPDIKLKRLTYLYLVQYSTQEPEQAIMAVNTFIQDCSDPNPIVRALAIRTMARIKLENVAEHMIAPLKKALTDFDPYVRKTAVFSVAQLYDFVPEAIENAGLFNDLLKLLKDDNPMVVSNTTAAIIEINERRTTPIFNLDSDTIGPILSAISSCSENCQTILLDALAKYAPASSEDAPFLIDRLIPFLKHSNPAVVIGAFKCIFQFMDHDKRNPNELLPQIIPPFITLVTSSEYEVQYVILRTLSLFVLKYPKALSKEIRVFFCKYNDPSYIKMEKLDIIVTICRQSTAQLVLNELQEYSNSVDVAFVQKSIKCIGQIAIKIEAAACRCVDILVGLVQGKAD…	Naegleria gruberi	XP_002674541.1 adapter-related protein complex 1 beta 1 subunit [Naegleria gruberi strain NEG-M] "EP00686_Naegleria_gruberi_P006612 XP_002674541.1 adapter-related protein complex 1 beta 1 subunit [Naegleria gruberi strain NEG-M]"	3.91079e-162	Yes	Trichomonas_vaginalis__AP1B_3
AP1B	Trichomonas vaginalis	hmmsearch 3.3.1	1.7999999999999973e-205	XP_001583008.1	Adaptin N terminal region family protein [Trichomonas vaginalis G3] "XP_001583008.1 Adaptin N termina	MFESEGKGELNNLRNALDGNDPSERKRAAKRTVFLMRSGENVRSLFASMLRCVKTSDLELKKLAYLYLVQYSIQEPEQAIMAVNTFIQDSQDYNPIVRALAVRTMCRIKLESVAEHMIQPLKRALQDSDPYVRKTATYSVAKLYEIIPEAVENANLFKDLLLLLKDENPMVVSNTTATIFEINERRTTPIFKLNSDTLAPILSALSSCSQECMTILFDALARYTPESKEDATFLIDRLIPFLKHSNPAVVIGSFRCIFMFLEIDARDTKELFPQIIPPFITLVTSAEPQIQYVVLRTLSLFVQKYPKALSKEIRVFFCKYNDPSYIKMEKLDIIITICNTRSAKLILDELQEYCNSVDVAFVRKSIRAVGQIAIKIESAARRCVDILTSLVQGKADYAI…	Naegleria gruberi	XP_002674541.1 adapter-related protein complex 1 beta 1 subunit [Naegleria gruberi strain NEG-M] "EP00686_Naegleria_gruberi_P006612 XP_002674541.1 adapter-related protein complex 1 beta 1 subunit [Naegleria gruberi strain NEG-M]"	5.00182e-168	Yes	Trichomonas_vaginalis__AP1B_4
AP1B	Trichomonas vaginalis	hmmsearch 3.3.1	2.6999999999999953e-199	XP_001301701.1	Adaptin N terminal region family protein [Trichomonas vaginalis G3] "XP_001301701.1 Adaptin N termina	MSFRAEGKNELISLRNQLDSNDPAQRKIAAKRVVAMMRAGENLSILFSSMLRCVKTNDIELKKLTYHYLVTYATSEPEQSIMAVNTFIQDSQDFNPLIRALAVRTMCRIKIDTVAENMILPLKQTLADKDPYVRKTAALAVAKLYEVIPEQVETAQIFPILMKLLSDENPLVVSNTTIALFEINEHRTTPLFVLNEKTVSPLIAALTQCSEWVQTNLLDCLSKYKPLEAKEADFLIDRLIPFLKHSNPSVSIGAFRCIFMFMNKSEKPEQEIFSNIIPPFITMCSSGEPEIQFIVLRTISLFVNKYPKALSKEIRVFFIKYNDPSYIKMEKLNILIQIVSPKNITLLLDELDEYCNSVDIGFVTKSIEILGQLATKIEASARRVVDILVRQVESKNDFA…	Naegleria gruberi	XP_002674541.1 adapter-related protein complex 1 beta 1 subunit [Naegleria gruberi strain NEG-M] "EP00686_Naegleria_gruberi_P006612 XP_002674541.1 adapter-related protein complex 1 beta 1 subunit [Naegleria gruberi strain NEG-M]"	1.24474e-161	Yes	Trichomonas_vaginalis__AP1B_5
AP1B	Mastigamoeba balamuthi	hmmsearch 3.3.1	0.0	EP00727_Mastigamoeba_balamuthi_P012717	m51a1_g8068 Adaptor protein complex 1 and 2 (AP-1/AP-2), beta subunit (926) ;	MAKYFTTTKKGELHDLKEELGSPRDEKKCEAVKKVIAAMTEGKDVSSLFTDVLNCMQTHNLELKKLVYLYVMNYAKSQPDRAILAVNTFQKDASDPNPLIRALAVRTMGCIRVERITEYLAQPLALCLKDADPYVRKTAAVCVAKLYDMSPELVVAQGFLDMLKDLLADSNPMVVANAVASLREISERSAANSEGAAAFAVDSTVLTKLLAALNECTEWGQVFILDSLAVYRPRDAREAESIAERVAIRLNHSNSAVVISAVKVVLLCMEVITSQDLLRSYTRKLAPPLITLLSSGKEPEIQYVALRNINIVVQRQPEVLRAEIKMFFCKYNDPIYVKMEKLELMIMLANEANIDVVLPEFKEYATMVDVEFVRKAVRAIGRCAIKLDAAAERCIQVLL…	Naegleria gruberi	XP_002674541.1 adapter-related protein complex 1 beta 1 subunit [Naegleria gruberi strain NEG-M] "EP00686_Naegleria_gruberi_P006612 XP_002674541.1 adapter-related protein complex 1 beta 1 subunit [Naegleria gruberi strain NEG-M]"	0.0	Yes	Mastigamoeba_balamuthi__AP1B_1
AP1B	Cyanophora paradoxa	hmmsearch 3.3.1	0.0	EP00741_Cyanophora_paradoxa_P012078	tig00020592_g11671.t1 "EP00741_Cyanophora_paradoxa_P012078 tig00020592_g11671.t1	MSDGKYFQTTKKGEIHELKEELNSNSSDSKKKEAVKKVIAAMTVGKDVSMLFTDVVNCMQTRNIELKKLVYLYLINYAKSQPDLAILAVNTFVKDSQDSNPLIRALAVRTMGCIRVEKITEYLCEPLRRSLKDDDPYVRKTAAVCVAKLYDINAELVEDQGFLDSLKEMLSDSNPMVVANAVAALAEIAETSSSQDVLKITPGILQKLLAALNECTEWGQVFILDSLASYTPADEKEAEGIIERVTPRLQHANSAVVLSAVKVIMQYMDIIQSEDTVKMLTKKLSPPLVTLLSTEPEVQYVALRNINLIVQKRPGILSHDVKVFFCKYNDPIYVKMEKLETMIKLATDKTIDQILLEFKEYATEVDVEFVRKSVRAIGRCAIKLEKAAERCINVLLELI…	Naegleria gruberi	XP_002674541.1 adapter-related protein complex 1 beta 1 subunit [Naegleria gruberi strain NEG-M] "EP00686_Naegleria_gruberi_P006612 XP_002674541.1 adapter-related protein complex 1 beta 1 subunit [Naegleria gruberi strain NEG-M]"	0.0	Yes	Cyanophora_paradoxa__AP1B_1
AP1B	Cafeteria burkhardae	hmmsearch 3.3.1	2.4999999999999957e-191	EP00749_Cafeteria_burkhardae_P006797	KAA0155412.1 hypothetical protein FNF29_01787 [Cafeteria roenbergensis] "EP0074	MLNFFRRGGRSQGSDSKYFSSTSRGEVKELATSLSSSKPEDIKEAVKKVIAAMTVGKDMSSLVPSVVKCMHAENLEVKKLVYLYLINYAKSNPDMTLMAVNSFVKDTSNINPLIRALAIRTMGCIRVERITEHLCSPLRKALADEDPYVRKTAAMCVAKLYDIDPTITRDQGFLEVLVDLTSDPVPIVVANAVAALMEVQETTTRVIFDINTETLTRLLAALKDCSEWGQVVILDALSTYVPANAREAETVIERISPWLAHQNPAVVLNSVKAIVLMMDSLESKDTISALCAKLAAPLVTLAQSTHPEIQYVALRNISLVVQRYPGILSSKVRVFFCKYNEPIYVKMEKLEVLVRLANASNVESVLMELREYAQEVDVEYVRRAVRTIGRLAIKLDKAA…	Naegleria gruberi	XP_002674541.1 adapter-related protein complex 1 beta 1 subunit [Naegleria gruberi strain NEG-M] "EP00686_Naegleria_gruberi_P006612 XP_002674541.1 adapter-related protein complex 1 beta 1 subunit [Naegleria gruberi strain NEG-M]"	3.08528e-151	Yes	Cafeteria_burkhardae__AP1B_1
AP1B	Andalucia godoyi	hmmsearch 3.3.1	0.0	EP00762_Andalucia_godoyi_P000920	ANDGO_03804.mRNA.1 Beta-adaptin-like protein C "EP00762_Andalucia_godoyi_P000920 AN	MASRPKTSTPAGAAAAGSGDQYFGSNKKGELAEWKDGLLNPEKTIQKETVKKVVAAMTVGKDVSALFSDMVKCVHTNNIELKKLIYLYIMNYAKTKPELAMMAVNTFNQDAQDPNPLVRALAVRTMGCVRVENIQEYLADPLRRAVKDPDPYVRKTAAISIAKLFEIAPDLVRTQGFVDMLQELISDANPAVVANAVTSLMEVGALELNRKTVQKMLAAMNECSEWGQISVLDALVNYKPLDTRDAQDICERVAPRLNHANPAVVIGAVKTILSMLDHLDEDDDQVKLYCKKMGPPLITMLNGEPEVQYVALRNIDLIIQKRPGVLQSDVKVFFAKYNDPIYVKMEKLEIMVKLASERNIDSVLAEFKEYATEVDVEFVRRAVRSIGRCAIQLERAAPK…	Naegleria gruberi	XP_002674541.1 adapter-related protein complex 1 beta 1 subunit [Naegleria gruberi strain NEG-M] "EP00686_Naegleria_gruberi_P006612 XP_002674541.1 adapter-related protein complex 1 beta 1 subunit [Naegleria gruberi strain NEG-M]"	0.0	Yes	Andalucia_godoyi__AP1B_1
AP1B	Dysnectes brevis	hmmsearch 3.3.1	2.8999999999999946e-241	EP00768_Dysnectes_brevis_P008789	gnl|Dysnectes_brevis|823_a908_1524.p1 GENE.gnl|Dysnectes_brevis|823_a908_1524~~gnl|	MTSSSKSGELREWSDELGSSSLSVKRDAVKKVIAAMTVGKNVSGVFSDVVKCIVTPDLELKKLVYLYLINYAKSNPETTILAVNTFVKDSENKESSLIRALAIRTMGCIRVPQITEYICEPLARALRDRDPYVRKTATLTVAKLYQINSELCMASGFVDTLRNMLLDENQTVVANAVASLVDISQRSGKSKLAKLNAAEARGLLAAMAEANEWSQVYILDSLVNYVPVDGEEGNIVQTAERLCSRLQHANSAVVISAIRALLHILEYFPDQPSRLPFLRKMCPPLVTLLSGSPGVQYACLRMVPLLLARYPALLSRDLRVFHCKYHDTLPVKMEKLDILLTLADDDNAEDILAELKVYAGEVEVIFVRKAVRCIGTLAIKVPGAADVCIQALAALVDDA…	Naegleria gruberi	XP_002674541.1 adapter-related protein complex 1 beta 1 subunit [Naegleria gruberi strain NEG-M] "EP00686_Naegleria_gruberi_P006612 XP_002674541.1 adapter-related protein complex 1 beta 1 subunit [Naegleria gruberi strain NEG-M]"	0.0	Yes	Dysnectes_brevis__AP1B_1
AP1B	Dysnectes brevis	hmmsearch 3.3.1	6.29999999999999e-173	EP00768_Dysnectes_brevis_P004613	gnl|Dysnectes_brevis|3336_a4191_511.p1 GENE.gnl|Dysnectes_brevis|3336_a4191_511~~gn	FASLDDIAQSKLVCLAMSSKDAKIKTQIAEFEMVLTNASSDVNIMIKTIRRMLALMTQNHDLSPLFPAVIKLIHHKDLHLKKLLHIFLSTYSQQHPQTSVLAVSALEKDIQDMERPVVRALALKTMGSFPIDLVAEYLVDPLSKCLKDQDPYVRKTAALTVSRLYSVNAPLCRGSGFLDTLRALLRDDNQVVVGNAVAALDDIAAAATVAVDNGDEVAASDRDLAELCTLEDAKALGAALSTSTEWVATALLRRMVRLRCEDQEEIELLIQRVSPFLLHSNPAVVMAAISVTFSLAQQLPDSGITSRSGLDAVRSVRPPLISLLSRGPEVQYVALRSALHLVRAFPPLLRRDARAFYAKYSDPMYVKQHKLDILVRLAGTDSYQDILQELKEYAGGVDP…	Naegleria gruberi	XP_002674541.1 adapter-related protein complex 1 beta 1 subunit [Naegleria gruberi strain NEG-M] "EP00686_Naegleria_gruberi_P006612 XP_002674541.1 adapter-related protein complex 1 beta 1 subunit [Naegleria gruberi strain NEG-M]"	4.03249e-133	Yes	Dysnectes_brevis__AP1B_2
AP1B	Monocercomonoides exilis	hmmsearch 3.3.1	4.09999999999999e-287	EP00770_Monocercomonoides_exilis_P011559	MONOS_11504.1-p1 | transcript=MONOS_11504.1 | gene=MONOS_11504 | organism=M	MSFFNTTKKGEIQELKDGINSTNISKKKSAMQRIIGMMMGGGDVASLLPSVLVNMQTTDLELKKLIYLYLINYSKSEPELALHAVNTFDKDTKSPNPLVRALALRTMGCIRIDQITEYMCEPLHRCLKDEDPYVKKTAVLGVLKMYDINPQLVEDEGFLDTLKELLGDGNPMVVSNCVAALSEIQMAHPDQTIFEITTEIRQKLIAALSQASEWGQVHILDALAVFYNPESTAEAEEVAERVVVHLIHDNSAVVLSSAKVILKMLPLMENKDLIQQMYKKMAPPLVSLLSSPPEVRYVALRNLNLIVQRLPSLLSGEIKVFFSKYNDPIYVKMEKLEIMMLLVNESNVTNVLNELKEYATEVDVDFVRKAVRAMGRCAILLPEAANVCVDALVQLVETS…	Naegleria gruberi	XP_002674541.1 adapter-related protein complex 1 beta 1 subunit [Naegleria gruberi strain NEG-M] "EP00686_Naegleria_gruberi_P006612 XP_002674541.1 adapter-related protein complex 1 beta 1 subunit [Naegleria gruberi strain NEG-M]"	0.0	Yes	Monocercomonoides_exilis__AP1B_1
AP1B	Trimastix marina	hmmsearch 3.3.1	8.19999999999998e-304	EP00771_Trimastix_marina_P001018	gnl|Trimastix_PCT|2062.p1 GENE.gnl|Trimastix_PCT|2062~~gnl|Trimastix_PCT|2062.p1 O	MMTTGRDVSALIHDVIRNMQTQDLEMKKLVSLYLITYSKTDPDMVLHAVNTFLKDTKSPNPLIRALAIRTMASIRVESLAEYLCEPLLRGLRDPDPYVKKTAVLGVAKLFDLNREMVLDEGFVDHLRGLLSDSNPMVVSNAVATLREIHEAVPEAGVFEVTPADLDRMLVAINTCNEWGQVFILDALATYTPPDSETADRVIERVLPRLNHANSAVVISSVKILMLYMERLDNPDHRAAICRKMAPPLVTQLSASPEIRYVALRNINLIIQKYPTVLQGDIKVFFCKYNDPLYVKMEKLEIMMLLVHDSNINSVLSELKEYASEVDVDFVRKAVRAIARCAIKLESAADLCVDGLVSLIEKSQVNYVIQEAIVVIKDIFRKYPNRYERIIAPLCEKLEN…	Naegleria gruberi	XP_002674541.1 adapter-related protein complex 1 beta 1 subunit [Naegleria gruberi strain NEG-M] "EP00686_Naegleria_gruberi_P006612 XP_002674541.1 adapter-related protein complex 1 beta 1 subunit [Naegleria gruberi strain NEG-M]"	0.0	Yes	Trimastix_marina__AP1B_1
AP1B	Brevimastigomonas motovehiculus	hmmsearch 3.3.1	1.599999999999996e-303	EP00823_Brevimastigomonas_motovehiculus_P006046	TRINITY_DN476_c0_g1_i2.p1 TRINITY_DN476_c0_g1~~TRINITY_DN476_c0_g1_i	MTSQQQSDSAKYFTTSKKGDVFELRNDLNSTDKSKIKEAVKKIIAQMTLGQDAVSTLFTDVVKNMITDDIELKKLIYLYIINYARAQPDKAILIVSAIQKDASDTSPLMRALAIRTMGCIRVDRITEYLCEPLTKALKDKDPYVRKTAAICVAKLFDINQELVEEQGFLNALRDLVYDSNPVVVANAVAALAEISETSHKDVLQLNTSILGKLLAALNECTEWGQVFILDCVAKFEPTSSDAEDIMERVAPRLKHVNSAVSMSAVKVILKFLNFTKNTKVVEKMISEKLPPPLITLLSEQKPEIQYVALRNINLIVQKRPDILSQAVKHFFCKYNDPLYVKMEKLEIMIKLASEKNIDKVLMELKEYASEVDVEFVRKAVRAIGRCAIKLEAAAERSIK…	Naegleria gruberi	XP_002674541.1 adapter-related protein complex 1 beta 1 subunit [Naegleria gruberi strain NEG-M] "EP00686_Naegleria_gruberi_P006612 XP_002674541.1 adapter-related protein complex 1 beta 1 subunit [Naegleria gruberi strain NEG-M]"	0.0	Yes	Brevimastigomonas_motovehiculus__AP1B_1
AP1B	Brevimastigomonas motovehiculus	hmmsearch 3.3.1	5.499999999999988e-293	EP00823_Brevimastigomonas_motovehiculus_P006048	TRINITY_DN476_c0_g2_i1.p1 TRINITY_DN476_c0_g2~~TRINITY_DN476_c0_g2_i	MDRFFSGAKKGDAAELVVELNSNDHTRIKEGIKRVIAQMAMGTDHSSLTGDVLKYIQTEDIELKKLVYLFVIHYNRTLADKDKLALIGIMQKDTYDLSPLVRALAIRTLCCIRVDKITEFVVEPLTKCLKDKDAYVRKTAALCVIKLYDLSPQFVEDQKFLSLLQDLVSDTNSAVVANAVAALAEIYETSQKDVLKVNSSTLPKLLAALNECNEWGQVFLLDCLARYDPEAKEAEEIIDRVAPRLKHSNAAVVLSVVKVIMKYLSFVSNTKKVEQVIQEKLPPPLITLLSEHKPEIQYVTLRNINLIVQRRPEILSAAVRHFVCKYNDPIYVKMEKIDILVALSNDKNIDKILVELKDYASEVDVEYVRKSVRAIGRCAIRLPEASDRCVKVLLELIQT…	Naegleria gruberi	XP_002674541.1 adapter-related protein complex 1 beta 1 subunit [Naegleria gruberi strain NEG-M] "EP00686_Naegleria_gruberi_P006612 XP_002674541.1 adapter-related protein complex 1 beta 1 subunit [Naegleria gruberi strain NEG-M]"	0.0	Yes	Brevimastigomonas_motovehiculus__AP1B_2
AP1B	Brevimastigomonas motovehiculus	hmmsearch 3.3.1	2.2e-24	EP00823_Brevimastigomonas_motovehiculus_P006047	TRINITY_DN476_c0_g1_i3.p1 TRINITY_DN476_c0_g1~~TRINITY_DN476_c0_g1_i	MSSDRERELRWHLGVIQGEWANAYRSGALQRRLREGWQNCLFFFGFAPSPSSSFFSSSFSASSSPSSSSSSSSSSPFATITPTPTPTTTTTTIAVSSPSTSSSFSVSTVSTTTSDTAPSATSSQITVSPPNPSLQRVVLSANDAKGLEIKSSWRRASYSLYMDLTLTNHSTATQMNNFALKFNVNYAGVAPAALFKPAPLSPGQSTTFSLPIKENNDSKNLSNAYGLIQIAIKTDMGVFYFNDCLEAFYLFNEDGKLAQDAFLSLWRSLSETTEVRRSIEGRTIKDIADTKRRLCSANVFYVASHPLDSTSEQLYFSLMLKGTPQLLELTFTPSGCSVVVKSSSHALSSIALAAITSLLTRNDLFLPTL*	Naegleria gruberi	XP_002674541.1 adapter-related protein complex 1 beta 1 subunit [Naegleria gruberi strain NEG-M] "EP00686_Naegleria_gruberi_P006612 XP_002674541.1 adapter-related protein complex 1 beta 1 subunit [Naegleria gruberi strain NEG-M]"	1.97312e-16	Yes	Brevimastigomonas_motovehiculus__AP1B_3
AP1B	Cryptosporidium parvum	hmmsearch 3.3.1	3.599999999999994e-236	EP00989_Cryptosporidium_parvum_P002579	QOY42325.1 hypothetical protein CPATCC_001959 [Cryptosporidium parvum] "EP009	MNDRRYFQGSKRGELHELKEELHSSSKEKKKEAVKKVIAAMTVGKDVSSLFPDVLNCMQTGCIELKKLVYLYIINYAKVQPELAILAVNTFFKDSMDSNPLIRALAIRTMGYIRLEQITEYLVEPLRRSCSDPDPYVRKTAAICIAKLYDISPTLMEEQGFFSLLKDMLKDQSAMVVANTVASLLEIYETSISKGHQLESLQSIKDDKQDQGMTEDQKFYKLTFNEVEKHQILQALNECTEWGQIYILNVVAEWKVSTEKESEQIIDRLTSRLSHANPAVVLSTVRAVLNLLKNLENDDYITGTLRKLRPPIVTLLTTSPPEVQYVVLRNVQLIVQSYPAFFETEMKLFYCKYNDPAYIKIEKLNLLYRMASIDTANNLLKELKEYSTDTNIEFSRNSI…	Naegleria gruberi	XP_002674541.1 adapter-related protein complex 1 beta 1 subunit [Naegleria gruberi strain NEG-M] "EP00686_Naegleria_gruberi_P006612 XP_002674541.1 adapter-related protein complex 1 beta 1 subunit [Naegleria gruberi strain NEG-M]"	1.41567e-177	Yes	Cryptosporidium_parvum__AP1B_1
AP1B	Nutomonas longa	hmmsearch 3.3.1	4.2999999999999895e-244	EP00162_Nutomonas_longa_P010731	comp20119_c0_seq1|m.39643 comp20119_c0_seq1|g.39643 ORF comp20119_c0_seq1|g.39643 c	VFILDALANYQPGNSREAESLVERVLPRLNHANSAVVLSAVKLCMQFLDLIENEDFVRTLLRKLGPSLVTLLSREPEVQYVALRNINLIVQKRPLILAHEIKVFYCKYNDPVYVKLEKLEIMIRLASERNIDQVLLEFKEYATEVDVDFVRKSVRAIGRCAVKLEKAAERCISVLLDLIQTKVNYVVQEAIVVIKDIFRRYPDRYESIIATLCESLERLDEPEAKASMIWIIGEYAGRIDNADQLLDTFLDSFVDEPAEVQLQLLTATVKLFLRKPTDTQEMVQKVLTMATQSVDNPDLRDRGYLYWRLLSTDPEAAKRVVLADKPVITDDTNSLDTGNLDALISQMSTLASVYHKPPETFVSKIRTVVRPEDDNEIDEPGGHMHDDEDAIPAEAEGAV…	Naegleria gruberi	XP_002674541.1 adapter-related protein complex 1 beta 1 subunit [Naegleria gruberi strain NEG-M] "EP00686_Naegleria_gruberi_P006612 XP_002674541.1 adapter-related protein complex 1 beta 1 subunit [Naegleria gruberi strain NEG-M]"	0.0	Yes	Nutomonas_longa__AP1B_1
AP1B	Nutomonas longa	hmmsearch 3.3.1	6.799999999999992e-119	EP00162_Nutomonas_longa_P004018	comp14803_c0_seq1|m.21681 comp14803_c0_seq1|g.21681 ORF comp14803_c0_seq1|g.21681 c	KKKKMDGKYFSTSKRGEISELKEELNQKDKAKKKETVKKVIAAMTLGKDVSGLFTDVLNCMQTPDVELKKLVYLYVLNYAKTQPDLAILAVNTFVNDAQDPNPLIRALAIRTMGCIRVDKITEYLCDPLARCLKDSDPYVRKTAAVCVAKLYDINPELVTDKGFLETLKDLLSDANPMVVANTVAALSEIAETSGRNDILPISTSNLQKLQAALNECTEWG	Naegleria gruberi	XP_002674541.1 adapter-related protein complex 1 beta 1 subunit [Naegleria gruberi strain NEG-M] "EP00686_Naegleria_gruberi_P006612 XP_002674541.1 adapter-related protein complex 1 beta 1 subunit [Naegleria gruberi strain NEG-M]"	9.61339e-86	Yes	Nutomonas_longa__AP1B_2
AP1B	Thalassiosira pseudonana	hmmsearch 3.3.1	6.3999999999999854e-291	EP01082_Thalassiosira_pseudonana_P008304	g7278.t1 g7278 contig24:266178	MGCIRVDRITEYLCEPLSRALRDNDPYVRKTAAVCVAKLYDIAPELVQERGFIETLHDLISDSNPSVVANGVAALSEISETSGRDVMKISASVLQKLLAALNECTEWGQVFILDSLAKYTPADAREAEGIIERVTPRLQHANSAVVMSAVKVILSYMDVMGGSGGAHADSIRALTRKLAPPLVTLLNSEPEIQYVALRNINLIVQKRSNILENEIKVFFCKYNDPIYVKMEKLEIIIKLVSEKNIDQVLLELKEYATEVDVDFVRKSVSAIGRCAVKLERAAERCIGVLLELIQTKVNYVVQESVIVIKDIFRRYPNRYESIIATLCDNLDTLDEPQAKASMIWIIGEYAERIDNADELLDTFLETFEEEDPAVQLQLLTATVKCFLKDPENCQEMVQR…	Naegleria gruberi	XP_002674541.1 adapter-related protein complex 1 beta 1 subunit [Naegleria gruberi strain NEG-M] "EP00686_Naegleria_gruberi_P006612 XP_002674541.1 adapter-related protein complex 1 beta 1 subunit [Naegleria gruberi strain NEG-M]"	0.0	Yes	Thalassiosira_pseudonana__AP1B_1
AP1B	Carpediemonas membranifera	hmmsearch 3.3.1	4.799999999999988e-277	EP01146_Carpediemonas_membranifera_P007133	KAG9396559.1 Adaptor Protein Complex 1/2, beta subunit (AP1/2B) [Carpedie	MAADNYFSTTKRGELQEWRDELNSNNSNNTKIRETLKKIIAGMTVGKDVSSLFSDVLKTIQTDDMERKKLVYLYLINYAKTNPDLAILAVNTFVNDATDRNHPLLRALALRTMSCIRVESITEYLSEPLRLGLEDTDPYVRKTAALAVAKLFSIDPELCRDHFMEPLKGLLRDSNQMVVSNAVAALTDITQQARETVWAVDKEMADTLLTALTECNEWGQSYILDGLATFAPQSVEDAEMVAERVCSRLQHANSAVVLSAIRVLVRLTRGGADFPTMAPEKAQEFLRRARAPIVSLLTSPPEIQYVVLRNVPLLLSVCPDMFAADARVFFCRYNDPSYVKVEKLEILSRLASDQNIDTILAEFKEYSQEVDVDFVRKTIQTIGRCAIALEQSANKCMAV…	Naegleria gruberi	XP_002674541.1 adapter-related protein complex 1 beta 1 subunit [Naegleria gruberi strain NEG-M] "EP00686_Naegleria_gruberi_P006612 XP_002674541.1 adapter-related protein complex 1 beta 1 subunit [Naegleria gruberi strain NEG-M]"	0.0	Yes	Carpediemonas_membranifera__AP1B_1
AP1B	Anaeroamoeba ignava	hmmsearch 3.3.1	1.3999999999999967e-253	Anaeramoba_ignava|a196_68.p1	GENE.a196_68~~a196_68.p1 ORF ty	RSLKIRIKLMFSTTKRKGELLELINLLQDPKEPKRKEGVQRVVKLMTLGKDVSRLFTEVLGCMHTEDIELKKLVYIYLMKYSKFKPEQSILVVNTFVTDTQDPNPLIRALAIRSMGSIQVEEVNEYMCQPLRACLKDKDPYVRKTATIAVVKLFENNPELAERQGFIQNLIDLLSDSNPSVVANSVAALSEINESLSRPVFQINSSLLYTLFNAMNECNEWGQIFILDSLIKYSPENTKETLDIIERLLPKLTYSNPSIILSTIRNILHFAQLLDDRSSFIKYSKQVIPPLMTLLGSQPEVQFVALRNIILIVQRWPQLLEHEIKIFFCKYNDPVYIKLAKLDILSILASDRNVDVLLREFKDYSKEVESSFARKSIQAIGLCAIKLEKAAERCVNTLI…	Naegleria gruberi	XP_002674541.1 adapter-related protein complex 1 beta 1 subunit [Naegleria gruberi strain NEG-M] "EP00686_Naegleria_gruberi_P006612 XP_002674541.1 adapter-related protein complex 1 beta 1 subunit [Naegleria gruberi strain NEG-M]"	0.0	Yes	Anaeroamoeba_ignava__AP1B_1
AP1M	Diphylleia rotans	hmmsearch 3.3.1	1.0999999999999978e-209	EP00002_Diphylleia_rotans_P001171	TRINITY_DN10646_c0_g1_i1.p1 TRINITY_DN10646_c0_g1~~TRINITY_DN10646_c0_g1_i1.p1 OR	MACSALFILDMKGKILMSRNYRGEVPMGVAEKFASRISDSEDDWSSRPVVHHNGVTYFHLKHSNLIFLAVTNRNSNAMTMFSFLYKLIQVLQEYFKELEEESIRDNFVIIYELLDEMMDHGYPQISDTKILQEYITQEGHKLEKEAPIAVTNAVSWRSEGIKYRKNEVFLDVVESINVLANANGTLLRSEINGAVKMRCFLSGMPELRLGLNDKLQFEAHGKSQSRGKAVELEDVKLHQCVRLSRFENDRTISFIPPDGEFELMSYRLTTQVKPLIWVDFHVQNYSTKIEYDIKAVSQFKTKSTANGVEIKIPVPSDAHSPEFQCAVGTVKYVPEEDAFIWYIKQFPGGKSFSMRAQLRLPTIQNAEDRSAKRPIAIKFEIPYFTVSGLQVRYLKIIEK…	Naegleria gruberi	XP_002671925.1 predicted protein [Naegleria gruberi strain NEG-M] "EP00686_Naegleria_gruberi_P003996 XP_002671925.1 predicted protein [Naegleria gruberi strain NEG-M]"	3.97324e-120	Yes	Diphylleia_rotans__AP1M_1
AP1M	Diphylleia rotans	hmmsearch 3.3.1	2.3999999999999966e-145	EP00002_Diphylleia_rotans_P011152	TRINITY_DN220_c0_g1_i1.p1 TRINITY_DN220_c0_g1~~TRINITY_DN220_c0_g1_i1.p1 ORF type	MISAVFFLSAKTDRGELLISRVYRDDLGRGVVDNFRQHITNQKNETNPIVHVAATQTSYLFVRHQDIYIVAVTRQNASASLVFEFLFKMLSIFKSYFGGVFDEDAVRNNFVLIYELLDEILDYGYPQNTEIAALKLYIMQEGVLSEKSALDQSQITMQATGAVGWRRPDIKYRKNEIFIDVIENVNLLLSTKGTVLRSDVSGQIMIKSFLSGMPECKFGLNDKVMMENERAANVKRRQGSAVEIDDCTFHQCVRLGKFDSDRTISFIPPDGEFELMKYRTTQTVNLPFKVIPLIKELGRTRVEVKVTVKSQFGPQLYASNVIVKIPTPKNTAICRINTPIGKAKYAPETSCIVWKIKKFAGDSEVTLGADVELVASTLDRKPWSRPPISMEFQVSMFAA…	Naegleria gruberi	XP_002671925.1 predicted protein [Naegleria gruberi strain NEG-M] "EP00686_Naegleria_gruberi_P003996 XP_002671925.1 predicted protein [Naegleria gruberi strain NEG-M]"	6.48208e-179	Yes	Diphylleia_rotans__AP1M_2
AP1M	Mantamonas plastica	hmmsearch 3.3.1	9.59999999999998e-213	EP00003_Mantamonas_plastica_P007371	TRINITY_DN1618_c0_g3_i1.p1 TRINITY_DN1618_c0_g3~~TRINITY_DN1618_c0_g3_i1.p1 ORF	MASAVFILDLSGKLLICRDYRGDVKLNMAERFVQKILDEDEVDVKPVMNEDGITYSFVKYSGLILLAATRSNANVTSILLFLYHLIHVFEEYFTELEEESIRDNFVIIYELLDEMMDFGYPQITESKILQEYITQESHRLESTGSSALAKIKGAFSSNSSSSSSSKGNDIPDAVTDAVSWRPPGIVHRRNEVFLDVVETVNLLVNSNGHMLHSEILGAIKMRCYLSGMPELRLGLNDKLLFETHGRNVAKSKAVDLEDIKFHQCVRLSRFENDRTISFIPPDGEFDLMNYRLSTAVRPLIWIESVVESHSHSRVEFLIKARSQFKQKSTANNVEIIIPVPPDASSPKFKTSMGNVEYAPEQDAIVWTLKSFTGGKEYLMRAHFALSSIDDEENTIKQKP…	Naegleria gruberi	XP_002671925.1 predicted protein [Naegleria gruberi strain NEG-M] "EP00686_Naegleria_gruberi_P003996 XP_002671925.1 predicted protein [Naegleria gruberi strain NEG-M]"	2.89164e-119	Yes	Mantamonas_plastica__AP1M_1
AP1M	Mantamonas plastica	hmmsearch 3.3.1	9.999999999999995e-150	EP00003_Mantamonas_plastica_P007374	TRINITY_DN1618_c0_g3_i4.p1 TRINITY_DN1618_c0_g3~~TRINITY_DN1618_c0_g3_i4.p1 ORF	QSINQSINQSINLFLRVSCDNTLSPPFPSRSNLLIFPSSLCFQYITQESHRLESTGSSALAKIKGAFSSNSSSSSSSKGNDIPDAVTDAVSWRPPGIVHRRNEVFLDVVETVNLLVNSNGHMLHSEILGAIKMRCYLSGMPELRLGLNDKLLFETHGRNVAKSKAVDLEDIKFHQCVRLSRFENDRTISFIPPDGEFDLMNYRLSTAVRPLIWIESVVESHSHSRVEFLIKARSQFKQKSTANNVEIIIPVPPDASSPKFKTSMGNVEYAPEQDAIVWTLKSFTGGKEYLMRAHFALSSIDDEENTIKQKPIQVKFEIPYFTVSGIQVRYLKIIEKSGYQALPWVRYITQAGDYQCRIAS*	Naegleria gruberi	XP_002671925.1 predicted protein [Naegleria gruberi strain NEG-M] "EP00686_Naegleria_gruberi_P003996 XP_002671925.1 predicted protein [Naegleria gruberi strain NEG-M]"	4.26914e-88	Yes	Mantamonas_plastica__AP1M_2
AP1M	Mantamonas plastica	hmmsearch 3.3.1	1.1999999999999988e-133	EP00003_Mantamonas_plastica_P006480	TRINITY_DN1527_c0_g1_i5.p1 TRINITY_DN1527_c0_g1~~TRINITY_DN1527_c0_g1_i5.p1 ORF	MINGIFIITSKGESLIVRSFRGDKMPQLVSAYRTAVLGTDARLALRDKEKSEDARNETPIRMLGSTSFFHIKQNDLNFVAVAKENVNAAATFEFLWKFVTILRAYFGTEFSDITIRNNFVLIYELLDETMDYGYPQVCEPDLLKLYITQTGIGADGKKIEMSTDTEMDEKKITIQATGVATWRPTGIKYKKNQLFIDVIESVNVNVSAKGVMLHSDVVGKIMIKAELSGMPDCKLGLNDKMVMDREKTSFRSGSGGGSSSSSGGVKPRNQGIEIDDFTFHQCVKLGKFDSDRTISFVPPDGEFELMRYRTTQNINSPFRVLATVKEFGRSRIEVSLNVKSMFSGKLAANAVVIKCPVPAHTAVADINVPAGKAEYDPEDNTLTWKIRRFAGGVELAMTA…	Naegleria gruberi	XP_002671925.1 predicted protein [Naegleria gruberi strain NEG-M] "EP00686_Naegleria_gruberi_P003996 XP_002671925.1 predicted protein [Naegleria gruberi strain NEG-M]"	7.31738e-150	Yes	Mantamonas_plastica__AP1M_3
AP1M	Rigifila ramosa	hmmsearch 3.3.1	1.1999999999999978e-212	EP00004_Rigifila_ramosa_P008149	TRINITY_DN1932_c0_g1_i1.p1 TRINITY_DN1932_c0_g1~~TRINITY_DN1932_c0_g1_i1.p1 ORF typ	MRIVAFIPPQMACSAVFLLDLKGKILISRNYRGDVPMNVAERFIARLLDEEDSMGSSPIVLEDGVTYAYIKHNNVYLLAVTKRNSNAMVVLLFLYKLIEVFVHYFKELEEESVRDNFVIIYELLDEMMDFGYPQVTEPKVLQEYITVESNKLDKDANPAAALATVTNAVSWRPEGIKYRKNEVFLDVVESVNLLVAANGTLLRSEILGAVKMRVFLSGMPELKLGLNDRLFLEAYGKTSSKGKAVELEDVKLHQCVRLSRFENDRTIAFIPPDGEFELMTYRLSTQVKPLIWLESQIERRSARIEYTLKAVSQFKQRSTANNVEITVPVPPDALNPQFKTSVGTVKYVPEQDAFVWTIKTFPGGKEFRMWAQFSLPSIQTEEDSLAKRPASIKFEIPYF…	Naegleria gruberi	XP_002671925.1 predicted protein [Naegleria gruberi strain NEG-M] "EP00686_Naegleria_gruberi_P003996 XP_002671925.1 predicted protein [Naegleria gruberi strain NEG-M]"	6.562e-125	Yes	Rigifila_ramosa__AP1M_1
AP1M	Rigifila ramosa	hmmsearch 3.3.1	7.199999999999991e-148	EP00004_Rigifila_ramosa_P020228	TRINITY_DN523_c0_g1_i1.p1 TRINITY_DN523_c0_g1~~TRINITY_DN523_c0_g1_i1.p1 ORF type:5	RNRKKMISAVFLINPKGEILISRLYRDDLSRGVVEQFRQNVVQSKSEVRPVIQIGSTTYLHVQHGDMWVVAITKQNVNASMVFEFLFKMIAIFKSYFGAFNESAVRDNFVLIYELLDEILDFGYPQNCETNVLKLYITQEGVVSERDQATMQAAITTQVTGATGWRPQGIKHRKNEIFLDVVESVNLLMSSNGTILRSDVSGQILIKCFLSGMPELKFGLNDKSVLAREATKAKSSRRGGAGVEIDDVTFHQCVRLGNFDTDRTISFVPPDGEFELMRYRTTENINLPFRVHSNITEHGRTRVSINVTLKAQFSSALFAANVVMKIPTPKNTAVCRITTTIGKAKYDATQGGIVWKIRRFGGDQEASISGDVDLVAATTDRKPWSRPPISMEFQVPMFS…	Naegleria gruberi	XP_002671925.1 predicted protein [Naegleria gruberi strain NEG-M] "EP00686_Naegleria_gruberi_P003996 XP_002671925.1 predicted protein [Naegleria gruberi strain NEG-M]"	7.74611e-179	Yes	Rigifila_ramosa__AP1M_2
AP1M	Acanthamoeba castellanii	hmmsearch 3.3.1	4.299999999999992e-213	EP00006_Acanthamoeba_castellanii_P000607	ELR24772 pep supercontig:Acastellanii.strNEFF_v1:scf7180000084741:675854:67	MPASAIFVLDLKGKVLLWRDYRGDVPLNIAERFMNIIMAKDEQDVRPIFEEDGVTYIYVKYKNLYIMTVTKHNADAAMLLIFLYKLIQVFTAYFQELEEESLKDNFVIIYELLDEMMDFGYPQATDAQILQEFITQEFYKMEQQPRPPPALTTAVSWRSEGIKYRKNEVFLDVIENVNVLVAANGTVLRSEIVGSVQVRSYLSGMPELRLGLNDRVQFESNAQRSLKKGAIEMEDVIFHQCVRLSRFDSDRTISFIPPDKDFELMSYRLNTQIKPLIWVEAIVESHERSRVEYLVKARSQFKARSTANNVGIFIPVPPDADSPKFRANVGTVKYVPERDAILWYIPKFQGAREYLMRAHFGLPSTTSEDLAQAKPPITVKFEIPYFTVSGIQVRYLKII…	Naegleria gruberi	XP_002671925.1 predicted protein [Naegleria gruberi strain NEG-M] "EP00686_Naegleria_gruberi_P003996 XP_002671925.1 predicted protein [Naegleria gruberi strain NEG-M]"	1.76811e-121	Yes	Acanthamoeba_castellanii__AP1M_1
AP1M	Acanthamoeba castellanii	hmmsearch 3.3.1	1.9999999999999975e-159	EP00006_Acanthamoeba_castellanii_P003635	ELR15389 pep supercontig:Acastellanii.strNEFF_v1:scf7180000084774:68056:703	MDIFMASEDSEAKPIFVEDGITYVSVNHSNLILLAVTPKNADAAMMLLFLYKLIQVLVSYFNRLEEESIKDNFIIIYELLDEMMDFGYPQATDAKILKEFITQDSYKLQKEVRPAPSLSTAVPWRNGSAKYASNEVFLDVSANGAVLRSDLTGQIRIKPELSGMPNLSLGLNDRLQLESSLTASGGKGTVVMEDIAFNQCVSLTEFERDRIISFIPPDEEFSLMTYRLSTLHIKPLIWVEAIVNVHQHSRVEYLIKARAQFKTRSTAKNVNIFVPVPPDADSPKFRTNSSSGSVKYVPEKDAICWHIPSFQGGKEFLLRAHVALPSTGGGEEDAPRFAHPPITVHFEIPGLPVSGLQVRYLKVFERSGYQALPWVRYVTMSGDYQFRLA	Naegleria gruberi	XP_002671925.1 predicted protein [Naegleria gruberi strain NEG-M] "EP00686_Naegleria_gruberi_P003996 XP_002671925.1 predicted protein [Naegleria gruberi strain NEG-M]"	2.32989e-94	Yes	Acanthamoeba_castellanii__AP1M_2
AP1M	Acanthamoeba castellanii	hmmsearch 3.3.1	1.3e-53	EP00006_Acanthamoeba_castellanii_P011266	ELR11082 pep supercontig:Acastellanii.strNEFF_v1:scf7180000084725:11688:128	MISAIFVLNSRGDVLISRLFRDDVSRGVADTFRLQVINAKEVRSPISSISGTSLLHVRSGDIYLLAATKQNVDCALVFSLLNQLVLIFRSYFGGKFDEDHIRKNFVLIYELLDEVIDYGHPQNSDIEALKLYITQAKNKNKLAAVAAADDDKIRKITVQVTGAGPCPWRQPGIKYRKNELFIDVIESVNLLISAKGNASAGC	Naegleria gruberi	XP_002671925.1 predicted protein [Naegleria gruberi strain NEG-M] "EP00686_Naegleria_gruberi_P003996 XP_002671925.1 predicted protein [Naegleria gruberi strain NEG-M]"	1.41952e-54	Yes	Acanthamoeba_castellanii__AP1M_3
AP1M	Entamoeba histolytica	hmmsearch 3.3.1	1.4999999999999972e-197	EP00015_Entamoeba_histolytica_P001685	XP_648705.1 AP-1 complex subunit mu-2, putative [Entamoeba histolytica HM-1:IM	MSIAALFILDSKGRTVISRNYRGDIPMNAVNQFVTKITEEEEINLCPVILIQDITYMYVRHNGLYFMAFTDQNINSLLVVSFLTKLIEVLKTYFDVVTEETIRDNFVVIYELLDEMIDYGYPQITETKVLQNYITQESHRMNMKQVQSLLPVVTGAVSWRTPGIKYRKNEVFVDVIEKVNVLVSQNGSLLRSEILGTIKINCKLSGMPELRLGLNEKINIGDRMESNKNQVQKRAEMDDVSFHQCVRLSKFDSNRIIGFVPPDGEFELMNYRLTSNIRQLIWVESVIDRKKRNRIEILIKAKSFFREAINANNVQIRVPVPSDVFNPQFRSSIGTCSYEPQNDCALWFIKVFPGNREFMMRASFELPSIRDEETDKEKKPVRVNFEIPYYTVSGLQVRY…	Naegleria gruberi	XP_002671925.1 predicted protein [Naegleria gruberi strain NEG-M] "EP00686_Naegleria_gruberi_P003996 XP_002671925.1 predicted protein [Naegleria gruberi strain NEG-M]"	7.54382e-122	Yes	Entamoeba_histolytica__AP1M_1
AP1M	Entamoeba histolytica	hmmsearch 3.3.1	5.699999999999994e-131	EP00015_Entamoeba_histolytica_P000272	XP_001913621.1 AP-2 complex subunit mu, putative [Entamoeba histolytica HM-1:I	MISAIFFMNAKGDLLISRIYRDDVMKGVASAFRSYVLTEKNVLPVKIVGSTVFYHIRVNSLYIVALARSNNNAAVVFEVLHKIVEVFQAYFSTIDENTIKSQYVLIYELLDEILDFGYPQFCTKDELQSLITFGKAKAVQRGNIAIQATGQIPWRSPDIFYKKNQLFLDVIESVNLTVSAKGTILSNDVNGVIKMRTQLSGMPDCSLGMNDKALLLGDSAQKKSIQLADVTFHQCVRLTRFDQDRSINFIPPDGDFDLMKYRTTDNISQQFRLLHNIKESSKTHLSLDINVRALFSELQYGENVRIKIPVPKNAALCKTRCTAGSAKYHPEHAAILWRISRFNGKTQQTITVDVDLVQTTQSQRWDKPPILMDFVIPALTATGLQIRYLKIASDYKTIK…	Naegleria gruberi	XP_002671925.1 predicted protein [Naegleria gruberi strain NEG-M] "EP00686_Naegleria_gruberi_P003996 XP_002671925.1 predicted protein [Naegleria gruberi strain NEG-M]"	4.48084e-139	Yes	Entamoeba_histolytica__AP1M_2
AP1M	Dictyostelium discoideum	hmmsearch 3.3.1	2.3999999999999946e-220	XP_636252.1	hypothetical protein DDB_G0289247 [Dictyostelium discoideum AX4] "XP_636252.1 hypothetical protein DDB_G	MAASAIFLMDSKGKVLISRNYRGDVPMSVASKFISKILEEEDLNLKPIIQEDGISYIYVKHNNLFLLATTERNANAATILLFLYKMIEVFNEYFKELEEESIRDNFVVIYELMDEMMDFGYPQSTEPKILQEYITQEGYKLERGARGMVLPAAITGAVSWRKEGIKYNKNEVFLDVVESINLLVSANGTVLRSEIVGAVKMKSKLSGMPELRLGLNDKILFENSAKTGAPKGKGVELEDVKFHQCVRLSKFENDRTISFIPPDGEFELMSYRLNTTVKPLIWVECISDTHAHSRVEYMVKAKSQFKGKSIANNVEIIVPVPPDADTPKFRCTVGTCKYAPEKDAIIWTIKQFPGGGREFLMRAHFGLPSISDEKPATKPPIMVKFEIPYYTVSGIQVRY…	Naegleria gruberi	XP_002671925.1 predicted protein [Naegleria gruberi strain NEG-M] "EP00686_Naegleria_gruberi_P003996 XP_002671925.1 predicted protein [Naegleria gruberi strain NEG-M]"	3.0359e-124	Yes	Dictyostelium_discoideum__AP1M_1
AP1M	Dictyostelium discoideum	hmmsearch 3.3.1	2.699999999999997e-147	XP_642749.1	clathrin-adaptor medium chain AP-2 [Dictyostelium discoideum AX4] "XP_642749.1 clathrin-adaptor medium c	MISALFLMNGKGEVLISRIYRDDISRGVANAFRLEVIGSQETRSPVKLIGSTSFMYIKVGNIYIVGVSRQNVNACMVFEVLHQLVDIFKSYFDNLDEDSIRNNFVLVYELLDEILDFGYPQNCSTDVLKLYITQGQGKLKSLDKLKQDKISKITIQATGTTPWRTPDIKYKRNELYIDVVESVNLLMSAEGNILRADVSGQVMMKCFLSGMPECKFGMNDKVIMDREKSTNGGSAARSGARRANGIEIDDITFHQCVRLGKFDSDRTVSFIPPDGEFELMRYRTTEHINLPFKVIPIVREMGRTRLECSVTVKSNFSSKMFGANVKVIIPTPKNTAVCKIVVAAGKAKYMPEQDAIIWRIRRFPGDTEFTLRAEVELMASVNLDKKAWSRPPISMEFQV…	Naegleria gruberi	XP_002671925.1 predicted protein [Naegleria gruberi strain NEG-M] "EP00686_Naegleria_gruberi_P003996 XP_002671925.1 predicted protein [Naegleria gruberi strain NEG-M]"	9.08025e-178	Yes	Dictyostelium_discoideum__AP1M_2
AP1M	Thecamonas trahens	hmmsearch 3.3.1	3.6999999999999966e-175	EP00031_Thecamonas_trahens_P009452	XP_013762022.1 AP-1 complex subunit mu-1 [Thecamonas trahens ATCC 50062] "EP00031	MSCVDAFMLKVLEMEADEAVVPVFELSGVSYLFVSLSSLYLLAVTRKNSNAAMIMTFLHRFANVLTEYFNEVEEESIRDNFVVTYELLDEVMDFGLPQTTDSNILKEYIFEEGHKLSKKGKAASSKQVTVPMTVTNAVSWRSEGIVYRRNEVFLDVVESLNLLVSATGTVLRSEIVGSVQMRTYLSGMPELRLGLNDRTLYEAVGAGASRKSVEMEDIKFHQCVRLSRFERDRTISFIPPDGEFELMSYRMQTSAKPLIWITPIVERHKGSRVEYMIKVTPQFKARSMANNVVIRIPVPADSDSPKIKTSNGSAKYAPQDDMIVWTIKQLRATDGECFLRAHFGLSSLASEESDAKPPIQLEFEIPFQTLSGVVVRYMKVLEASAGYQALPWVRYLTRS…	Naegleria gruberi	XP_002671925.1 predicted protein [Naegleria gruberi strain NEG-M] "EP00686_Naegleria_gruberi_P003996 XP_002671925.1 predicted protein [Naegleria gruberi strain NEG-M]"	6.2092e-108	Yes	Thecamonas_trahens__AP1M_1
AP1M	Pygsuia biforma	hmmsearch 3.3.1	3.2999999999999937e-218	EP00033_Pygsuia_biforma_P002983	GCRY01003284.1.p1 GENE.GCRY01003284.1~~GCRY01003284.1.p1 ORF type:complete len:430	MPASAVFILDHKGKVLISRNYRGDIPMTVADSFLPQLYEEEECNLKPIMLFDDITYVYLKHKDVYIVAVTRVNSNATMILLFLHKLVKVFEEYFKEIEEESIKDNFVIIYELMDEIMDFGYPQTTESSILHEYITQEGHKLESLKPPPAVTNAVSWRSEGIKHSKNEVFLDVVESVNILVAANGAVLRSEINGSIQMRVFLSGMPELRLGLNDKVLFESAGRDQGKAIEMEDVKFHQCVRLSRFDNDRTISFIPPDGAFELMSYRLNTQVKPLIWVEAQIERHSHSRVEYLIKARSQFKSRSTANNVEIHIPVPADADSPKFKLSNGNASYAPEKNVIIWKLKSFPGGREFILRAHFGLPSIESDESSLEKPPISVKFEIPYYTVSGIQVRYLKIIEKS…	Naegleria gruberi	XP_002671925.1 predicted protein [Naegleria gruberi strain NEG-M] "EP00686_Naegleria_gruberi_P003996 XP_002671925.1 predicted protein [Naegleria gruberi strain NEG-M]"	6.39471e-124	Yes	Pygsuia_biforma__AP1M_1
AP1M	Pygsuia biforma	hmmsearch 3.3.1	1.599999999999998e-147	EP00033_Pygsuia_biforma_P003336	GCRY01003655.1.p1 GENE.GCRY01003655.1~~GCRY01003655.1.p1 ORF type:complete len:428	MISAVFFLGPKGELVLSRVYRDDINRGVADAFKNRIVLSPGAITSPVNILGSTSFFHLKVNDVFVVAVVKKDANAALVFQYLNKMCDIFKSYFRNFDEATIRNNFVLMYELLDEIIDFGYPQTTEVAALKQYITQGGIKMDASEEANRIAIQATGAVSWRKDGIKYRKNEVFLDVYENINLLMSAKGTVLHADVSGQIIIKSYLSGMPECKFGLNDRLMLDQEQPIAGPNRSGKSVEIDDCTFHPCVKLSKFDTERSISFIPPDGEFELMKYRTSEQLTLPFKLHPIVRELGRTRLEANVTVKSQFGNRFIATNVVVIIPCPKNTADCVISTTTGKAKYDAQDSAIIWRIRRFPGMAEQNLTAEINLIAATTDKKWSRPPISMQFQVPMFAASGVQVRY…	Naegleria gruberi	XP_002671925.1 predicted protein [Naegleria gruberi strain NEG-M] "EP00686_Naegleria_gruberi_P003996 XP_002671925.1 predicted protein [Naegleria gruberi strain NEG-M]"	2.35616e-172	Yes	Pygsuia_biforma__AP1M_2
AP1M	Homo sapiens	hmmsearch 3.3.1	6.19999999999999e-225	NP_115882.1	AP-1 complex subunit mu-1 isoform 2 [Homo sapiens] "NP_115882.1 AP-1 complex subunit mu-1 isoform 2 [Hom	MSASAVYVLDLKGKVLICRNYRGDVDMSEVEHFMPILMEKEEEGMLSPILAHGGVRFMWIKHNNLYLVATSKKNACVSLVFSFLYKVVQVFSEYFKELEEESIRDNFVIIYELLDELMDFGYPQTTDSKILQEYITQEGHKLETGAPRPPATVTNAVSWRSEGIKYRKNEVFLDVIESVNLLVSANGNVLRSEIVGSIKMRVFLSGMPELRLGLNDKVLFDNTGRGKSKSVELEDVKFHQCVRLSRFENDRTISFIPPDGEFELMSYRLNTHVKPLIWIESVIEKHSHSRIEYMIKAKSQFKRRSTANNVEIHIPVPNDADSPKFKTTVGSVKWVPENSEIVWSIKSFPGGKEYLMRAHFGLPSVEAEDKEGKPPISVKFEIPYFTTSGIQVRYLKIIE…	Naegleria gruberi	XP_002671925.1 predicted protein [Naegleria gruberi strain NEG-M] "EP00686_Naegleria_gruberi_P003996 XP_002671925.1 predicted protein [Naegleria gruberi strain NEG-M]"	1.85972e-125	Yes	Homo_sapiens__AP1M_1
AP1M	Homo sapiens	hmmsearch 3.3.1	1.4999999999999969e-214	NP_001287816.1	AP-1 complex subunit mu-2 isoform 1 [Homo sapiens] "NP_001287816.1 AP-1 complex subunit mu-2 isoform	MSASAVFILDVKGKPLISRNYKGDVAMSKIEHFMPLLVQREEEGALAPLLSHGQVHFLWIKHSNLYLVATTSKNANASLVYSFLYKTIEVFCEYFKELEEESIRDNFVIVYELLDELMDFGFPQTTDSKILQEYITQQSNKLETGKSRVPPTVTNAVSWRSEGIKYKKNEVFIDVIESVNLLVNANGSVLLSEIVGTIKLKVFLSGMPELRLGLNDRVLFELTGLSGSKNKSVELEDVKFHQCVRLSRFDNDRTISFIPPDGDFELMSYRLSTQVKPLIWIESVIEKFSHSRVEIMVKAKGQFKKQSVANGVEISVPVPSDADSPRFKTSVGSAKYVPERNVVIWSIKSFPGGKEYLMRAHFGLPSVEKEEVEGRPPIGVKFEIPYFTVSGIQVRYMKI…	Naegleria gruberi	XP_002671925.1 predicted protein [Naegleria gruberi strain NEG-M] "EP00686_Naegleria_gruberi_P003996 XP_002671925.1 predicted protein [Naegleria gruberi strain NEG-M]"	1.06351e-121	Yes	Homo_sapiens__AP1M_2
AP1M	Drosophila melanogaster	hmmsearch 3.3.1	1.1999999999999973e-220	EP00099_Drosophila_melanogaster_P022431	NP_649906.1 adaptor protein complex 1, mu subunit [Drosophila melanogaster]	MSSSAIFVLDVKGKVLISRNYRGDNIDMAVIDKFMPLLMEREEEGLITPILQTAETTFAYIKTNNLYIVSTTPRNKNVNIALVFVFLHKIAQVFVEYFKELEEESIRDNFVIIYELLDELLDFGYPQTTDSKILQEYITQEGHKLELQPRIPVAVTNAVSWRSEGIKYRKNEVFLDVIESVNLLANANGNVLRSEIVGAIKMRVYLSGMPELRLGLNDKVLFESTGRGKSKSVELEDVKFHQCVRLSRFENDRTISFIPPDGEFELMSYRLNTHVKPLIWIESVIERHAHSRVEYMIKAKSQFKRRSTANNVEIVIPVPADADSPKFKTTIGSCKYAPEQNAIIWTIKSFPGGKEYLMRAHFGLPSVESEDNTEGKPPIQVRFEIPYFTTSGIQVRYLK…	Naegleria gruberi	XP_002671925.1 predicted protein [Naegleria gruberi strain NEG-M] "EP00686_Naegleria_gruberi_P003996 XP_002671925.1 predicted protein [Naegleria gruberi strain NEG-M]"	1.16035e-119	Yes	Drosophila_melanogaster__AP1M_1
AP1M	Drosophila melanogaster	hmmsearch 3.3.1	4.499999999999994e-136	EP00099_Drosophila_melanogaster_P003781	NP_001163686.1 adaptor protein complex 2, mu subunit, isoform C [Drosophila	MIGGLFVYNHKGEVLISRVYRDDIGRNAVDAFRVNVIHARQQVRSPVTNIARTSFFHIKRANIWLAAVTKQNVNAAMVFEFLLKIIEVMQSYFGKISEENIKNNFVLIYELLDEILDFGYPQNTDSGTLKTFITQQGIKSATKEEQMQITSQVTGQIGWRREGIKYRRNELFLDVLEYVNLLMSPQGQVLSAHVAGKVVMKSYLSGMPECKFGINDKIVMESKGRGLSGNSEAETSRSGKPVVVIDDCQFHQCVKLSKFETEHSISFIPPDGEFELMRYRTTKDISLPFRVIPLVREVGRTKMEVKVVLKSNFKPSLLGQKIEVKIPTPLNTSGVQLICLKGKAKYKASENAIVWKIKRMAGMKETQLSAEIELLETDTKKKWTRPPISMNFEVPFAPS…	Naegleria gruberi	XP_002671925.1 predicted protein [Naegleria gruberi strain NEG-M] "EP00686_Naegleria_gruberi_P003996 XP_002671925.1 predicted protein [Naegleria gruberi strain NEG-M]"	4.29127e-154	Yes	Drosophila_melanogaster__AP1M_2
AP1M	Saccharomyces cerevisiae	hmmsearch 3.3.1	4.099999999999993e-188	EP00144_Saccharomyces_cerevisiae_P005203	NP_015064.1 Apm1p [Saccharomyces cerevisiae S288C] "EP00144_Saccharomyces_c	MASAVYFCDHNGKPLLSRRYRDDIPLSAIDKFPILLSDLEEQSNLIPPCLNHNGLEYLFIQHNDLYVVAIVTSLSANAAAIFTFLHKLVEVLSDYLKTVEEESIRDNFVIIYELLDEVMDYGIPQITETKMLKQYITQKSFKLVKSAKKKRNATRPPVALTNSVSWRPEGITHKKNEAFLDIVESINMLMTQKGQVLRSEIIGDVKVNSKLSGMPDLKLGINDKGIFSKYLDDDTNIPSASATTSDNNTETDKKPSITSSSATNKKKVNIELEDLKFHQCVRLSKFENEKIITFIPPDGKFDLMNYRLSTTIKPLIWCDVNVQVHSNSRIEIHCKAKAQIKRKSTATNVEILIPVPDDADTPTFKYSHGSLKYVPEKSAILWKIRSFPGGKEYSMSAEL…	Naegleria gruberi	XP_002671925.1 predicted protein [Naegleria gruberi strain NEG-M] "EP00686_Naegleria_gruberi_P003996 XP_002671925.1 predicted protein [Naegleria gruberi strain NEG-M]"	6.92174e-93	Yes	Saccharomyces_cerevisiae__AP1M_1
AP1M	Saccharomyces cerevisiae	hmmsearch 3.3.1	7.899999999999992e-84	EP00144_Saccharomyces_cerevisiae_P004772	NP_014579.1 Apm4p [Saccharomyces cerevisiae S288C] "EP00144_Saccharomyces_c	MISGVLVYSSRGELVLNKFFKNSLKRSISDIFRVQVINNLDVRSPVLTLGSTTFHHIRSRHGDNLWLVTITRSNANSAAIWEFLYKLDAVMNAYRLDREEALKEEFMIVHEMLDIMLGGNGIPIDTELNSVIAQMSVKPVRNMGGLLDSPDGNDVLSSSSSPTSSAGELHFPKFLTKRSSSFLGQGDSTSDFYDNNKITWRPKGIIHKKDEVFLYVNERINILVSRDGSILKSYVDGTIDITTHLSGTPICRFGLNDSLGMQSEDEKKWLAQQQRHSGSDFGNKNFIPKAAAGSVLLEDCKFHECVSLDKFNRNHIIEFVPPDGSMELMKYHVRDNINLPFKVTPIVTHSTRDNEIDYRITLKSLFPGKLSAKDVVLHIPVPPSTVDCKISVSNGHCKF…	Naegleria gruberi	XP_002671925.1 predicted protein [Naegleria gruberi strain NEG-M] "EP00686_Naegleria_gruberi_P003996 XP_002671925.1 predicted protein [Naegleria gruberi strain NEG-M]"	2.98534e-92	Yes	Saccharomyces_cerevisiae__AP1M_2
AP1M	Fonticula alba	hmmsearch 3.3.1	7.599999999999986e-198	EP00159_Fonticula_alba_P001640	XP_009493756.1 hypothetical protein H696_01580 [Fonticula alba] "EP00159_Fonticula_al	MVLSAVFILDIKGKVLISRNYRGDINMSAIDNFVPLVVDAEDEPPPVVASDGLHFIYIKHNDLYLVGITRKNTNAAAQLVYLHKFRAILEDYFRTLREESIRDNFVLIYELLDETMDFGHPQFTEPSILKEYITQESNALDIITGAVGLGSGIPSQASTPGGPRPPQAVTNAVSWRPEGIRHRKNEVYLDVVESINLLANPDGTVLRSEIIGAIKMRVQLSGMPELRLGLNDKVLFESTGRSTKAKAVELEDVKFHQCVRLSRFDTDRTISFIPPDGEFDLMTYRLNTPVRPLIWVESIVETYSGTRVAYLIKLTGQFRRRSTANSIEVAIPVPDDADTPKFRPAVGSARYAPERGAIIWTIKLLPGGRETALRCSFGLPSVRRAEDIAKRPRPIGVKF…	Naegleria gruberi	XP_002671925.1 predicted protein [Naegleria gruberi strain NEG-M] "EP00686_Naegleria_gruberi_P003996 XP_002671925.1 predicted protein [Naegleria gruberi strain NEG-M]"	7.6379e-114	Yes	Fonticula_alba__AP1M_1
AP1M	Fonticula alba	hmmsearch 3.3.1	8.39999999999999e-130	EP00159_Fonticula_alba_P004891	XP_009497007.1 hypothetical protein H696_04869 [Fonticula alba] "EP00159_Fonticula_al	MISGVFIHSHKGEVQLFRLYRADIRRSVSDLFRIHVVSNPDVRAPLHTFGSTTFFHIRHEDLYLVAVSKQNVSATLVFEFLHKFIEITCAYFGKLNEDVLHANYPVVYELLDEVMDFGYPQTTEIDALKLYIAQETINPDKLIRDSSRITNMATGKISWRKEGIKHKRNECFVDVIESLNLVISNKGTILKADVSGQIMVKSFLTGMPECRLGLNDKVLLEKPSESGKKSSSASVELDASNFHQCVRLGRFATDRTISFVPPDGDFELMRYRTVESIQLPFRVHTLVNEVGKTRVDYKIVIRATFGSRLAASDVVLNIPTPPNTAKAACRVSPGGGKARFKAGENCIVWKIGRFQGQAEYTFTASADLTATTAGKTVWSRPPVVAKFQVPQFAASGLHV…	Naegleria gruberi	XP_002671925.1 predicted protein [Naegleria gruberi strain NEG-M] "EP00686_Naegleria_gruberi_P003996 XP_002671925.1 predicted protein [Naegleria gruberi strain NEG-M]"	1.1768e-145	Yes	Fonticula_alba__AP1M_2
AP1M	Ancyromonas sigmoides	hmmsearch 3.3.1	1.3999999999999975e-204	EP00161_Ancyromonas_sigmoides_P009368	TRINITY_DN2325_c0_g1_i1.p2 TRINITY_DN2325_c0_g1~~TRINITY_DN2325_c0_g1_i1.p2 O	MVASAVYLMDHKGKILISRNYRGDIPMAASDLFVSRLMEDEDSALKPVFHESGVSFVWIQHNGLYLMATTRRNSNATMVMLYLYRMVDVFREYFRVLNAEAILDNFVVCYELMDEMMDYGYPQSTEGKILQEYITQEGHKQDRGVAKALPLAVTGAVSWRKEGIKYRKNEVFLDVVESVNLLVSAHGTLLRSEIVGAIKLRCYLSGMPELKLGLNDRILFENAGRSTGGAGGAKAIEMEDVKFHQCVRLSQFESNRTIAFVPPDGEFELMSYRLSTQIRPLIWVEAVIEPHSGSRIEYLVKAKSQFKSRSTANQVRIEVPVPPDADSPQFKSSIGSVKYVPERDVIVWSIRQFAGQKEYLMRAHFGLPSISDEDRAQVKAPIRCSFEIPYYTTSGLSVR…	Naegleria gruberi	XP_002671925.1 predicted protein [Naegleria gruberi strain NEG-M] "EP00686_Naegleria_gruberi_P003996 XP_002671925.1 predicted protein [Naegleria gruberi strain NEG-M]"	4.21252e-118	Yes	Ancyromonas_sigmoides__AP1M_1
AP1M	Ancyromonas sigmoides	hmmsearch 3.3.1	3.399999999999997e-127	EP00161_Ancyromonas_sigmoides_P023278	TRINITY_DN727_c1_g1_i4.p1 TRINITY_DN727_c1_g1~~TRINITY_DN727_c1_g1_i4.p1 ORF	MRIPLTNKPHSKALPKPKNQKNKKKQKQKQKNCTCHKMISAILFLTPKGDVIISRAYRGDVPRTVADTFRQRVIASKESAAPVFLDGDTSFVFTRAGRLYVVAVTRSNVNAMMALELLSQLARVLEDYFGGAVSEEKIRGNLPLVYELLDETVDFGYPQNCEVDTLKLFIMNGSAAARARDRAAADPGSVTIQATGKIPWRAAGVKYRRNEVFLDVVETVHLLVSPQGNVLDQSVAGVVNLKCFLSGMPECKLAMNDKIPTEVTDGAPAARKGGAIELDDITFHQCVRLHNFDSDRSISFIPPDGDCELMRYRVTANIHPPFTVVPTVTEHGRTRVEIKCSIKSNYPANTYGTGVICRLPCPDSTAGATITVTAGKARYQAEEGAIVWKIKRFRGECSY…	Naegleria gruberi	XP_002671925.1 predicted protein [Naegleria gruberi strain NEG-M] "EP00686_Naegleria_gruberi_P003996 XP_002671925.1 predicted protein [Naegleria gruberi strain NEG-M]"	3.44587e-141	Yes	Ancyromonas_sigmoides__AP1M_2
AP1M	Ancoracysta twista	hmmsearch 3.3.1	1.2999999999999972e-221	EP00164_Ancoracysta_twista_P000938	GFYU01001227.1.p1 GENE.GFYU01001227.1~~GFYU01001227.1.p1 ORF type:complete len:4	MVCSAIFILDLKGKIIISRNYRGDIPMGCAERFANKVLDSEDIDMKPVYVEDNITYMYVKYNNLYLLAVTKRNSNAVTCLLFLHKLVNVFKEYFKDLEEESIRDNFVITYELLDETMDFGYPQTTESKILREYIFNESHKLEQAGPPMALTNAVSWRSEGIKHRKNEIFLDVVEKLNLLVSSNGTLLRSEILGSLKMRSYLSGMPDLKLGLNDKLLFEATGRSVSKGKSIEMEDIKFHQCVRLARFENDRTISFIPPDGEFELMSYRLNTQVKPLVWIEASIEPHGSRIEYMIKAKSQFKQRSTANNVEIYIPVPPDADSPSFKTGIGVVKYAPEKDSIIWTIKQFQGGKEYLMRAHFGLPSVGNDEFQKSKPPITVKFEIPYFTVSGIQVRYLKIIEK…	Naegleria gruberi	XP_002671925.1 predicted protein [Naegleria gruberi strain NEG-M] "EP00686_Naegleria_gruberi_P003996 XP_002671925.1 predicted protein [Naegleria gruberi strain NEG-M]"	4.88807e-122	Yes	Ancoracysta_twista__AP1M_1
AP1M	Ancoracysta twista	hmmsearch 3.3.1	4.099999999999996e-147	EP00164_Ancoracysta_twista_P000575	GFYU01000760.1.p1 GENE.GFYU01000760.1~~GFYU01000760.1.p1 ORF type:complete len:4	MISALLFVNQKGEVVISRTYRDDVNKSVIEAYRHHYIAAKEANSPVKRMGESSFMHIRHNNMFVVAITNINCNAMSVFQYLHTLVSIFKAYFGRFDEEAIRNNFVIMYELLDETVDFGYPQITGVDILKQYITQQSIKSEVKKEVTLQATGATPWRNDKVKYRKNEVFIDVIEYVNLLMSPKGTPLRVDVSGSIIMKTFLSGQPECKFGMNDKVVMDKEVKAPGPTAGTRRPGAGIEIDDCVFHQCVRLGKFDADRTISFVPPDGEFELMRYRCTENVNLPFRVTPLVKEVGRTRLQAAVNVRAMFTSKLFATNVIVKVPMPKNTARAIINTTAGRAKYAPDQNAIVWKMRKFPGEQEYSITAEVDLIATTADYKAWSRPPVSMEFQVPMFTASGLHVR…	Naegleria gruberi	XP_002671925.1 predicted protein [Naegleria gruberi strain NEG-M] "EP00686_Naegleria_gruberi_P003996 XP_002671925.1 predicted protein [Naegleria gruberi strain NEG-M]"	5.04094e-170	Yes	Ancoracysta_twista__AP1M_2
AP1M	Ancoracysta twista	hmmsearch 3.3.1	2.9999999999999976e-56	EP00164_Ancoracysta_twista_P030037	GFYU01061106.1.p1 GENE.GFYU01061106.1~~GFYU01061106.1.p1 ORF type:internal len:1	DLEDVKFHQCVKLNKFEAERAITFIPPDGDFDLMQYRLTTKLKPLIHVTCTLTRRGVSRVEMQLKAKAIFKKSSTATFVDIHIPVPVDADKPTAQATAGSIKYLPENGTLLWSMKQLQGGKEFDCKCEYTLPSVR	Naegleria gruberi	XP_002671925.1 predicted protein [Naegleria gruberi strain NEG-M] "EP00686_Naegleria_gruberi_P003996 XP_002671925.1 predicted protein [Naegleria gruberi strain NEG-M]"	2.48984e-25	Yes	Ancoracysta_twista__AP1M_3
AP1M	Cyanidioschyzon merolae	hmmsearch 3.3.1	9.999999999999986e-162	EP00165_Cyanidioschyzon_merolae_P000081	XP_005534844.1 adaptor-related protein complex 1, mu subunit [Cyanidioschyzo	MPVTAVLILDSRGRLLIARDFRGEVDLQEAAEAFRLGLERNAWTNGSGDAAGTPPLVPVKNGAYYFATVKHNDLYFIAVDVSPYSFSGTLVAFLTSMIRVFGEYFGKVVEESIRDNFVIVYELLDEMADFGYPQTTEPKILQEYVVQDYHVMEQPKPPMALTNAVSWRSEGIHHNRNEVFLDVIETVNMVIGPQGNVLRAGIHGSIVVKCFLSGMPELNLGLNESIQIEQRGSGASGSAGTTPPNTGAIELEDVKFHQCVKLPRFETERVISFIPPDGEFELMSYRVANPTLRPLFSADAAMDMASHRIDYLVRARSLFKAGLTANDVSIWVPVPEDADSPKFQVSSGRVKYAPEKDALHWRMKQFPGQRENSLQGYFRLPSVANAASRNSVVRRPIQI…	Naegleria gruberi	XP_002671925.1 predicted protein [Naegleria gruberi strain NEG-M] "EP00686_Naegleria_gruberi_P003996 XP_002671925.1 predicted protein [Naegleria gruberi strain NEG-M]"	1.22318e-106	Yes	Cyanidioschyzon_merolae__AP1M_1
AP1M	Porphyra purpurea	hmmsearch 3.3.1	2.999999999999996e-125	EP00168_Porphyra_purpurea_P000026	TRINITY_DN1002_c0_g1_i1.p1 TRINITY_DN1002_c0_g1~~TRINITY_DN1002_c0_g1_i1.p1 ORF t	SVSWRAEGIRHTRNEVFLDVIEQVNVLVSGSGSLLRSEILGKLVVKSYLSGMPDLKLGLNDKLQFDAAAAAAAAAGGHGPSGDGEEGDGARHGGAPKKGKSVELEDVKFHQCVRLARFENDRTISFVPPDGEFELMSYRLETEVRPLVWVDAVIEQRQTRVDYLVKARTQLKASAVANNVKIHLPVLPDVDTPKFQCSSGKAKYVPERDEMVWHIKQFKAGRELVMRGGFGLPSLGEDAARENATKRPITVEFEVPYFTVSGLQVRFLKVVENSGYQALPWVRYITQAGQYEIRLT*	Naegleria gruberi	XP_002671925.1 predicted protein [Naegleria gruberi strain NEG-M] "EP00686_Naegleria_gruberi_P003996 XP_002671925.1 predicted protein [Naegleria gruberi strain NEG-M]"	3.63261e-74	Yes	Porphyra_purpurea__AP1M_1
AP1M	Porphyra purpurea	hmmsearch 3.3.1	1.8e-100	EP00168_Porphyra_purpurea_P006613	TRINITY_DN18134_c0_g1_i1.p2 TRINITY_DN18134_c0_g1~~TRINITY_DN18134_c0_g1_i1.p2 OR	VQFERTGASHGRGATPSNRAIEMEDVNFHQCVRLSRFEHDRTISFIPPDGGFDLMTYRLNTQIKPLIKIEAIIDRHQNSRVAYRLIARSQFKQRSTANNVVIKIPVPSDVDSPAFRATVGKIKYRPEEDCLVWTIKQFPGGCEHVMRANFGLPSIHDEESDEDRPPVTVTFDIPYFTVSGIQVRYLKIIERSGYQALPWVRYITKSGDYQIRILKSLATRGARAAPYTRLQQTQKKKRKKN*	Naegleria gruberi	XP_002671925.1 predicted protein [Naegleria gruberi strain NEG-M] "EP00686_Naegleria_gruberi_P003996 XP_002671925.1 predicted protein [Naegleria gruberi strain NEG-M]"	7.50679e-56	Yes	Porphyra_purpurea__AP1M_2
AP1M	Porphyra purpurea	hmmsearch 3.3.1	2e-81	EP00168_Porphyra_purpurea_P018913	TRINITY_DN7274_c0_g1_i1.p1 TRINITY_DN7274_c0_g1~~TRINITY_DN7274_c0_g1_i1.p1 ORF t	ATGPRPALSPRGRPAGPWRWQWARPLRPRRALSTGYAGAADPRHHFCAGHPAAPGPVPRVGAQGAARPRCRCGRSWRKPRGAGTMAISAIFILDARGKTLISRTFRGDVPSDAAADFKARVIDVDADVIATPFVHVRKATGSYDFVYVRHTNLFLVAVTRRNGNGAMMLAFLYKLLDVLASYMREVREDSVRENFVVIYELLDEMMDWGVPQVTETAILGQFITQKSKIAAAVGTLQQLPGTATGAVSWRAEGIRHTRNEVFLDVIEQVNVLVSGSGSLLRSEILGKLVVKSYLSGMPDLKLGLNDKLQFDAAAAAAAAAGGHGPSGDGEEGDGARHGGAPKRASRSNWRTSSSTSACGWPALKRPHHSPLSPRSRGV*	Naegleria gruberi	XP_002671925.1 predicted protein [Naegleria gruberi strain NEG-M] "EP00686_Naegleria_gruberi_P003996 XP_002671925.1 predicted protein [Naegleria gruberi strain NEG-M]"	6.69719e-58	Yes	Porphyra_purpurea__AP1M_3
AP1M	Marchantia polymorpha	hmmsearch 3.3.1	2.4999999999999956e-216	EP00248_Marchantia_polymorpha_P015634	PTQ41654.1 hypothetical protein MARPO_0033s0064 [Marchantia polymorpha] "EP002	MTGAASAVFLLDMKGRVLVWRDYRGDVSSAQAERFFSKLMDGETDPSSHEPVVYDDGVTYLFIQYNNVYVMTASRQNCNAASLLLFLHRVVDVFKHYFEELEEESLRDNFVVVYELLDEMMDFGYPQYTEAKILSEFIKTDAYKIEMTTRPPMAVTNAVSWRMEGIKYKKNEVFLDVVESVNILVNSNSQLVRSDVVGALKMRTYLSGMPECKLGLNDRVLLEAQGRATKGKAIDLDDIKFHQCVRLARFENDRTISFIPPDGAFDLMTYRLSTQVRPLIWVEAQVERHSRSRVEYMVKARSQFKERSTATNVEIELPVPSDATTPAVRTSMGSAVYAPEREALLWKIKSFPGGKEYMLRAKFGLPSIAAEETLPEKRPPIRVKFEIPYFTVSGIQVRY…	Naegleria gruberi	XP_002671925.1 predicted protein [Naegleria gruberi strain NEG-M] "EP00686_Naegleria_gruberi_P003996 XP_002671925.1 predicted protein [Naegleria gruberi strain NEG-M]"	2.73872e-120	Yes	Marchantia_polymorpha__AP1M_1
AP1M	Marchantia polymorpha	hmmsearch 3.3.1	4.5999999999999937e-147	EP00248_Marchantia_polymorpha_P023688	PTQ49708.1 hypothetical protein MARPO_0002s0178 [Marchantia polymorpha] "EP002	MPVAASAIYFLNLRGDVLINRLYRDDVGGNMVDAFRTHIMQTKDLGTCPVRQIGGCSFLYMRISNVYIVTVVSSNANAACAFKFVVEAVALFKSYFGGAFDEDAIRNNFVLIYELLDEIMDFGYPQNLSPEILKLYITQEGVRSPFSTKPQDMRPPANATLQVTGAVGWRREGLVYKKNEVFLDIVESVNLLMSQKGNTLRCDVTGKILMKCFLSGMPDLKLGLNDKIGLEKEAQAKARPSRSGKTIELDDVTFHQCVNLTRFNTEKTVSFVPPDGEFELMKYRITEGINLPFRVLPSIKELGRTRMEVNVKVKSLFGAKMFALGVVVKVPVPKHTAKANFQVTAGRAKYNAALDCLVWKVRKFPGGQTELTMSAEVELISTMVEKKSWTRPPIQMEFQ…	Naegleria gruberi	XP_002671925.1 predicted protein [Naegleria gruberi strain NEG-M] "EP00686_Naegleria_gruberi_P003996 XP_002671925.1 predicted protein [Naegleria gruberi strain NEG-M]"	1.17305e-171	Yes	Marchantia_polymorpha__AP1M_2
AP1M	Arabidopsis thaliana	hmmsearch 3.3.1	1.2999999999999973e-217	EP00260_Arabidopsis_thaliana_P024239	NP_176277.1 Clathrin adaptor complexes medium subunit family protein [Arabidops	MAGAASALFLLDIKGRVLVWRDYRGDVSAAQAERFFTKLIEKEGDSQSNDPVAYDNGVTYMFVQHSNVYLMIASRQNCNAASLLFFLHRVVDVFKHYFEELEEESLRDNFVVVYELLDEMMDFGYPQYTEARILSEFIKTDAYRMEVTQRPPMAVTNAVSWRSEGIQYKKNEVFLDVIENVNILVNSNGQIVRSDVVGALKMRTYLTGMPECKLGLNDRVLLEAQGRATKGKAIDLEDIKFHQCVRLARFENDRTISFIPPDGAFDLMTYRLSTQVKPLIWVEAQIESHSRSRVEMLIKARSQFKERSTATNVEIELPVPTDASNPTVRTSLGSASYAPEKDALVWKIKSFPGNKEYMLRAEFHLPSITAEEATPERKAPIRVKFEIPYFTVSGIQVRY…	Naegleria gruberi	XP_002671925.1 predicted protein [Naegleria gruberi strain NEG-M] "EP00686_Naegleria_gruberi_P003996 XP_002671925.1 predicted protein [Naegleria gruberi strain NEG-M]"	2.6543e-123	Yes	Arabidopsis_thaliana__AP1M_1
AP1M	Arabidopsis thaliana	hmmsearch 3.3.1	1.1999999999999978e-208	EP00260_Arabidopsis_thaliana_P021745	NP_172543.1 Clathrin adaptor complexes medium subunit family protein [Arabidops	MAGAASALFLLDIKGRVLVWRDYRGDVTAAQAERFFTKLIETEGDSQSNDPVAYDNGVTYMFVQHSNIYLMIASRQNCNAASLLFFLHRVVDVFKHYFEELEEESLRDNFVVVYELLDEMMDFGYPQFTEARILSEFIKTDAYRMEVTQRPPMAVTNSVSWRSEGLKFKKNEVFLDVIESVNILVNSNGQIVRSDVVGALKMRTYLSGMPECKLGLNDRILLEAQGRAIKGKAIDLEDIKFHQCVRLARFENDRTISFIPPDGSFDLMTYRLSTQVKPLIWVEAHIERHSRSRVEMLVKARSQFKDRSYATSVEIELPVPTDAYNPDVRTSLGSAAYAPEKDALVWKIQYFYGNKEHTLKADFHLPSIAAEEATPERKAPIRVKFEIPKFIVSGIQVRY…	Naegleria gruberi	XP_002671925.1 predicted protein [Naegleria gruberi strain NEG-M] "EP00686_Naegleria_gruberi_P003996 XP_002671925.1 predicted protein [Naegleria gruberi strain NEG-M]"	3.8561e-117	Yes	Arabidopsis_thaliana__AP1M_2
AP1M	Arabidopsis thaliana	hmmsearch 3.3.1	1.199999999999998e-149	EP00260_Arabidopsis_thaliana_P037450	NP_199475.1 Clathrin adaptor complexes medium subunit family protein [Arabidops	MPVAASAIYFLNLRGDVLINRTYRDDVGGNMVDAFRTHIMQTKELGNCPVRQIGGCSFVYMRISNVYIVIVVSSNANVACGFKFVVEAVALFKSYFGGAFDEDAIRNNFVLIYELLDEIMDFGYPQNLSPEILKLYITQEGVRSPFSSKPKDKPVPNATLQVTGAVGWRREGLAYKKNEVFLDIVESVNLLMSSKGNVLRCDVTGKVLMKCFLSGMPDLKLGLNDKIGLEKESEMKSRPAKSGKTIELDDVTFHQCVNLTRFNSEKTVSFVPPDGEFELMKYRITEGVNLPFRVLPTIKELGRTRMEVNVKVKSVFGAKMFALGVVVKIPVPKQTAKTNFQVTTGRAKYNPSIDCLVWKIRKFPGQTESTLSAEIELISTMGEKKSWTRPPIQMEFQVP…	Naegleria gruberi	XP_002671925.1 predicted protein [Naegleria gruberi strain NEG-M] "EP00686_Naegleria_gruberi_P003996 XP_002671925.1 predicted protein [Naegleria gruberi strain NEG-M]"	5.07818e-171	Yes	Arabidopsis_thaliana__AP1M_3
AP1M	Arabidopsis thaliana	hmmsearch 3.3.1	6.499999999999994e-136	EP00260_Arabidopsis_thaliana_P048126	NP_974895.1 Clathrin adaptor complexes medium subunit family protein [Arabidops	MPVAASAIYFLNLRGDVLINRTYRDDVGGNMVDAFRTHIMQTKELGNCPVRQIGGCSFVYMRISNVYIVIVVSSNANVACGFKFVVEAVALFKSYFGGAFDEDAIRNNFVLIYELLDEIMDFGYPQNLSPEILKLYITQEGVRSPFSSKPKDKPVPNATLQVTGAVGWRREGLAYKKNEVFLDIVESVNLLMSSKGNVLRCDVTGKVLMKCFLSGMPDLKLGLNDKIGLEKESEMKSRPAKSGKTIELDDVTFHQCVNLTRFNSEKTVSFVPPDGEFELMKYRITEGVNLPFRVLPTIKELGRTRMEVNVKVKSVFGAKMFALGVVVKIPVPKQTAKTNFQVTTGRAKYNPSIDCLVWKIRKFPGQTESTLSAEIELISTMGEKKSWTRPPIQMEFQVP…	Naegleria gruberi	XP_002671925.1 predicted protein [Naegleria gruberi strain NEG-M] "EP00686_Naegleria_gruberi_P003996 XP_002671925.1 predicted protein [Naegleria gruberi strain NEG-M]"	6.05369e-158	Yes	Arabidopsis_thaliana__AP1M_4
AP1M	Gloeochaete wittrockiana	hmmsearch 3.3.1	8.199999999999982e-218	EP00276_Gloeochaete_wittrockiana_P014331	CAMPEP_0184353220 /NCGR_PEP_ID=MMETSP1089-20130417|76225_1 /TAXON_ID=38269	XSAIFILDAKGKILISRDYRGDVSLGCAERFISRIMEKEELDVKPISEEDGVTYIYIKANNVYLLAVTNRNANAAMILMFLYKAVNVFQEYFKEIEEESIRDNFVIIYELLDEMMDFGYPQITESKILQEYITQESYKLDVEVRPPPAITNAVSWRSENIKHKKNEVYLDVMESVNLLVNTNGNVLRSEIVGSVKVNSKLSGMPHLRLGLNDRVQFESYGRNAGSNKAIEMEDVSFHQCVQLSNFEHDRTISFIPPDGEFELMTYRLNTQIKPLIWIEAVIDRHQHSRIEFMVKARSQFKQRSTANNVTISIPVPADVDSPKFKASIGKVQYAPDKNIMIWKIKQFPGGRDFIMRAHFGLPSIQDEETPEDRPPISVKFEIPYFTVSGIQVRYLKIVER…	Naegleria gruberi	XP_002671925.1 predicted protein [Naegleria gruberi strain NEG-M] "EP00686_Naegleria_gruberi_P003996 XP_002671925.1 predicted protein [Naegleria gruberi strain NEG-M]"	1.47678e-121	Yes	Gloeochaete_wittrockiana__AP1M_1
AP1M	Gloeochaete wittrockiana	hmmsearch 3.3.1	1.2999999999999982e-142	EP00276_Gloeochaete_wittrockiana_P006249	CAMPEP_0184659272 /NCGR_PEP_ID=MMETSP0308-20130426|29112_1 /TAXON_ID=38269	XIYRVYRDDVDRNTAESFRFEILGKDTGAPCKQIGNALFCWIKVNNVYVVACTRRNVNAALVMAFLYQVVDVFKAYFGNRFNEDALRNNFVLIYELLDEVMDFGHPQTCQPEVLKEYILQKGAEVEPDRTASGKSVTTQVTGAVNWRREGIKYRKNEVFLDVIESVNVLVSAQGNPLRTDVAGSIVVKCFLTGMPECKFGMNDRLTLDKDKEGKSSAAAKSKKGPSNGIEIDDVKLHQCVRLGKFDQDRTISFIPPDGEFELMSYRVTDNINLPFKLIPAIKEPGRTRLEVNVQVKALFNENLFAVNVVIKIPCPKNAARAHSVVNAGRAKYEAEHDAVVWKIKRFPGDAEYTLSSEVDLVATTSERKPWSRPPISMEFQVPMFTASGLHVRFLKVVER…	Naegleria gruberi	XP_002671925.1 predicted protein [Naegleria gruberi strain NEG-M] "EP00686_Naegleria_gruberi_P003996 XP_002671925.1 predicted protein [Naegleria gruberi strain NEG-M]"	6.87787e-172	Yes	Gloeochaete_wittrockiana__AP1M_2
AP1M	Guillardia theta	hmmsearch 3.3.1	4.999999999999991e-216	EP00279_Guillardia_theta_P012634	XP_005830353.1 Adaptor protein complex 1 subunit MU [Guillardia theta CCMP2712] "EP	MTASAVFVLDVKGKVIISRNYRGDVPLNAIERFSHLMLDEVEGSSPPIIVDKGVSFAYVKYNNLYLVACTTRNSNATTLFLFLYHIINVFKEYFRELEEESIRDNFVVIYELLDEMMDWGYPQITDQKILSEYIMQESHKIQGVAKPPPAVTGVVSWRSEGIKYRKNEIFLDVVESVNLLVGSNGNVLRSEILGALKMRSYLSGMPELKLGLNDKLLFESTGRNPGKGKAVEMEDIKFHQCVRLARFENDRTISFIPPDGEFELMSYRLSTQVRPLIWIEAIVEPHSGSRIEYTIKAKSQFKQRSVASNVEISIPVPPDADSPSFKAGTGTAKYAPEKDAIVWTIKQFPGQKEFLLRAHFGLPSVQQDGQLQKKPISVKFEIPYFTVSGIQVRYLKIME…	Naegleria gruberi	XP_002671925.1 predicted protein [Naegleria gruberi strain NEG-M] "EP00686_Naegleria_gruberi_P003996 XP_002671925.1 predicted protein [Naegleria gruberi strain NEG-M]"	3.313e-119	Yes	Guillardia_theta__AP1M_1
AP1M	Guillardia theta	hmmsearch 3.3.1	2.0999999999999977e-146	EP00279_Guillardia_theta_P013876	XP_005831595.1 Adaptor protein complex 2 subunit MU [Guillardia theta CCMP2712] "EP	MISAVYLINLKGEILIYRAYRDDVSRAAADAFRMQVLAAKEFRSPVQVFEKASFFHIRSSNVYLVAATRENVNASMAFQFLFALVEVFKGYFGGAFEEEAVRENFPLVYELLDEVMDFGYPQSCSVDLLKTFIMQEGQQLDPGRALVAASLAPAQVTGAVSWRREGIKYRKNEVFLDVVENVNLLMSSKGTVLKSDVTGEIVMKTYLSGMPECKFGLNDKLMMQGEGKKGGSGSIEMEDVSFHQCVKLGKFDSDKAVTFIPPDGEFVLMKYRVSDNINLPFKVSPIVKELGRTRLEINVKVKAQYSSVTGLNVIVRIPLPPNTAKVTTTAAAGKAKYEPETSELVWRMRKFPGDTEYALSGEVEMSARIEDKKPWSRPPISMEFQVPMLAASGLHVRFL…	Naegleria gruberi	XP_002671925.1 predicted protein [Naegleria gruberi strain NEG-M] "EP00686_Naegleria_gruberi_P003996 XP_002671925.1 predicted protein [Naegleria gruberi strain NEG-M]"	6.56684e-174	Yes	Guillardia_theta__AP1M_2
AP1M	Baffinella frigidus	hmmsearch 3.3.1	1.099999999999998e-217	EP00290_Baffinella_frigidus_P005504	CAMPEP_0180135576 /NCGR_PEP_ID=MMETSP0986-20121125|10927_1 /TAXON_ID=697907 /ORG	XPGAARAALRGLGVLGKRCEASSALPMTASAVFILDLKGKVIISRNYRGDVPMSCAERFATLLLDEEEGTSAPLIIDKGISYCYVKYNNLYLMACTKRNSNAATLFLFLYHIVAVFKDYFRELEEESIRDNFVVIYELLDEMMDWGYPQITDQKILSEYIMQESHKIAGMTKPPPAVTGVVSWRSEGIKYRKNEIFLDVVESVNILVGSNGNILRSEILGALKMRSYLSGMPELKLGLNDKLLFEGTGRSNSKGKSVEMEDIKFHQCVRLARFENDRTISFIPPDGEFDLMTYRLSSQVKPLIWIEAVVEPYSGSRIEYMIKAKSQFKARSVANNVEVCIPVPPDADSPSFKAATGTARYAPEKDCIIWTIKQFPGQKEYFLRAHFGLPSVTSDAQLPK…	Naegleria gruberi	XP_002671925.1 predicted protein [Naegleria gruberi strain NEG-M] "EP00686_Naegleria_gruberi_P003996 XP_002671925.1 predicted protein [Naegleria gruberi strain NEG-M]"	5.12678e-122	Yes	Baffinella_frigidus__AP1M_1
AP1M	Baffinella frigidus	hmmsearch 3.3.1	1.299999999999998e-147	EP00290_Baffinella_frigidus_P017901	CAMPEP_0180213432 /NCGR_PEP_ID=MMETSP0987-20121128|14193_1 /TAXON_ID=697907 /ORG	XEGELVLAGMISAVYLINLKGEILIYRSYRDDVSRAAADAFRMQVLAAKEFRSPVQVFEKASFFHIRSANVYLVAATRENVNAAMAFQFLFALVDVFNGYFGGAFEEETVRDNFPLVYELLDEVMDFGYPQSCSTDMLKMFIMQEGQNMDPARKLVIAKQAPAQVTGAVSWRREGIKYKKNEVFLDVVEHVNLLMSSKGTVLRSDVTGEVLMKTYLTGMPECKFGLNDKLMMAEEGKRNSGAIAMEDVSFHQCVKLGKFDSDKAVTFIPPDGEFVLMKYRVSENINLPFSVLPVVKEMGRTRLEINVKVKAQYSSVTGLNVIVRIPLPPNTAKVTATTAAGKAKYEPETSELVWRMRKFPGDTEYALSAEVEMSARIEDKRAWSRPPISMEYQVPMLAA…	Naegleria gruberi	XP_002671925.1 predicted protein [Naegleria gruberi strain NEG-M] "EP00686_Naegleria_gruberi_P003996 XP_002671925.1 predicted protein [Naegleria gruberi strain NEG-M]"	1.80434e-169	Yes	Baffinella_frigidus__AP1M_2
AP1M	Emiliania huxleyi	hmmsearch 3.3.1	6.599999999999987e-227	EP00314_Emiliania_huxleyi_P029656	XP_005785717.1 Apm1, medium subunit of the adaptin 1 complex [Emiliania huxleyi CC	MTASAVFILDMKGKVIISRNYRGDVPMNCVERFSGHVLEAEANDERPVWLEHGTTYIYIKYNNLYIMAVTQRNSNAAMILLFLYRLVEVFKDYFKELEEESIRDNFVITYELMDEMMDFGYPQVSEPKILREYITQEAHKLEVVKPPMAVTNAVSWRSEGIKHRKNEIFLDVVERLNLLVAANGTLLRSEILGSLKMRSYLSGMPELKLGLNDKLLFEATGRRTGGRGLSKGKAVEMEDIKFHQCVRLARFENDRTISFIPPDGEFELMSYRLNTQVKPLIWIEAVVEPHSHSRIEYMIKAKSQFKQRSTANNVEIVVPVPADADTPSFKTSIGTVKYAPERDAIVWSIKQFHGGKEYLMRAHFGLPSVSNEEEKKDKPPITVKFEIPYFTVSGIQVRY…	Naegleria gruberi	XP_002671925.1 predicted protein [Naegleria gruberi strain NEG-M] "EP00686_Naegleria_gruberi_P003996 XP_002671925.1 predicted protein [Naegleria gruberi strain NEG-M]"	7.1518e-126	Yes	Emiliania_huxleyi__AP1M_1
AP1M	Emiliania huxleyi	hmmsearch 3.3.1	3.3999999999999956e-145	EP00314_Emiliania_huxleyi_P006515	XP_005762576.1 Apm2, medium subunit of the adaptin 2 complex [Emiliania huxleyi CC	MISNVLLINQKGEVVISRIYREGASQKTIDTFRNQVIASKEAGRLPVKVLDHTAFMFIKHGNMYAVAVSSGNAQAALAFQFLHELIKVLKSYFGDFTEESVRNNFILIYELLDEVLDYGYPQNTSDDVLKMYITQEGNRKAMQDRAGGASSGVTIQATGAISWRKEGIKYRKNELFIDVVENCNLLMSSKGTILRNDVSGCIMVKCYLSGQPECKFGLNDKLLLDNEAKAKKSNLRRPGSGIDIDDVSFHQCVKLGKFDMDRTISFVPPDGEFQLMSYRITENVNLPFRVLPVVKELGRTRLEINIKVKSMFTFKLFATNVVIKIPCPKNTAIANVSAASGKCKYEPEHGGIIWKLRRFPGDTEYFMSGEVEMMQSVSEKVWSRPPITMDFQVPMFAAS…	Naegleria gruberi	XP_002671925.1 predicted protein [Naegleria gruberi strain NEG-M] "EP00686_Naegleria_gruberi_P003996 XP_002671925.1 predicted protein [Naegleria gruberi strain NEG-M]"	0.0	Yes	Emiliania_huxleyi__AP1M_2
AP1M	Prymnesium parvum	hmmsearch 3.3.1	1.7999999999999958e-225	EP00327_Prymnesium_parvum_P018259	CAMPEP_0113264892 /NCGR_PEP_ID=MMETSP0008_2-20120614|19213_1 /TAXON_ID=97485 /ORGA	RKGALLHSGMTASAVFILDVKGKVIISRNYRGDVPMNCVERFAGHVLEAEEADERPVWLEHGTTYVYIKYNNLYIMAVTQRNSNAAMILLFLYRLVEVLKDYFRELEEESIRDNFVITYELMDEMMDFGYPQISEAKILREYITQEAHKLEVVKPPMAVTNAVSWRSEGXKHRKNEIFLDVVERLNLLVAANGTLLRSEILGSLKMRSYLSGMPELKLGLNDKLLFEATGRRTGGRGVSKGKAVEMEDIKFHQCVRLARFENDRTISFIPPDGEFELMSYRLNTQVKPLIWIEAVVEPHSHSRIEYMIKAKSQFKQRSTANNVEIVIPVPSDADTPSFKTSIGTVKYAPERDAIVWSIKQFHGGKEYLMRAHFGLPSVSNEEDKKDKPPITVKFEIPYF…	Naegleria gruberi	XP_002671925.1 predicted protein [Naegleria gruberi strain NEG-M] "EP00686_Naegleria_gruberi_P003996 XP_002671925.1 predicted protein [Naegleria gruberi strain NEG-M]"	2.05813e-123	Yes	Prymnesium_parvum__AP1M_1
AP1M	Prymnesium parvum	hmmsearch 3.3.1	1.299999999999998e-147	EP00327_Prymnesium_parvum_P002258	CAMPEP_0182824272 /NCGR_PEP_ID=MMETSP0006_2-20121128|15204_1 /TAXON_ID=97485 /ORGA	XPPPPPAAAARPNMISGILFVNQKGEIVISRMYRDGFSRTLADTFRAQVIANKEAGRSPIKTINGTHFFYIKHANMYVVAVSNGNAQVAIAFQFLHELVKVLKNYFGAFDEDSIKNNFVLIYELLDEVLDYGYPQNCNTDVLKMYITQEGTRSAAAEKASAQAVTIQATGAISWRKEGIKYRKNELFIDVVENCNLMMSSKGTILRSDVSGAILVKCYLSGTPECKFGLNDKLLLDNEAKAKKTNARRTGSGIEIDDVSFHQCVKLGKFDMDRTISFVPPDGEFQLMSXRITENVNLPFRVLPVVKELGRTRLEVNVKVKSMFTFKLFATNVVIKIPLPKNTAVANVTAASGKCKYEPEHCAIVWKLRRFPGDTEYFMSGEVEMMSTMGDKPWSRPPIS…	Naegleria gruberi	XP_002671925.1 predicted protein [Naegleria gruberi strain NEG-M] "EP00686_Naegleria_gruberi_P003996 XP_002671925.1 predicted protein [Naegleria gruberi strain NEG-M]"	1.52428e-180	Yes	Prymnesium_parvum__AP1M_2
AP1M	Tetrahymena thermophila	hmmsearch 3.3.1	7.199999999999988e-191	EP00333_Tetrahymena_thermophila_P013312	XP_001024136.2 clathrin adapter protein AP-1, mu subunit [Tetrahymena thermo	MSGISGIFILNNKGRVIIQRVYRADLQVHVIETFNKKLVEFDEFNQKPIVQDEFGNTYIYRNHNNLTFLIITRRNTNVMMVFAFLYQFIEVLVHYFKELEEESVRDNFVVIYELLDEVLDNGYPQITDCKNLSEFIKTESHELVKDSFFGGKEKKEENLSKYATMSTAAISWRPEGIKYKKNEIFLDVYEKLNMLIGKTGNVIEAEIIGNVVANSMLSGMPDCKLGLNDKAYFEAIGRSTNARTINFEDMKFHQCVRLSKFENERLITFIPPDGEFELISYRIPVQIKPLFQVDVIITQPKPTKIEIMVKAKSNFKEKSTANDVDIYIPVPEDVQKPEFKCAFGKSIWDQGREAIKWSFKQFVGQKEYIMQCTFNLPTVASPGREKYKQVPISINFEIP…	Naegleria gruberi	XP_002671925.1 predicted protein [Naegleria gruberi strain NEG-M] "EP00686_Naegleria_gruberi_P003996 XP_002671925.1 predicted protein [Naegleria gruberi strain NEG-M]"	8.35372e-100	Yes	Tetrahymena_thermophila__AP1M_1
AP1M	Tetrahymena thermophila	hmmsearch 3.3.1	1.0999999999999989e-131	EP00333_Tetrahymena_thermophila_P001815	XP_001009393.1 clathrin adapter protein AP-1, mu subunit [Tetrahymena thermo	MISSIVFINSKGEILIYRIYKDDISRAETMQFCTNVVARKESKESPIVNIDGTSFIHVSYKDIILLATTKCNINAAMTIQFLYQLINVCKSYFGDFDENNIRKQFVLIYELLDEIMDYGLPQILDPDLLKQSIQEGGKQDGMTDIEKLKQFTQQATNAQSWRAPNIFYKKNEVYIDIIESVNVSMSVKGSILKADVSGKVMVKALLSGVPDCKFGMNDKVLMEKEPPKPGSNPQQGGQNNKGITIDDLKFHPCVVLPKFDKERAITFTPPDGEFQLMSYRITENVNLPFKIMPVINEDGNNIEVRVKLKSIFDKTQYATNVALKVPCPKNTANTSNTASIGRAKYEPEQGGIVWRIKKFQGETEALLRCEIVLSNTALDKNWVKPPISLEFQVPSFTAS…	Naegleria gruberi	XP_002671925.1 predicted protein [Naegleria gruberi strain NEG-M] "EP00686_Naegleria_gruberi_P003996 XP_002671925.1 predicted protein [Naegleria gruberi strain NEG-M]"	3.52428e-140	Yes	Tetrahymena_thermophila__AP1M_2
AP1M	Paramecium tetraurelia	hmmsearch 3.3.1	6.499999999999989e-196	EP00334_Paramecium_tetraurelia_P004461	XP_001427432.1 hypothetical protein (macronuclear) [Paramecium tetraurelia st	MFGISSIYILDQKGRVLISRQYRNELPANIHETFNKKLLEYDEYTQKPVMIDKDGYTYIFIRHNNLIFMTVCSQNANCLMIFSFLFRLVQVLQEYFVNVEEESIRDNFVVVYELLDEMLDNGYPQTTEFKILKEFIKTESFQLKEKKQPEPANFNVVALVSNKISWRKEGIKYKKNEVFLDVIEKLNMLIGQQGNVIKSEIIGQVQVKCMLSGMPELKLGLNDKAFFEAQGRQARARAVEFDDIKFHQCVRLSKFENERVIQFIPPDGDFELISYRLDIRVKPLFSVDVLIERKSATKIEFLVKAKSNFKPKSTANNVEIFVPVPDDAEQPQFRTAHGSVNYMPDKEAMCWSIKQFGGQRDFMMNAVFHLPTIVSPNRDKFQKMPINITFEIPYFTVSG…	Naegleria gruberi	XP_002671925.1 predicted protein [Naegleria gruberi strain NEG-M] "EP00686_Naegleria_gruberi_P003996 XP_002671925.1 predicted protein [Naegleria gruberi strain NEG-M]"	9.07202e-112	Yes	Paramecium_tetraurelia__AP1M_1
AP1M	Paramecium tetraurelia	hmmsearch 3.3.1	1.4999999999999983e-139	EP00334_Paramecium_tetraurelia_P037401	XP_001460424.1 hypothetical protein (macronuclear) [Paramecium tetraurelia st	MISSIVFINHKGEILVYRVYKDDITRSETTQFCAKVVATKENKECPIINIDGTSFIHITIKDIVVLATTKVNVNVAMTLQFLYQLVKVCRAYFGGEFDENCIKKHFVLIYELLDEVMDYGVPQIADADLLKKYIQEGGLKPELMNDVEKLKQLTSQATGATSWRPQNIVYRKNEVYLDVIESVNVLMSVKGTILKADVAGSIQMKCLLTGMPECKFGMNDKLLMQREPRKPGQTTTDKGITIDDLKFHQCVKLPKFDKERAITFIPPDGQFELMTYRITENINLPFKIMPVYNELGKNKLEIRVKIKSIFEKNLFGTNLAIKIPVPKNTANVSTNSAIGKAKHEPEQQGVIWRIKKYPGDFEALLRCEIDLGSTTNQQPWIKPPISIEFQVPMFTASGL…	Naegleria gruberi	XP_002671925.1 predicted protein [Naegleria gruberi strain NEG-M] "EP00686_Naegleria_gruberi_P003996 XP_002671925.1 predicted protein [Naegleria gruberi strain NEG-M]"	2.6113e-157	Yes	Paramecium_tetraurelia__AP1M_2
AP1M	Paramecium tetraurelia	hmmsearch 3.3.1	6.599999999999992e-138	EP00334_Paramecium_tetraurelia_P018031	XP_001441021.1 hypothetical protein (macronuclear) [Paramecium tetraurelia st	MISSIVFINHKGEILIYRVYKDDITRSETTQFCAKIVATKENKECPIINIDGTSFIHITIKDIVVLATTKVNVNVAMTLQFLYQLVKVCRAYFGGEFDENCIKKHFVLIYEILDEVMDYGVPQIADADLLKKYIQEGGLKPELMNDVEKLKQLTSQATGATSWRPPNLVYRKNEVYLDVIESVNVLMSVKGTILKADVAGSIQVKCLLSGMPECKFGMNDKLLMQREPRKPGQTTTDKGITIDDLKFHQCVKLPKFDKERAITFIPPDGQFELMTYRITENINLPFKIMPVYNELGKNKLEIRVKIKSIFEKNLFATNLAIKIPVPKNTANVNTNSAIGKAKHEPDQQGVIWRIKKYPGDFEALLRCEIDLGQTTNQQPWIKPPISMEFQVPMFTASGL…	Naegleria gruberi	XP_002671925.1 predicted protein [Naegleria gruberi strain NEG-M] "EP00686_Naegleria_gruberi_P003996 XP_002671925.1 predicted protein [Naegleria gruberi strain NEG-M]"	2.36018e-155	Yes	Paramecium_tetraurelia__AP1M_3
AP1M	Paramecium tetraurelia	hmmsearch 3.3.1	1.3999999999999984e-132	EP00334_Paramecium_tetraurelia_P022799	XP_001445796.1 hypothetical protein (macronuclear) [Paramecium tetraurelia st	MISSLSFINQKGEILIYRVYKDDISRSEITQFCAKMIATKENKESPIINIDQTSFIHISIKDIIILATTKTDVNVAMVLEFLYQLSKICKSYFQGILDENCIKKSFVLIYEILDEVLDYGIPQIADPNLLQKFIQEGGMQQEATISIDKFRSLTGTITGAVSWRPPGLHYDKNELYLDIIESVNLLISAKDTVLRAEVVGSIELKSKLTGMPECQIGMNDKLLMGKQARMTKQNGGIVIDDMKFHPCVGLPKFEKDRTITFIPPDGHFQLMSYRISENINIPFKVNVFYSEISENKLEIRLKIKSIYDKNVYGTNIAVKVPVPKNTVNVVSATGLGKAKHEIEEQSVIWRIKKLQGDVETSLRCEISLGATNRDQTWSKPPLKMEFQIPMFTSSGFRVR…	Naegleria gruberi	XP_002671925.1 predicted protein [Naegleria gruberi strain NEG-M] "EP00686_Naegleria_gruberi_P003996 XP_002671925.1 predicted protein [Naegleria gruberi strain NEG-M]"	2.74996e-131	Yes	Paramecium_tetraurelia__AP1M_4
AP1M	Plasmodium falciparum	hmmsearch 3.3.1	1.899999999999996e-208	EP00365_Plasmodium_falciparum_P002192	XP_001349842.1 AP-1 complex subunit mu-1 [Plasmodium falciparum 3D7] "EP00365_	MACISAIFIIDLKGKVIINRNYRGEVNVNLTEVFYNCVIDQEDNLIKPIFHVNGLTYCWVAHNNIYFLAVTRKNSNATLIIAFLYKLIQVLKDYFKVLEEESIKDNFVITYELLDEMIDNGFPQLSEVKILREYIKNKAHQLTVNNFKIPSALTNSVSWRSEGIKYKKNEIFLDVVESLNIIISSNGTVLRSEILGCLKMKSYLSGMPELKLGLNDKLLFNKNLNNYPNSSNNNLNNKTKLVELEDIKFHQCVRLSKFENDRTISFIPPDGIFNLMTYRLSTHVKPLFWLDINITKKSLTKIEYNVKAKSQFKNKSIANNVEFHLPVPADVDSPHFQTYIGTVKYYPDKDILIWKIKQFQGQKEYIMNAQFGLPSIVSNENKDLYYKRPVNVKFEIPYF…	Naegleria gruberi	XP_002671925.1 predicted protein [Naegleria gruberi strain NEG-M] "EP00686_Naegleria_gruberi_P003996 XP_002671925.1 predicted protein [Naegleria gruberi strain NEG-M]"	3.00778e-108	Yes	Plasmodium_falciparum__AP1M_1
AP1M	Plasmodium falciparum	hmmsearch 3.3.1	2.8e-31	EP00365_Plasmodium_falciparum_P002805	XP_001350585.1 AP-2 complex subunit mu, putative [Plasmodium falciparum 3D7] "	MIDALYIFFINGQLLIQRNYRDTTKRTDLTQYINKYIKTKRFYENPIVEINNVFFINVNINEIVITVLTRSNSNICLIFNFIYKFIEILKYFFNNELSGINIVNNFVLIYEICDEIIDYGYPQTLEVNILKNSLLNKVKYYSKTSRYFQKISNELLNVNSVIEDIVHDPHIHNRTSNNKKNKSNNKIRDFYNTKSVKNKNTYDLNETNKLKYIGKETLNRIKNKIINNNNNNNKTANHFNYITGNCTWRNNNIYYKKNEIYIDILEILNVTINSNNLIYAHINGKVTLKCHLSGMPLCELSTNNKINLLKNILAGSNTSNNNNNTSNNNNKTNQGNALRGSCGSNSLVNNKVMQNNLKKKYTLDEKDNEEIIIDNCIFHHCVTLSKYENNKVITFTPPD…	Naegleria gruberi	XP_002671925.1 predicted protein [Naegleria gruberi strain NEG-M] "EP00686_Naegleria_gruberi_P003996 XP_002671925.1 predicted protein [Naegleria gruberi strain NEG-M]"	5.03284e-21	Yes	Plasmodium_falciparum__AP1M_2
AP1M	Toxoplasma gondii	hmmsearch 3.3.1	9.199999999999979e-214	EP00379_Toxoplasma_gondii_P002400	XP_002368402.1 mu1 adaptin [Toxoplasma gondii ME49] "EP00379_Toxoplasma_gondii_P00	MAGASAVFILDLKGKVIISRDYRGNVSLASAAERFQQNVVELDDPLLIKPIFLEDGVTYAWIQYSNVYLLAVTRRNSNAMMLLSFLYKLSEVLQEYFKALEEESIRDNFVITYELLDEVMDNGFPQSTEVKVLREFIKNEAHQLSVDALRPPTAMTNAVSWRSEGIFHKKNEVFLDVVEKLNLLVSSNGTVLRSEILGSLKMKSFLSGMPELKLGLNDKLLLETSGRTVSKGKAIEMEDIKFHQCVRLARFENDRTISFIPPDGEFELMSYRLNTQVKPLIWIDAVVDTGRSATRIEFMIKARSQFKSRSVASGVEIHVPVPPDADSPHFKTSIGSVKYLPEKDTMVWFIKQFQGQRDFVMTATFGLPSVGVEARDAYLKKPINVKFEIPYFTVSGITV…	Naegleria gruberi	XP_002671925.1 predicted protein [Naegleria gruberi strain NEG-M] "EP00686_Naegleria_gruberi_P003996 XP_002671925.1 predicted protein [Naegleria gruberi strain NEG-M]"	4.88235e-115	Yes	Toxoplasma_gondii__AP1M_1
AP1M	Bigelowiella natans	hmmsearch 3.3.1	4.499999999999991e-211	EP00466_Bigelowiella_natans_P020813	jgi|Bigna1|47664|estExt_Genewise1.C_170012 "EP00466_Bigelowiella_natans_P020813	MASGIFFIDAKGKVLLSRNYRADVSMSVAEHFTRRVLTDDENDMKPVFQEGPYTYVYIKYNSLYIMAVTNKNANVMVILNFLYLVVSVLKDYFNELEEESIKDNFVIIYELLDEMMDFGYPQATNTKTLKTFIQAGEAHKVEKKKLAENVTGMLTGATPWRAEGIKHKKNEIFLDVIEKLNLLVASNGTVLHSEIMGTVKMKSYLSGMPELKLGLNDKILMQNRGRTRGKSVEMDDIRFHQCVRLSRFESNRTISFIPPDGPFDFMQYRLTTKVRPLIWIEAQVESHKSSRVEFLVKAKSNFKRRSNANNVEIIVAVPEDADSPSFKTSVGKVEYTPEESCFKWKIKQFPGQKQYMMRAHFGLPSIQSEESEAALKKPINVKFEIPYFTVSGIQVRYLK…	Naegleria gruberi	XP_002671925.1 predicted protein [Naegleria gruberi strain NEG-M] "EP00686_Naegleria_gruberi_P003996 XP_002671925.1 predicted protein [Naegleria gruberi strain NEG-M]"	1.64797e-115	Yes	Bigelowiella_natans__AP1M_1
AP1M	Bigelowiella natans	hmmsearch 3.3.1	8.79999999999999e-188	EP00466_Bigelowiella_natans_P015792	jgi|Bigna1|92139|estExt_fgenesh1_pm.C_40025 "EP00466_Bigelowiella_natans_P015792	MASSITILTAKGKELIQRNYREASSSRNVREIFKQRVLEAHDESDLKPIFQDGTCNYCFIRHGDLYFIATVTMNANVAVIMAFLYKLLAVFKEYFKSVEEESVKDNFVLIYELLDEMMDNGYPQATEPKILKEFINQSEANVVVRPKAIPTAVTGQTPWRSEGIVHKKNEIFLDVIEFANCLISAEGTVLHAEILGTIKMKSFLSGMPELKLGLNDKVLYEARGRRNKKTVDMEDVRFHQCVRHSRFETSRTISFIPPDGEFDFMTYRLDSKVRPLIWVECQIETYPTRIEYLVKAKSNFKRRSTANNVRISVPVPYDADSPKFKSSVGTVGYDTEASMMIWKIQSFPGQKQYIMRGHFGLPSIRNEEDASMDRALDVKFEIPFFTISGVQVRYLKITE…	Naegleria gruberi	XP_002671925.1 predicted protein [Naegleria gruberi strain NEG-M] "EP00686_Naegleria_gruberi_P003996 XP_002671925.1 predicted protein [Naegleria gruberi strain NEG-M]"	7.58886e-109	Yes	Bigelowiella_natans__AP1M_2
AP1M	Bigelowiella natans	hmmsearch 3.3.1	4.999999999999992e-131	EP00466_Bigelowiella_natans_P020886	jgi|Bigna1|37044|e_gw1.17.56.1 "EP00466_Bigelowiella_natans_P020886 jgi|Bigna1|3	MISAVFLCQENGDRLLERHYRSDVGRQAIRAFRHKVVATKSITKPIVRIDGVTFLVTQCDSIYLVGTVSENVNPTLVFEFLFALAKLFKEYFNVPKLSKEVIRDNFVLIYELLDEIVDNGYPQLTSTTILSKFIQMGTAKPQDGDDTKLKGKLTKAITGVQDWRPTGLVYQKNEIYIDVLERVNLLLSQKGGVLRSDVSGSVIMKTCLSGMPTCKFGLNDKVRLERNPNAKRNTKGIVIDDITFHRCVRLGKFDQDRTISFTPPDGEFELMKYRITSNISLPFKLIAIVNERGRNRVEYDIEIKPNFSEKLFATNVLVKIPVPENATAKAKQIKVKGGKAKYHPTHQAIVWKFKRFPGTVDGYRLQAEVNRLHSVQDKPWVRPPILLEFQVPMYCSSGL…	Naegleria gruberi	XP_002671925.1 predicted protein [Naegleria gruberi strain NEG-M] "EP00686_Naegleria_gruberi_P003996 XP_002671925.1 predicted protein [Naegleria gruberi strain NEG-M]"	1.75871e-138	Yes	Bigelowiella_natans__AP1M_3
AP1M	Bigelowiella natans	hmmsearch 3.3.1	6.599999999999994e-124	EP00466_Bigelowiella_natans_P010081	jgi|Bigna1|80113|fgenesh1_pg.67_#_122 "EP00466_Bigelowiella_natans_P010081 jgi|B	MIDSIFMANERGDRIVERYYRGVSNKQSIRAFRHQFIATKKLTKPVIRIDDTTFFHIKVDDVHLGASSKENCNPALVFEFLYAIAGLFREYFTKINPSNVRDNFVLVYELLDECMDNGYPQITAVEILKSFIRLAGESRALTRQEAKIKKALTKTITGVNEWRPNKDLVYEKNEVFIDALESVNVLQSTKGNILRADVTGQVIMKTKLSGTPTCKFGMNDKVRLRKEASEGKLRRAVKVVSLDDVTFHRCVRLSKFDQDRTITFVPPDGEFELMKYRVTSEVLLPFRVIAIVNEKGRNRVEYDVKIKPKFKEQLVANDVVVKIPVPPNATAKQKHIKVRSGKAKYYPTHNAIVWKFRRFLGSAKNGYNAVHYADLLFTVLHMRFLNRYRLQAEVHRLHS…	Naegleria gruberi	XP_002671925.1 predicted protein [Naegleria gruberi strain NEG-M] "EP00686_Naegleria_gruberi_P003996 XP_002671925.1 predicted protein [Naegleria gruberi strain NEG-M]"	1.45929e-122	Yes	Bigelowiella_natans__AP1M_4
AP1M	Telonema subtilis	hmmsearch 3.3.1	2.899999999999994e-223	EP00656_Telonema_subtile_P053380	TRINITY_DN7728_c0_g1_i1.p1 TRINITY_DN7728_c0_g1~~TRINITY_DN7728_c0_g1_i1.p1 ORF ty	MCIRDRVSTQSTGGQLRFAMSCSAVFILDAKGKIIINRNYRGDIPMTVAEKFSQYISETEEEDLRPVVVDNGIIFVYVKYNNLYLLAVTKRNANAAVMVLFLYRLVHVFKNYFKELEEESIRDNFVIIYELLDEMMDFGYPQTTEPKILKEFILQEGHKLEVKPPMAVTNAVSWRSEGIKYRKNEIFLDVIESVNLLVSGSGAILRSEILGALKMRSYLSGMPELKLGLNDRVLFEQAGRNVGKGKAVDLEDIKFHQCVRLARFENDRTISFIPPDGEFELMSYRLSTQVRPIIWIEAVVEPHSHSRIEYMIKAKSQFKQRSTANNVEILIPVPPDASSPSFKTSIGSVKYAPELDCIIWSIKQFQGGKEYLMRAHFGLPSVTSEDTDKKKPLSVKFEI…	Naegleria gruberi	XP_002671925.1 predicted protein [Naegleria gruberi strain NEG-M] "EP00686_Naegleria_gruberi_P003996 XP_002671925.1 predicted protein [Naegleria gruberi strain NEG-M]"	2.2688e-128	Yes	Telonema_subtilis__AP1M_1
AP1M	Telonema subtilis	hmmsearch 3.3.1	3.299999999999995e-206	EP00656_Telonema_subtile_P016079	TRINITY_DN1847_c0_g1_i2.p1 TRINITY_DN1847_c0_g1~~TRINITY_DN1847_c0_g1_i2.p1 ORF ty	VSTQSTGNHEPPAMSCSALYILDATGKTLLRRDYRGDLPHDVPERFAATITGAEELKPVTMDEGVLSVFVKYNDLYLLAATKRNANAAMLVLFLYRLVQVFKSYFKELQSESIRDNFVVVYELLDEMMDFGYPQTTETQVLQEYIMQEGKKAKTPAIPMAATDTIGWRRREPPIHYRKNEVFLDVVETVNLMVSSSGSVLRSEVLGALKMRCYLSGMPELKLGLNDKIMFEQAGKSGTNAKAVEMDDVKFHQCVRLARFENDRTISFIPPDGEFDLMSYRLSTQVKPLVWVEAVVEPHSGSRVEYMIKAKSQFKQRSTANNVEIRIPVPPDACSPSFKTSVGTVKYAPEQDCIIWTIKQFQGAKEYLMRAHFGLPSVTGDEDSTKKPINVKFEIPYFTV…	Naegleria gruberi	XP_002671925.1 predicted protein [Naegleria gruberi strain NEG-M] "EP00686_Naegleria_gruberi_P003996 XP_002671925.1 predicted protein [Naegleria gruberi strain NEG-M]"	4.34246e-120	Yes	Telonema_subtilis__AP1M_2
AP1M	Telonema subtilis	hmmsearch 3.3.1	1.1999999999999983e-168	EP00656_Telonema_subtile_P016081	TRINITY_DN1847_c0_g1_i4.p1 TRINITY_DN1847_c0_g1~~TRINITY_DN1847_c0_g1_i4.p1 ORF ty	VSTQSTGNHEPPAMSCSALYILDATGKTLLRRDYRGDLPHDVPERFAATITGAEELKPVTMDEGVLSVFVKYNDLYLLAATKRNANAAMLVLFLYRLVQVFKSYFKELQSESIRDNFVVVYELLDEMMDFGYPQTTETQVLQEYIMQEGKKAKTPAIPMAATDTIGWRRREPPIHYRKNEVFLDVVETVNLMVSSSGSVLRSEVLGALKMRCYLSGMPELKLGLNDKIMFEQAGKSGTNAKAVEMDDVKFHQCVRLARFENDRTISFIPPDGEFDLMSYRLSTQVKPLVWVEAVVEPHSGSRVEYMIKAKSQFKQRSTANNVEIRIPVPPDACSPSFKTSVGTVKYAPEQDCIIWTIKQFQGAKEYLMRAHFGPVSYTHLRAHETVLDIVCRLLL	Naegleria gruberi	XP_002671925.1 predicted protein [Naegleria gruberi strain NEG-M] "EP00686_Naegleria_gruberi_P003996 XP_002671925.1 predicted protein [Naegleria gruberi strain NEG-M]"	6.96071e-97	Yes	Telonema_subtilis__AP1M_3
AP1M	Euglena gracilis	hmmsearch 3.3.1	2.199999999999996e-204	EP00667_Euglena_gracilis_P008823	EG_transcript_8953 "EP00667_Euglena_gracilis_P008823 EG_transcript_8953"	MASALFIVDMKGKPLIQRNYRGDMPSTVIEYFTQRVIDEDEGNIKPVFEHNGVTFAYVRHNNVYFVAATRINGNISMLIIYLYRIIEVFNGYFDKVEEESVRDNFVMIYELLDEMMDFGYPQFTETGILKEYITQQGYRLKLLDDDDLQTNPNKATAPTDTITGQGGITWRKPGIKYRKNEVFLDVVESVNLLVNSNGDTLHSEIQGTLKMKTHLSGMPELKLGLNDKLLFESTGRRAKGRTVDLEDIKFHQCVKLNRFESDRTISFIPPDGEFDLMSYRLNTKVKPMINVETQVEKYGTSRIEYMVKINSQFKKSSTANGVEIVVPVPMDADSPNFKTSTGNARYAPERDAFVWSIKVLPGGKEFMMRASFGLPTIRATEQSEVAAANAKRPIEVKFE…	Naegleria gruberi	XP_002671925.1 predicted protein [Naegleria gruberi strain NEG-M] "EP00686_Naegleria_gruberi_P003996 XP_002671925.1 predicted protein [Naegleria gruberi strain NEG-M]"	3.45862e-114	Yes	Euglena_gracilis__AP1M_1
AP1M	Euglena gracilis	hmmsearch 3.3.1	5.199999999999996e-125	EP00667_Euglena_gracilis_P010573	EG_transcript_10768 "EP00667_Euglena_gracilis_P010573 EG_transcript_10768"	MLKIFKAYFGQVEEESVKENFVLIQELIDEIMDFGFPQNTEVDILKMYITQSGLKTELLNKPKDQAEISMKVTGKINWRKEGIKHRKNEVFIDVVEDVNLLMSQQGTILHRDVSGKVVMKSFLSGMPECKFGLNDKAMLEKERSSGKRVAEIDLEDVTFHQCVRLGKFDTDRTISFIPPDGEFILMKYRTQDNVNPPFRVMSPVLRELGKTRLEIDFKIKAEFSSRLFGTNVIIKVPCPKNTASSKITITTGKAKYEAEHGAIVWRIRRFPGGTELRFAAEIQLIASTSSNQQQWSRPPISLQFQVPMLAASGLHVRFLKVHEPKLSYQAVKWVRYISKAGQYECRI	Naegleria gruberi	XP_002671925.1 predicted protein [Naegleria gruberi strain NEG-M] "EP00686_Naegleria_gruberi_P003996 XP_002671925.1 predicted protein [Naegleria gruberi strain NEG-M]"	4.92033e-159	Yes	Euglena_gracilis__AP1M_2
AP1M	Bodo saltans	hmmsearch 3.3.1	2.2999999999999976e-115	EP00671_Bodo_saltans_P010016	CUG87999.1 clathrin coat assembly protein, putative [Bodo saltans] "EP00671_Bodo_saltan	MISALLFMTSRGEVVLSRAFRDGVVIRNVADTFRDDIIATKLVERSPVNMVDRLCYIHFRHENLLLVAVGRPDVNVFLVIQLLLKLMQLLSDYFGRVSEPAIKDNFIVVQELIDETIDFGYPQITESELLKMYVTTTSGVKGDAIRRAKDAQKITINATGNIPWRKDGIVYKDNEVFMDVVEEVNLLMSQSGEVLQRDIVGRVVVRCFLSGMPECFMTINDKALTANAIERQQQQLGGSSSSGIVNLDATTTDAAADGTVGLDDVSFHPCVRLGAFDAERAISFVPPDGEFVLMRYRTSGNLVPPLKVLTSRAKEVSKTRMEVDFHLQCDMDPKYFLSHLVVKIPCPANTANAKVRVLVGKAKYDPSQQAIVWKMKRMEGGTTTEFSAEINMIAVTAAD…	Naegleria gruberi	XP_002671925.1 predicted protein [Naegleria gruberi strain NEG-M] "EP00686_Naegleria_gruberi_P003996 XP_002671925.1 predicted protein [Naegleria gruberi strain NEG-M]"	2.34942e-129	Yes	Bodo_saltans__AP1M_1
AP1M	Leishmania major	hmmsearch 3.3.1	3.0999999999999943e-181	EP00674_Leishmania_major_P002488	XP_001683265.1 putative adaptor complex AP-1 medium subunit [Leishmania major strai	MASVLYILDSKGSPLIYRSYRGDVSQDVPSVFQQRVIDEEESRITPVFEEQGHTYTFVRENDVYLLMVSTINACSLQQVAFLRRCVSVFNAYFKTVTQETVRDNFVIIYELLDEMCDFGFPQFTEEKALREHILQSTFLTRILGNKTTLAQSELPAAVTGAAGSTPWRLPRNYKYSNNQVFLDVIEQVDMLASQAGETLSSEIVGTVKMQSRLSGMPTCTVGVNDKILFDRTGRSGSTVEMEDITFHQCVKLNQFESERVISFVPPDGEFTLLSYRLNERIQQPVKVSCIFTRHGTTRVKVQCTLQTKYRASLTANEMEVYIPIPSDADCPQSNSQTGHLQYAPQMNALIWNLGKIAGNRHCSCSAEFHLPSIRSSDMKDLSKMPVKVRFVIPYFAASG…	Naegleria gruberi	XP_002671925.1 predicted protein [Naegleria gruberi strain NEG-M] "EP00686_Naegleria_gruberi_P003996 XP_002671925.1 predicted protein [Naegleria gruberi strain NEG-M]"	1.725e-100	Yes	Leishmania_major__AP1M_1
AP1M	Leishmania major	hmmsearch 3.3.1	1.8999999999999998e-97	EP00674_Leishmania_major_P006085	XP_001686882.1 clathrin coat assembly protein-like protein [Leishmania major strain	MLSVLMFLNSRGDVVLSRTFRAGNSVRSLAETFCSEIISTKQVDRCPVNIVKHICFIHLKLTELYVVMVSDSNVNCLMCLQYGARLLQHIQNDYEGLDEKRIKENFVALQGIIDESMDFGYPILTDAEAIKEFITKDGVDAAVLKNTRESERIADRMTGETPWRVEGLAYRVNEVFVDVFEDVNLLLSQTGETLQSSVLGRVVMNNFLSGMPECQLHWNAKVMSHGIGEAAESHGAGGIEEVVPLASISFHNCVRLKVSGEERRLTFVPPDGKFTLMTYRSSVNVHPPMKVLSAKAREISKTRTEVEFTLRSDTPAGRVAKDVQVSVACPDNTATAEVKVGHGKAKYDPVSHAIVWKLPEVKSGEEIAFFAEIRQITPTENTELLWTKPPIRIAFQCVS…	Naegleria gruberi	XP_002671925.1 predicted protein [Naegleria gruberi strain NEG-M] "EP00686_Naegleria_gruberi_P003996 XP_002671925.1 predicted protein [Naegleria gruberi strain NEG-M]"	1.31506e-96	Yes	Leishmania_major__AP1M_2
AP1M	Trypanosoma brucei	hmmsearch 3.3.1	1.8999999999999977e-181	EP00681_Trypanosoma_brucei_P003443	XP_011774689.1 Mu-adaptin 1, putative [Trypanosoma brucei gambiense DAL972] "EP00	MASVFYILDSKGSPLICRSYRGDVTHNPPSVFQRRVLDEEEFRITPIFEEQGYIYCYIRVNNVFFLMVSKLNILPLQQFAFMRQCVTVFESYFKHVLEETIMDNFVIVYELLDEMCDFGFPQYTEEKSLKKYITQESLISYLLPEDKLHVKELPAEASGRGGLTPWRQPGKYKYRKNEVFLDVIESVNILLSPGGETLSSEICGQIKMRVRLSGMPVLKLGLNDKATFEMLASRGRAVEMEGVKLHQCVKLSQFESHRVISFVPPDGEFELMSYRTSKKVAPMVTVECTTVSKSATQVEMALVARTTFRRTLTASFLDILVPVPSDAFKPEGRCSAGKVRHAPESNLLMWSLREVSGGKQFTCSFKFSLPSVRSSDPSVFAKAPVQVKFEVPYLTASGI…	Naegleria gruberi	XP_002671925.1 predicted protein [Naegleria gruberi strain NEG-M] "EP00686_Naegleria_gruberi_P003996 XP_002671925.1 predicted protein [Naegleria gruberi strain NEG-M]"	1.11938e-92	Yes	Trypanosoma_brucei__AP1M_1
AP1M	Naegleria gruberi	hmmsearch 3.3.1	1.1999999999999983e-146	EP00686_Naegleria_gruberi_P003996	XP_002671925.1 predicted protein [Naegleria gruberi strain NEG-M] "EP00686_Naegler	MISAVLILNSRGHTLISRAYRDDVETAFRSQILAAKIADRCPVKTIGSVTFMFIRHEEMYLLAVTKQNASAALVFEFLYKLIFIFQSYFDGKFTEDALKENFSLVYELLDEILDFGYPQNCEPQVLKNIIVQGGMKDIKPHELEQRLKEVTGAVSWRKAGIVYRKNEVFLDVIEDVNMLLSNKGTVLSSDVTGRIVMKCLLSGMPECKFGLNDKLMLQQEKRTANKKRYKEIDIDDITFHQCVKLGKFDSDRTISFVPPDGEFELMRYRITDGIVPPFRLLSPIVRELSKTKLEVKVTIKSVFHARLFGKNVVVKIPCPSNTAKCKIHVAQGKAKYKAEKGAIVWTVKRFPGDTELTLSAEVDLISQTAENKKWSRPPIGLTFQVPMFTASGLHVRFLK…	Naegleria gruberi	XP_002671925.1 predicted protein [Naegleria gruberi strain NEG-M] "EP00686_Naegleria_gruberi_P003996 XP_002671925.1 predicted protein [Naegleria gruberi strain NEG-M]"	0.0	Yes	Naegleria_gruberi__AP1M_1
AP1M	Hemimastix kukwesjijk	hmmsearch 3.3.1	2.999999999999995e-213	EP00696_Hemimastix_kukwesjijk_P011061	gnl|Hemi2|23906_TR8026_c0_g1_i1.p1 gnl|Hemi2|23906_TR8026_c0_g1~~gnl|Hemi2|239	MTVSAVFILDLKGKVIIARNYRGDVPMTCIERFVHNVLDNEDTTKPIFVDNETSFIHVKHSNLYLVAVTKRNGNATLAVLFLYKLVTVLKEYFKSVEEETIRDNFVITYELLDEMMDFGYPQSTEPKILTQYITQKSHEKEVPVLPPQVTNAISWRGENIKYGKNEIFLDVIEKLNLLVSSNGTLLRSEIVGALKMRCYLSGMPELKLGLNDKLLFEQTGRQASSKGKQVELEDVKFHQCVRLSRFESDRTISFIPPDGDFDLMTYRLSTAVRPLFWIETVVEPHSHSRIDYMVKAKSQFKTASTANNVEICIPVPADADSPSFRTNTGTVRYAPELNCVVWTIKQFPGGKEFLMRAHFGLPSISDEENPPQKPPITVKFEIPYFTVSGIQVRYLKIIE…	Naegleria gruberi	XP_002671925.1 predicted protein [Naegleria gruberi strain NEG-M] "EP00686_Naegleria_gruberi_P003996 XP_002671925.1 predicted protein [Naegleria gruberi strain NEG-M]"	7.16093e-124	Yes	Hemimastix_kukwesjijk__AP1M_1
AP1M	Spironema sp BW2	hmmsearch 3.3.1	1.1999999999999979e-207	EP00697_Spironema_sp_BW2_P002768	gnl|Spiro4|13690_TR7294_c0_g8_i1.p1 gnl|Spiro4|13690_TR7294_c0_g8~~gnl|Spiro4|13690	YQRRVHGTQQSKGRDRMTVSAVFILDLKGKVIIARNYRGDVQMSVIERFVHTIQGDEENTKPIFVDHETSFIHIKTNNVFLVAVTKRNTNAAMAVLFLYKLVSVLKEYFKEVEEETIRDNFVITYELLDEMMDFGYPQTTESKMLSEFITQKSHAKEIPKLPPGITNTISWRAANIFYPKNEIFLDVVEKLHLLVASNGTLLRSEIVGALKMRCYLSGMPELKLGLNDKLLFEMNGRPNTNKGKQVELEDVKFHQCVRLSRFETDRTISFCPPDGDFDLMTYRLSTAVRPLFWIEATVEPYSHSRIEYMVKAKSQFKVGSTANNVEINIPVPVDADSPSFRTNVGTVRYAPELNSVVWSIKQFSGGKEYIMRAHFGLPSISDEENQATKPPITVKFEIP…	Naegleria gruberi	XP_002671925.1 predicted protein [Naegleria gruberi strain NEG-M] "EP00686_Naegleria_gruberi_P003996 XP_002671925.1 predicted protein [Naegleria gruberi strain NEG-M]"	2.17436e-115	Yes	Spironema_sp_BW2__AP1M_1
AP1M	Gefionella okellyi	hmmsearch 3.3.1	2.6999999999999953e-204	EP00698_Gefionella_okellyi_P018184	TRINITY_DN5427_c0_g1_i1.p1 TRINITY_DN5427_c0_g1~~TRINITY_DN5427_c0_g1_i1.p1 ORF	LGSRKLASTKMASAVYILDLKGKPLIWRNFRGDVPTNIPEKFASLIEEEEVAQSPIIDRDGLIYIYVKHNNIYILTVTRTNANAAMLLMFVFRFIQLLKSYFNEVEEESVRDNFVIIYELLDEIMDFGYPQITDGKVLQMYITSESNKMEAEPSIPRLPSAVTGAVSWRAEGIKHRRNEVFLDVVESVNLIIAANGTPLRSEILGSLQMRSQLSGMPELKLGLNDKVLFEQQGRSTKGRTVELEDVKFHQCVRLGRFESAREISFVPPDGEFELMSYRLNTKVKPLFQVETEVESHSHSRVEYRVRVKSQFKSRSSANNVSIEIPVPTDASAPTFKANIGTVKYHPDQDVAVWTVKTFPGGKEFTMHAHFALPSITQGEVEKRPPVRVNFEIPYFTVSG…	Naegleria gruberi	XP_002671925.1 predicted protein [Naegleria gruberi strain NEG-M] "EP00686_Naegleria_gruberi_P003996 XP_002671925.1 predicted protein [Naegleria gruberi strain NEG-M]"	8.81168e-120	Yes	Gefionella_okellyi__AP1M_1
AP1M	Gefionella okellyi	hmmsearch 3.3.1	3.099999999999996e-145	EP00698_Gefionella_okellyi_P003335	TRINITY_DN13105_c0_g1_i1.p1 TRINITY_DN13105_c0_g1~~TRINITY_DN13105_c0_g1_i1.p1 O	RADILPHGKGVSSVSMISTVLIVTLKGDVLINRVFRDDVPRNCADAFRTQVIGAKEIRSPIKVIGEQIYFHTRVANIYLVAVTSQNANAALVFEFLYRTIEVLKSYFQHLDEEGVRNNIFLIYELMDELLDFGYPQVTSAEILKMSVVQEGTVSEEAVSGAKSADFTIQATGAVSHRREGIKYRKNEVFLDVIESVNLLVSQKGTVLRSDVAGRIVMKSYLSGMPDCKFGLNDKLVMDKEAAARRRTAGIDIDDVKFHQCVKLGKFDSDRTISFVPPDGEFELMRYRCTDHINLPFKVIPNIKELGRTRLEAKVTVKAAFNEQLYASNVIIKVPCPENTANTTVTVDQGKAKFEAGSNAVVWRIKRWQGAQEFSLAAEISLVASTSGGKAWSRPPIEME…	Naegleria gruberi	XP_002671925.1 predicted protein [Naegleria gruberi strain NEG-M] "EP00686_Naegleria_gruberi_P003996 XP_002671925.1 predicted protein [Naegleria gruberi strain NEG-M]"	1.37497e-174	Yes	Gefionella_okellyi__AP1M_2
AP1M	Giardia intestinalis	hmmsearch 3.3.1	1.4999999999999986e-97	EP00701_Giardia_intestinalis_P004239	XP_001708063.1 Mu adaptin [Giardia lamblia ATCC 50803] "EP00701_Giardia_intesti	MIKAVILLDDVGELILQRVFMGSFDKTALDLLRTHVLGGSISQPILRIPPHIYAYKRCDALHFFCTISAKTDTMSAITFLDRFYKAMGAFLKEKELAGNLRKFIPLIHELLDEMIDNGDVQTTDPEVLKLFIQTRQKINKAEESNQQITVQATGALSHRRQGIIYKRNEIFIDVVESVNAMFNNVGQSLHADVSGKIIIKNSLTGMPDCSFGFNDRVVGAGANGPRTEVAQQVAGVSQAGVVMDDLSFHHCVRLGNFAVDRSIAFVPPDGEFQLMAFRVTEEVKEPFSIKPIVTVHGRNRMEIVLNLRCGIPSNNVAEHVIVSVPMPSNVSDVTAIESLGKCRLRKDGQAAEWRIKSITGGTTATLSMEVQCVSSSSIDLREWRRPPLAMNFDIPMYTA…	Naegleria gruberi	XP_002671925.1 predicted protein [Naegleria gruberi strain NEG-M] "EP00686_Naegleria_gruberi_P003996 XP_002671925.1 predicted protein [Naegleria gruberi strain NEG-M]"	8.14522e-88	Yes	Giardia_intestinalis__AP1M_1
AP1M	Giardia intestinalis	hmmsearch 3.3.1	8.9e-56	EP00701_Giardia_intestinalis_P004971	XP_001708795.1 Mu adaptin [Giardia lamblia ATCC 50803] "EP00701_Giardia_intesti	MISSLLIIHGLTGGMVAYRDFVPEASKKVQGIFTNHILINPDAEHSPLFSVEDLNICFIKHTDCYLVAASSTNADINSATAFSILHSLVTVLDTFLDGFTSARKLELNIVVVLRVLAECSSNGQIFNFDLSFLQNLARPTQVYDTSRSTGSVVVRKTTFHPSPVWSRERPAPLTSYDENEIEFTISERADVVVDLTGNKVESCVVLGAVNATVHLVNSPEITVTLSDNVNISQVPSSKQAKGVAAQSQASIELCDVQLHRSVDIAKFHIAKKLVFVPVEEEFRLFSYRLNKVDSAPILCIVTNRSNPQKPLEREYHLKLETLYPSRIISKQIVISVPVMMNIDSPKLQTRRGIMKYCPHEQVVKWILESLPGKQIFKALLNFGVPSRHKDQLGCDATSL…	Naegleria gruberi	XP_002671925.1 predicted protein [Naegleria gruberi strain NEG-M] "EP00686_Naegleria_gruberi_P003996 XP_002671925.1 predicted protein [Naegleria gruberi strain NEG-M]"	2.3902e-23	Yes	Giardia_intestinalis__AP1M_2
AP1M	Kipferlia bialata	hmmsearch 3.3.1	2.0999999999999996e-75	EP00704_Kipferlia_bialata_P006995	g6995.t1 "EP00704_Kipferlia_bialata_P006995 g6995.t1"	MISAVWVLDSRGGHIIHKDYRGDVSLAARSSFVSRVVNGQFEDEDDTARPVFFADGICFGWIMVNNIYFVGVSRQNLNVVVLIQFLRKLEAVIKAYFRTVDEEVIKDNFTLVYEIFDEIMDFGYPQTTEPDVLKEFIAQRSLKELLGGRKVKVDPTAVPIAVTGAVSWRPQGIKYRRNEVYLDVEEMVRLVVSPDGSTLSADISGALNMRCFLSGMPELKLGLNERVRTGPV	Naegleria gruberi	XP_002671925.1 predicted protein [Naegleria gruberi strain NEG-M] "EP00686_Naegleria_gruberi_P003996 XP_002671925.1 predicted protein [Naegleria gruberi strain NEG-M]"	9.55117e-53	Yes	Kipferlia_bialata__AP1M_1
AP1M	Kipferlia bialata	hmmsearch 3.3.1	2.7e-57	EP00704_Kipferlia_bialata_P008915	g8915.t1 "EP00704_Kipferlia_bialata_P008915 g8915.t1"	DGRVVVKAFLSGMPECMFGFNERSMGTATTGPKQIGPGGGAKDGKKGIALDDCHFHQCVKLNQFEENRTISFVPPDGQFELMGYRITHGVQQPFLVTPLVTPLGRNRLEIKVSIRSAFPHHISASKVTCSIPCPENTATTTVNVTSGKAQFDPTKSCIQWRLRSFAGGHASQSLSVIVETIPGTSLKGANVEDSERGTVAGWKSRPPISLNYKVSMWAASGLEVRFLKVIEKSYKPLRWLRYETLAGDVVVRF	Naegleria gruberi	XP_002671925.1 predicted protein [Naegleria gruberi strain NEG-M] "EP00686_Naegleria_gruberi_P003996 XP_002671925.1 predicted protein [Naegleria gruberi strain NEG-M]"	6.04307e-64	Yes	Kipferlia_bialata__AP1M_2
AP1M	Kipferlia bialata	hmmsearch 3.3.1	1.6999999999999999e-37	EP00704_Kipferlia_bialata_P012417	g12417.t1 "EP00704_Kipferlia_bialata_P012417 g12417.t1"	VPIPADADTPVFQASSGKASYDAGASCFVWKLKQCPGKEEYTLRAEFGFPSSREDGDEEATQSAKPVEVNFSVPYFCVSGLQIRYLKVHEQVLGYRAMPWVRYLTSGSLISRR	Naegleria gruberi	XP_002671925.1 predicted protein [Naegleria gruberi strain NEG-M] "EP00686_Naegleria_gruberi_P003996 XP_002671925.1 predicted protein [Naegleria gruberi strain NEG-M]"	1.21931e-17	Yes	Kipferlia_bialata__AP1M_3
AP1M	Kipferlia bialata	hmmsearch 3.3.1	4e-30	EP00704_Kipferlia_bialata_P011491	g11491.t1 "EP00704_Kipferlia_bialata_P011491 g11491.t1"	MINTVLVLNQRGDPIFIRAFREGVSNTAADAYRTHYKSGKTHVPVVRLGKQVFCHKKVKALSLVATVDPAANVMLVFTFLQTIADTLEAFFETELTEALIEGNVVVIQELLDEMCDHGYPQTTDVATLRMFVHVKGQRRAIKKEDQKSISIQATGAVSHRAQGIRYAR	Naegleria gruberi	XP_002671925.1 predicted protein [Naegleria gruberi strain NEG-M] "EP00686_Naegleria_gruberi_P003996 XP_002671925.1 predicted protein [Naegleria gruberi strain NEG-M]"	4.21664e-21	Yes	Kipferlia_bialata__AP1M_4
AP1M	Trichomonas vaginalis	hmmsearch 3.3.1	8.899999999999986e-187	XP_001305564.1	mu adaptin [Trichomonas vaginalis G3] "XP_001305564.1 mu adaptin [Trichomonas vaginalis G3]"	MSAVYILDSKGRILINFDYRGEVDMSIPDKFMAHIQSNDKILPNPVFRVDDWCFAYIERSGLYLLTVTRTNSNVTLLLTFLSSLVKVFEYYLGTLSAETIIDNFSLVYELLDEVMDYGYPQITDPQSLSEYIQRDKPRDINAQPKTVPVSATGVVNWRKPGLEYAVNEVFVDVIEKVNMLVAKNGAVIHNEIVGEINLATYLSGMPELRIGLNDKILFDQNGNGDHQTDVSRRVFELEDIKFHACVKLSQFERDRSITFIPPDGEFNLMRYRLSAAIKPIIHIDSTIERYKRSRVEMLIRARAQYRPQSVAQNVTIRVPVPPDVDTPKAQCTAGRMRYSPNDNALVWTIKQFPGRKQFSLRAHFGLPSVESEEEESKRPIVVNFEIPFFTVSGLRVQYL…	Naegleria gruberi	XP_002671925.1 predicted protein [Naegleria gruberi strain NEG-M] "EP00686_Naegleria_gruberi_P003996 XP_002671925.1 predicted protein [Naegleria gruberi strain NEG-M]"	4.197e-109	Yes	Trichomonas_vaginalis__AP1M_1
AP1M	Trichomonas vaginalis	hmmsearch 3.3.1	4.399999999999997e-109	XP_001317045.1	Adaptor complexes medium subunit family protein [Trichomonas vaginalis G3] "XP_001317045.1 Adaptor co	MISGVVILDRNGEVLCIRRYRRDFDDTALENYRIGIIAAKEVTSPVDLVDGTSFLHYLENEIYYVAATRQNVNVGLIFEFLSRIPKLIKSVIGVECTVNELKTHTPDVLELLDEICDTGYPQNTDPEAIRGLTQRPSSNKSESGQENQITISATGAVSWRTNVKYRTNEIYVDVVEKVSMLASAGGKILDASVNGAINMKAYLSGMPECKIGFNDKISGQAGQYSGGGGAVSRAGASIEVDDMVFHQCVKLTSFANDRAIAFIPPDGEFELMRYRKTENVSLPFKIDPLVKDISKNKIEIRVSVTSNYDMKLSATPLIVKIPMPENASETQIEQSQGKGVFVGEQNAVIWKINGFAGKTQADITIYVTCLASTTNESPSLKIKDPISCEFNIPMLSASG…	Naegleria gruberi	XP_002671925.1 predicted protein [Naegleria gruberi strain NEG-M] "EP00686_Naegleria_gruberi_P003996 XP_002671925.1 predicted protein [Naegleria gruberi strain NEG-M]"	1.14772e-112	Yes	Trichomonas_vaginalis__AP1M_2
AP1M	Trichomonas vaginalis	hmmsearch 3.3.1	3.5999999999999996e-79	XP_001329665.1	Adaptor complexes medium subunit family protein [Trichomonas vaginalis G3] "XP_001329665.1 Adaptor co	MISAIALIDSTGELIVLKTYRKDFNQSAFDNYRLSVIAPNEITSPIVLIDGTSFLHHEENEIFYVGCTKQNAGADVIFELLNQIPKILAKVLNVSALSDKNVRDYVPDIVEIFDEMIDSGYPQCTEPETLKILTGHASPNSTQLPNPITSMATGSTPWRLPNISHNKPTVIVDVTEKVSLFQTPTGQTLNHSINGVTTMNAVLSGMSECKIEFKDKPSSSSDKGGQGGIDFDDIIFHQCVRLNRFQTNKEISFIPPDDKFELMRYKRTENVQAPFEIVPTVKDLGGNKLEISISVTATYNSSLKATHFTLHIPLPQNTANVTFECAEKTRAKFDELKNAAVWTINDFVGQGHSQIVIIAQYLSASYKSSPATKLNKPISAEFHIPKLSMSGLSILNLNV…	Naegleria gruberi	XP_002671925.1 predicted protein [Naegleria gruberi strain NEG-M] "EP00686_Naegleria_gruberi_P003996 XP_002671925.1 predicted protein [Naegleria gruberi strain NEG-M]"	1.26583e-69	Yes	Trichomonas_vaginalis__AP1M_3
AP1M	Mastigamoeba balamuthi	hmmsearch 3.3.1	1.599999999999997e-209	EP00727_Mastigamoeba_balamuthi_P007194	m51a1_g3095 Adaptor protein complex 1 (AP-1), mu subunit A (449) ;mRNA; f:100	MSLSALFILDSKARVLISRNYRGDVAMNCATRFATRLLEEEESALKPIVHEDGVTYVFIKHSNLYFLAISDRNINVSVTLLFLYRLVECLTHYFEEVCEESVRDNFVVIYELLDEMMDYGYPQVTDPKILQNYITQESHKMEDAAKAAPQILKTVTGAVSWRPEGIKYRKNEVFLDVIESVNLLVSSAGQVLRSEIVGSIKMKCQLSGMPELRLGLNDKVQLDRSAAGQAQKDAAASSANPANPTGTATGTARKMIEMEDVNFHQCVKLTRFESNHAISFVPPDGEFELMSYRLTTHVRPLIWIEAIIDKHEHSRAEYLVKAKSQFKAQSTANNVQIIIPVPPDSHSPRFRCNVGSAKYAPEQDAMIWTIKQFPGGKEILMRAHFDLPSIESEERSEKK…	Naegleria gruberi	XP_002671925.1 predicted protein [Naegleria gruberi strain NEG-M] "EP00686_Naegleria_gruberi_P003996 XP_002671925.1 predicted protein [Naegleria gruberi strain NEG-M]"	1.25562e-124	Yes	Mastigamoeba_balamuthi__AP1M_1
AP1M	Mastigamoeba balamuthi	hmmsearch 3.3.1	1.9999999999999977e-145	EP00727_Mastigamoeba_balamuthi_P005469	m51a1_g1541 Adaptor protein complex 2 (AP-2), mu subunit (434) ;mRNA; r:54831	MISAIFFMNPKGDVLISRVYRDDVNRTVATQFRDYIQDTKEVRSPIKIIGSTTFFHLRLDGLYIVAVSRQNVNAALVFEVLHQLVQVFESYMKHIDEESIYNNFVLIYELLDEILDFGYPQMLQKEALNQMITQGKSAKQSDKAAPARPTILVTGAVSWRSADVRYRRNQIYIDVIESVNMMVSSATRNVLSADVTGKIVLRCELSGMPECTIGMNDKAYMLAQEARRGSSKKRGSSGIAIEDVSFHQCVRLGKFDADRTISFIPPDGEFELMKYRTTEQINKPFNVIVHKMNETGSRLEAHVTVKSNFPRDITASKVKIMLPVPKNTAVARVSVATGKAKYIPESDCILWKIRRFPGRIEATITAEVELSHVVSQGPKVAWSRPPISMEFQVPMFTAS…	Naegleria gruberi	XP_002671925.1 predicted protein [Naegleria gruberi strain NEG-M] "EP00686_Naegleria_gruberi_P003996 XP_002671925.1 predicted protein [Naegleria gruberi strain NEG-M]"	1.8861e-152	Yes	Mastigamoeba_balamuthi__AP1M_2
AP1M	Mastigamoeba balamuthi	hmmsearch 3.3.1	2.1999999999999999e-44	EP00727_Mastigamoeba_balamuthi_P005382	m51a1_g14842 Adaptor protein complex 1 (AP-1), mu subunit B (327) ;mRNA; f:16	MQRVAISCLPAALCAPAVAAAPQPQPSRGAAAAPAAAAPAPAPRYRADVPVAPLLQRRVASTALVQVTGAVCWRCDGVKYRRNELFVDLVERVRLRVSRTRQPVELRVDGVLSMRAQLSGMPELRVGLSRPVDALEDVAVCPFVRVGAAGDVLRLVPPDGEFEVMRYSASEGLRAPVWVERLEEVRQQAGACGGYACCVTLCTRFAGSGAVARNVVVRVPVPRGAHSPALQAELVAGEDAVVWTVKEVEAGKQLMLRIAVQVAQAAEEAEGPRGRVDEAVGVQFEVTGYTCSGLRLLYCKVVERSSYSTVMWPRCITLSGDPYSFD*	Naegleria gruberi	XP_002671925.1 predicted protein [Naegleria gruberi strain NEG-M] "EP00686_Naegleria_gruberi_P003996 XP_002671925.1 predicted protein [Naegleria gruberi strain NEG-M]"	2.87789e-36	Yes	Mastigamoeba_balamuthi__AP1M_3
AP1M	Cyanophora paradoxa	hmmsearch 3.3.1	1.4999999999999973e-224	EP00741_Cyanophora_paradoxa_P020006	tig00021181_g19309.t1 "EP00741_Cyanophora_paradoxa_P020006 tig00021181_g19309.t1	MEAELSGAVEILRDRLYYVSLRTVPRNTAYALFFTVDNDLVYEPFFADFGPLNLGQLYRFCQILDRKINDPANAKKKIYFYSSHDAHKRANAAYLVSAYAVMCLGRTGEEAYRPFLGIYPPFIPFRDASFGICTYNVTVQDCLMGLHKALENKFIDFSTFNVEEYEYYEKVENGDLNWIVPGKFVAFSGPSNTRQETGDGFRTLIPEDYFAYFRKMNVTTIIRLNKKCYDRKRFVDAGFKHYDLYFVDGGTPSEAILKRFLEICETEPGAVAVHCKAGLGRTGTLIAAYIMKHFHFTASETIAYIRVCRPGSIIGPQQYYLKELEPRLWKMGEMQRKKLTPTQQPGAREAYDAPSVSTNPSLYPSPNKSTRPSSRPGSASAEGQAMTVSALFLMDIKGK…	Naegleria gruberi	XP_002671925.1 predicted protein [Naegleria gruberi strain NEG-M] "EP00686_Naegleria_gruberi_P003996 XP_002671925.1 predicted protein [Naegleria gruberi strain NEG-M]"	1.77202e-123	Yes	Cyanophora_paradoxa__AP1M_1
AP1M	Cyanophora paradoxa	hmmsearch 3.3.1	1.399999999999998e-147	EP00741_Cyanophora_paradoxa_P019768	tig00021168_g19079.t1 "EP00741_Cyanophora_paradoxa_P019768 tig00021168_g19079.t1	MISTLYFLNSRGETIIFRHYRDDVSRTAAEAFRFEAISHKETGTPIRIIGNTLFCSIKVNNVYVVATTKRNVNAAMVMAFLYKTVEVLKSYFGGKFDEDSVRNNFILIYELLDEILDFGIPQICDEKALKEFILQKGEVTEEIKKGNAGALTNHITGAVTWRREGIKYRKNEVFIDVVESVNLLVSAKGTVLRADVAGQILVKCYLSGMPECRFGMNDKISIDKGDGKSSKKKSGSGIEIDDVKFHQCVRLSQFDQERTITFIPPDGEYELMSYRITDNINYPFKVIPIVKELGRTRLEVNVKVKAQYNAKLFALNTIIKVPCPKNTARATNVVSAGKAKYEAEHDAIVWKIRKFPGDAEVTLSSEIELVASATGNKPWSRPPISMEFQVPMFTASGLH…	Naegleria gruberi	XP_002671925.1 predicted protein [Naegleria gruberi strain NEG-M] "EP00686_Naegleria_gruberi_P003996 XP_002671925.1 predicted protein [Naegleria gruberi strain NEG-M]"	8.37963e-175	Yes	Cyanophora_paradoxa__AP1M_2
AP1M	Cafeteria burkhardae	hmmsearch 3.3.1	6.699999999999989e-184	EP00749_Cafeteria_burkhardae_P000929	KAA0147096.1 hypothetical protein FNF29_07586 [Cafeteria roenbergensis] "EP0074	MWSAIFLLDMKGKILISRNYRGDVSRLAALRFSRMVQESDAADLKPVFTIEGITYAFIAHRNVYMLAVTRHNCNVTMALYFLHCLRNVLCTYLGELEEESIRDNFVIIYELLDETMDFGYPQITDAAILMKYIRTDAHKLASKRGGGAAAAIAPPDAVTNAVSWRDEGIVHKRNEVFLDVVEKVHMLISGSGAVLSSAIEGAVEMRTFLTGMPDLKLGLNDRAMLEAAGKASRGKSVELEDVKFHQCVRLTDYERDKTISFVPPDGAFTLMRYRVSTPLRPVIETRATVTKHSRSRLEYSVTAKARFKTRSTATNVEIIIPVPADVDSPVFQAVAGHKVTYVPEINCFKWVIKAMPGGATVRMRAQFGLPSVEADEDDEEGWRKPISVRFEIPYFTVSG…	Naegleria gruberi	XP_002671925.1 predicted protein [Naegleria gruberi strain NEG-M] "EP00686_Naegleria_gruberi_P003996 XP_002671925.1 predicted protein [Naegleria gruberi strain NEG-M]"	1.31155e-106	Yes	Cafeteria_burkhardae__AP1M_1
AP1M	Cafeteria burkhardae	hmmsearch 3.3.1	1.299999999999999e-134	EP00749_Cafeteria_burkhardae_P008346	KAA0157536.1 hypothetical protein FNF29_00112 [Cafeteria roenbergensis] "EP0074	MISGLFFVNMKGEVVISRIYRDDVSISAANQFRLKIIAAKETGSSAPVRMFEGSTFVFKRAGNLFMVAVTRNNANAAMIFHFMTACVEIFRGYFNGKFDEETLRNNFSLVYELLDEILDFGYPQTTVLDILKLYINLGVASAPTTAEETAKMTSAITGARDWRREGIVYKTNQVHIDVLESVNMLVSQTGTVLRHDVAGKILMRTELTGMPECKINLNDKLIIGRKSGASSAAPTPSAGAAAASSAAAPVPGGARAKPRGVELEDVTFHRCVQLSKFDADRSITFVPPDGEFELMAYRISDGVRAPFRIIPVVEEQGDTRVIINLRLSATYNTQTYATNVTIVIPTPPNTARARIVTSSGRARYEPAKKAIVWRLKRLNGQVELPFQADVELIKSTKRR…	Naegleria gruberi	XP_002671925.1 predicted protein [Naegleria gruberi strain NEG-M] "EP00686_Naegleria_gruberi_P003996 XP_002671925.1 predicted protein [Naegleria gruberi strain NEG-M]"	7.63541e-144	Yes	Cafeteria_burkhardae__AP1M_2
AP1M	Andalucia godoyi	hmmsearch 3.3.1	5.099999999999995e-144	EP00762_Andalucia_godoyi_P008343	ANDGO_07366.mRNA.1 AP-2 complex subunit mu "EP00762_Andalucia_godoyi_P008343 ANDGO_	MLSALLILNSRGEVLISRSYREDVVIRAAADAFKTQIISAKLGDRSPIRPLGSLTFLHVLQNNLYMVAVTRRNANATTVFAFLHRLMNIFKAYFGGVYSEDTVRANYVLIYELLDEVMDFGFPQTMEIDVLKMYVSPEGDSQDVSLEDSSKIAIQATGAITWRRDNIRYKRNEVFLDVIEQVNALISNSGSVLNANVSGQVAMKCFLSGMPECKFGLNDKMVSDSTHAGHASSASSKRGSGIEIDDITFHQCVKLGRFDADRTISFVPPDGEFELMRYRITDNIILPFKMMPPIIRELGRTRLEVQITVKATFSPRLFATNVAIKIPCPPNTANTTLTMSAGKAKYDPETSCIIWKIRRFPGGAEYSLGGEVNLIATTSGKNAWSRPPIGFDFQVPMFT…	Naegleria gruberi	XP_002671925.1 predicted protein [Naegleria gruberi strain NEG-M] "EP00686_Naegleria_gruberi_P003996 XP_002671925.1 predicted protein [Naegleria gruberi strain NEG-M]"	0.0	Yes	Andalucia_godoyi__AP1M_1
AP1M	Dysnectes brevis	hmmsearch 3.3.1	3.0999999999999963e-161	EP00768_Dysnectes_brevis_P001386	gnl|Dysnectes_brevis|1346_a1511_2814.p1 GENE.gnl|Dysnectes_brevis|1346_a1511_2814~~	MTSIFWILNLRGKHVISRDYRGDVPSSALAPFVSRVVEGEDEPECGYIAPIFSIDGVVYAFVKTNSLYFVSASRSDMNCFVMIEFLERVAGIIKSYFGKVDEETIQDNFTLVYELLDEIMDYGYPQTTEASVLKEFIAQRSAFGSVLDRLARDKKEAQQAPPAVTGVVSWRKEGIKYRKNEIFLDVVEDVDMVVSPEGKTLSGSITGRLKMTAQLSGMPDLKLGLNDKVRFDRAMGREAEATKDAIDLEDVKLHQCVRLSQFEHDRTISFVPPDGEFELMSYRISSPSMRPVISCSVQETTQGSRTSLSFLVKLRTNFRAKSIAKEIIVRVPVPSDADTPRFKATVGSAKYRPSAQVFEWAIKQLGGKQQATLQAGFGLPSVRDQDSETSYSKSPVQVQ…	Naegleria gruberi	XP_002671925.1 predicted protein [Naegleria gruberi strain NEG-M] "EP00686_Naegleria_gruberi_P003996 XP_002671925.1 predicted protein [Naegleria gruberi strain NEG-M]"	5.6472e-111	Yes	Dysnectes_brevis__AP1M_1
AP1M	Monocercomonoides exilis	hmmsearch 3.3.1	9.999999999999987e-170	EP00770_Monocercomonoides_exilis_P009353	MONOS_9308.1-p1 | transcript=MONOS_9308.1 | gene=MONOS_9308 | organism=Mono	MISVLYILDQKGKVLISRDCRGDIPTANCTRHFIANVIDEEECNMKPVFVVDGMTYVHIKHHDVYFLAVGQSNLNVALVLMMLSKMIVVFKSYFNKVEEESIRDNFTVILELLDEMLDFGYPQSYEASALKSAVFQESKKMEKIKAIPPPTGAVSWRPDNPPPYYKQNQVFLDVVEEVNFIVQPSGNVISSEICGVVNMNCQLSGMPELRLGLNDKLVFERSGRNSTRSTGLRTVDLEDIKFHRCVRLSPFESDRTISFIPPDGPFELMSYRISKQMRPLFTVDVQSREFERSRAEIGIRITTNYKAKSQADDLRVLIPVPSDVDTPEVDVSLGKCEYLPEKDALCWSMKHVGGQRQLQLVAKMGLPTTKADEEKTRKRPPIQIHFEIPYFTLSGIQVR…	Naegleria gruberi	XP_002671925.1 predicted protein [Naegleria gruberi strain NEG-M] "EP00686_Naegleria_gruberi_P003996 XP_002671925.1 predicted protein [Naegleria gruberi strain NEG-M]"	7.8142e-113	Yes	Monocercomonoides_exilis__AP1M_1
AP1M	Monocercomonoides exilis	hmmsearch 3.3.1	8.99999999999999e-118	EP00770_Monocercomonoides_exilis_P006037	MONOS_6007.1-p1 | transcript=MONOS_6007.1 | gene=MONOS_6007 | organism=Mono	MISAIIFLNEKGDSVLVRNYRGDVRRSSSEAFRNAIIVKKNTKFPIVQIGTATFFWIRESNVYIVACANKEVNAAVVFESLHRLVNVFKAYFLGTFNEDTINRQSGLIYELLDEAFDYGYPQVIDPEILKNYILQGKPMSTQKAKEVSIHATGASTRPPNITYKTNELYIDVIEEVNLLVSSKRTILNAEVNGKIQLNVRLSGNPECIFGFNDKLFLDQHAGEGRGPHRARSDTLELDDMKFHQCVKLGRFNEDRTIAFIPPDGEFTLMKYRVSERVIKPPFNIVPVIIEYSRTRFIVQVTVTSTFSAQFVASQVVVNIPLPTNAARVNTEINVGSAKYEPTQHQVVWRIKNFPGASSTQFTANVQLLASVVATKPWSKPPIAMDFVVPMATSSGLEVL…	Naegleria gruberi	XP_002671925.1 predicted protein [Naegleria gruberi strain NEG-M] "EP00686_Naegleria_gruberi_P003996 XP_002671925.1 predicted protein [Naegleria gruberi strain NEG-M]"	4.41186e-131	Yes	Monocercomonoides_exilis__AP1M_2
AP1M	Trimastix marina	hmmsearch 3.3.1	9.799999999999982e-191	EP00771_Trimastix_marina_P001419	gnl|Trimastix_PCT|2493.p1 GENE.gnl|Trimastix_PCT|2493~~gnl|Trimastix_PCT|2493.p1 O	MFFFFFVFFFFFFFLLLFFFFFSLSFFFFFFSPFFFFFFLLFFFFFFSSLFFFFFFFSFFFFFFLPFFFFFFSPPPPPLPGFFFFFPGLFFFFLPTMVCSAVYVLDLKGKVIICRNYRGDIPISIADNFIECVVEEEECNIRPVFIKDGVTYVYLKTNNLYFLAVTQRNSNTAMILMFLQRLLETFRNYFQDVEEEVIRDNFVIVYELLDEMMDFGYPQTTDPRVLKDCITQQSNRFSFGEKKRQLPPPTGAVSWRQPGIRYSKNQVYLDVLEHVNLLVSSTGVVLSSEIAGQIMMKTELTGMPELKLGLNDRLVFQQAQGTPGMARPARTVDMEDVRFHQCVRLSRFDSSRTISFIPPDGEFELMSYRVSKASLKPLIWIENAVERHSHSRVEYFIKL…	Naegleria gruberi	XP_002671925.1 predicted protein [Naegleria gruberi strain NEG-M] "EP00686_Naegleria_gruberi_P003996 XP_002671925.1 predicted protein [Naegleria gruberi strain NEG-M]"	1.34846e-119	Yes	Trimastix_marina__AP1M_1
AP1M	Trimastix marina	hmmsearch 3.3.1	3.499999999999997e-105	EP00771_Trimastix_marina_P002292	gnl|Trimastix_PCT|3412.p1 GENE.gnl|Trimastix_PCT|3412~~gnl|Trimastix_PCT|3412.p1 O	ASLVFETLYRLVEIFRSYFGSCSEQTLRAHFVLAYELLDETLDYGYPQNITSDMLKTYITQGKMQAVTPREVSIHATGASSRPDGIMYRHNQLFIDVVEQVSMLVSSKGATLNSEVNGTVLIKCELSGKPECIFGFNDKLFLQGHQAVAHDASRRGKSSSVEIEDVTFHQCVKLGKFGADRTIVFQPPDGEFTLMRYRLMDRAVRTPFHVVPIISEHTRTRFTVSVAIKANFAPNHVATQVVVKVPTPNNTARANIRCFVGRAKYEAEHHAIVWKIRNFSGQQQLTLHAEVQLLASTVETKPWGKPPISIQFIVPMFTSSGLEVLFMNVTEPKMRYAADRFVRYITRAGAYQVRYPEAGSRPGPPPRN*	Naegleria gruberi	XP_002671925.1 predicted protein [Naegleria gruberi strain NEG-M] "EP00686_Naegleria_gruberi_P003996 XP_002671925.1 predicted protein [Naegleria gruberi strain NEG-M]"	1.81434e-122	Yes	Trimastix_marina__AP1M_2
AP1M	Trimastix marina	hmmsearch 3.3.1	2.4e-13	EP00771_Trimastix_marina_P000986	gnl|Trimastix_PCT|2028.p1 GENE.gnl|Trimastix_PCT|2028~~gnl|Trimastix_PCT|2028.p1 O	GDVVLIRSYRGDVSRSAADAFRLQIIVKKETNYPVVNIGDHTFLYIRSNNLYIVAVTKSNVNASLVFETQTDAIMSGISALLFLNVKGDVVLIRSDRGDVCRSAAGAVCLQIIV	Naegleria gruberi	XP_002671925.1 predicted protein [Naegleria gruberi strain NEG-M] "EP00686_Naegleria_gruberi_P003996 XP_002671925.1 predicted protein [Naegleria gruberi strain NEG-M]"	3.52855e-11	Yes	Trimastix_marina__AP1M_3
AP1M	Brevimastigomonas motovehiculus	hmmsearch 3.3.1	6.499999999999989e-214	EP00823_Brevimastigomonas_motovehiculus_P001328	TRINITY_DN11851_c0_g1_i1.p1 TRINITY_DN11851_c0_g1~~TRINITY_DN11851_c	MTSALFITDLKGKPIISRNYRGDMPMSVVETFAKHLLEDDETQLNPVIQEDGYTFIYIRHNNLYLMAVTHKNANVLVILNFLYRTVEVLEEYFNELVEESIRDNFVITYELLDEMMDFGYPQSTDAKILKDFIYVQERHKLELKPPVALTTSVNWRQEGIQHKKNEIYLDVIEKLNLLVSSNGTVLRSEILGVLKMKSFLSGMPELKLGLNDKIQMQSSKTASAKTKTVEMEDIRFHQCVRLSRFEHDRTISFIPPDGEFDLMVYRLSTTVKPLIWIETTVERHSGSRIEYTIKAKSHYKRRSTANNVEIIIPVPSDADSPSFKGSIGKVEYVPDQDCIVWKIKQFQGQKEYLMRAHFGLPSVSAEENDQKKPPISVKFEIPYFTVSGIQVRYLKIMEK…	Naegleria gruberi	XP_002671925.1 predicted protein [Naegleria gruberi strain NEG-M] "EP00686_Naegleria_gruberi_P003996 XP_002671925.1 predicted protein [Naegleria gruberi strain NEG-M]"	6.19408e-119	Yes	Brevimastigomonas_motovehiculus__AP1M_1
AP1M	Brevimastigomonas motovehiculus	hmmsearch 3.3.1	1.299999999999998e-139	EP00823_Brevimastigomonas_motovehiculus_P000098	TRINITY_DN10202_c0_g1_i1.p1 TRINITY_DN10202_c0_g1~~TRINITY_DN10202_c	FIFYLRSMISALFFLNIRGDLLISRLYRENVTKEQIEAFQKRIIAIKKTNVPIVEVDGCSFLYSRIGDVYVVVATKQNANPSLCFQFMFKLIEVFRAYFGGKFDEETIKNNAVLMYELMDESMDYGYPQVTAISLLAPIIKVVTLAEFKDSKEAKSETITEALTGAVDWRPANKYKYRKNEIFIDVLELVNLLMSANGQLLRSDVSGRIVMKTYLSGMPECKFGLNDKIVLDAEAKQSTKMNNRQQSGIAIDDATFHRCVRLGQFDLDRTISFVPPDGEFELMKYRVTQNVNFPFRVIPIVTEHAKSRVQYDIKIKGNFSPKFFAQNVTIKVPTPKNTARCLIGEGIGACKYDPEQNAIVWKIKRFPGDASYSLKAEARLMAAIDEKHWIRPPITMDFQ…	Naegleria gruberi	XP_002671925.1 predicted protein [Naegleria gruberi strain NEG-M] "EP00686_Naegleria_gruberi_P003996 XP_002671925.1 predicted protein [Naegleria gruberi strain NEG-M]"	2.98128e-152	Yes	Brevimastigomonas_motovehiculus__AP1M_2
AP1M	Cryptosporidium parvum	hmmsearch 3.3.1	1.9999999999999965e-190	EP00989_Cryptosporidium_parvum_P000840	QOY40586.1 hypothetical protein CPATCC_003458 [Cryptosporidium parvum] "EP009	MCGVSAIFILDINGKPIIGRNYKGDISESGVLDAFQQHVIEQEESCIKPIFSSKMITYCWIKYNNLYLVLLSRKNSNAIMMITFLYKLIEILKDYFKVLEEESIRDNFVVIYELLDEIMDNGFPQITEVKVLREYIKNEAHELSAASVLVQSRNSSSSIKPPSALSNVISWRPEGIKHKKNEIFLDVIEKVNMIIGSSGDVINSEIVGTLTMKSYLSGMPELKLGLNDRLGDASISTSNANRNSASSSNRNSILKNKSVEIEDIKFHQCVRLARFESDRTISFIPPDGQFELMSYRLTPSSNLKPLFKVDVNIENISATRIKYVIKVKGQYKARSVAKNTEIQIPVPSDVIIPTFKTSMGTVKYSPERDLIVWNIKTFSGQKEFTMTAIFDIPSIINET…	Naegleria gruberi	XP_002671925.1 predicted protein [Naegleria gruberi strain NEG-M] "EP00686_Naegleria_gruberi_P003996 XP_002671925.1 predicted protein [Naegleria gruberi strain NEG-M]"	1.21202e-107	Yes	Cryptosporidium_parvum__AP1M_1
AP1M	Nutomonas longa	hmmsearch 3.3.1	3.7999999999999914e-219	EP00162_Nutomonas_longa_P025152	comp9786_c0_seq1|m.11419 comp9786_c0_seq1|g.11419 ORF comp9786_c0_seq1|g.11419 comp	MLSAVFILDLKGKILISRNYRGDIPMTACEHFVTRLMDDEENTLKPVFFDSGVSFCWIKYNNLYLMGMTKRNTNVTLGMLFLYRMVQVFKDYFKELEEESIRDNFVIIYELLDEIMDYGYPQSTEGKILQEYITTESHKLEKGNVALPLAVTGAVSWRKEGIKYRKNEVFLDVVESVNLLVSAHGTLLRSEIAGAVKLRAFLSGMPELKLGLNDRILFENAGKSVGGRTKAVEMEDVKFHQCVKLSRFESDRTISFVPPDGEFELMTYRLSTQIRPLIWIETVVEPHAGSRIEYLVKAKSQFKQRSTANNVEIYIPVPPDADTPQFKASVGTVKYAPEKDCIVWSIKQFSGGKEYLMRAHFGLPSLTDEASKKEKPPIRVKFEIPYFTVSGIQVRYLKV…	Naegleria gruberi	XP_002671925.1 predicted protein [Naegleria gruberi strain NEG-M] "EP00686_Naegleria_gruberi_P003996 XP_002671925.1 predicted protein [Naegleria gruberi strain NEG-M]"	5.02573e-124	Yes	Nutomonas_longa__AP1M_1
AP1M	Nutomonas longa	hmmsearch 3.3.1	1.1999999999999991e-63	EP00162_Nutomonas_longa_P000072	comp10085_c0_seq1|m.11969 comp10085_c0_seq1|g.11969 ORF comp10085_c0_seq1|g.11969 c	SSSSSSSSSSSGPATGDRAKKSNDLIELDDITFHQCVRLHSFDTDRSISFIPPDGEVELMRYRITDNIHRPFVVMPTVTELGRTRLEFKVQLKSTFPANSFATNVVCKLPCPPNTASTTSTCSAGKAKFEPEESVIAWKFKRFPGETVYNFSAEIVLATTTTDKPWSRPPITMDFSVPMFTASGLEVRYLKVVEKSILQTTKWVRYVTKAGTYEHRI*	Naegleria gruberi	XP_002671925.1 predicted protein [Naegleria gruberi strain NEG-M] "EP00686_Naegleria_gruberi_P003996 XP_002671925.1 predicted protein [Naegleria gruberi strain NEG-M]"	1.03493e-78	Yes	Nutomonas_longa__AP1M_2
AP1M	Nutomonas longa	hmmsearch 3.3.1	4.2999999999999994e-48	EP00162_Nutomonas_longa_P021998	comp4972_c0_seq1|m.3969 comp4972_c0_seq1|g.3969 ORF comp4972_c0_seq1|g.3969 comp497	LVLEVLYQLVRLLEDYFNGVFEEDKINENLSLVYELLDETLDYGYPQNFSSDTLKLYIMHGTLGQKKAKGAAGDPGNVTIQATGKIPWRREGIKYRKNEVFLDVVESVNIMVSTKGNVLRQDVNGIIFMRSYLSGMPECKFGLNDKIAITSGIGGGDGSGPTGSSSSSSSS	Naegleria gruberi	XP_002671925.1 predicted protein [Naegleria gruberi strain NEG-M] "EP00686_Naegleria_gruberi_P003996 XP_002671925.1 predicted protein [Naegleria gruberi strain NEG-M]"	3.20631e-47	Yes	Nutomonas_longa__AP1M_3
AP1M	Thalassiosira pseudonana	hmmsearch 3.3.1	4.299999999999991e-206	EP01082_Thalassiosira_pseudonana_P000057	g399.t1 g399 contig1:958118-95	MVASAIFLTDLSGKPLITRNYRGDIPLTSAIEKFTQYLLEVEEENKKPVFYVGAEGEFVDCLGGEGGSAGGETFVYVQHNNLYLCAVTCKNSNVALVLTYLYQLTSLFQDYFTTLNEESIRDNFVIIYELLDETMDHGLPQSLDSTILRQFITQEGNRMADDSKNKPPVALTNAVSWRAEGIKHKKNEIFLDVVEKLNLLVAANGTVLHSEINGAVKMKSFLSGMPELKLGLNDKVMFEATGRANQNRSGKSVELEDIKFHQCVRLARFENDRTISFIPPDGEFDLMTYRLDTHVKPLIWVEAVVEPHRGSRIEYMIKTRSQFKSRSVANNVEISIPVPPDVDSPSFKSSVGNVTYLPDKDCVVWTIKQFHGGREYLMRAHFGLPSISREEADGKERSG…	Naegleria gruberi	XP_002671925.1 predicted protein [Naegleria gruberi strain NEG-M] "EP00686_Naegleria_gruberi_P003996 XP_002671925.1 predicted protein [Naegleria gruberi strain NEG-M]"	1.14284e-110	Yes	Thalassiosira_pseudonana__AP1M_1
AP1M	Thalassiosira pseudonana	hmmsearch 3.3.1	3.7e-142	EP01082_Thalassiosira_pseudonana_P002937	g3355.t1 g3355 contig12:190843	MISMIMVLNQKGEIMISRQYRDDVSRVAADSFRLQVIAAKEASSQPPIKRIENCSFLYTRHLNMYFVALTKSNVNPALVFEYLFQKIRVLKAYLGEEFDENSMRNNMTLIYELMDETMDFGYPQNCAVDVLRLYINLGNVKPQDEPEPEQLTKQITGAIDWRREGIRYKKNEVYIDVLESVNLLISSSGSVLRNEVTGRVQMNTKLTGMPECKFGLNDKLVIEKESSAARKKTLVNINDCTFHRCVRLGKFDADRTITFIPPDGEFELMRYRVNDNVNRPFKLFPAVQEEGQTKCSINLKMVAEFSEKLFATHVVVKIPVPKNTSKTKIKNSFGRAKYEPEQNAIVWRIKRFPGKAECMLSADLELVRTVRPKAWERPPINVEFQVPMFTASGVHVRFL…	Naegleria gruberi	XP_002671925.1 predicted protein [Naegleria gruberi strain NEG-M] "EP00686_Naegleria_gruberi_P003996 XP_002671925.1 predicted protein [Naegleria gruberi strain NEG-M]"	1.07663e-165	Yes	Thalassiosira_pseudonana__AP1M_2
AP1M	Carpediemonas membranifera	hmmsearch 3.3.1	2.5999999999999972e-129	EP01146_Carpediemonas_membranifera_P004763	KAG9394189.1 Adaptor Protein Complex 2 subunit, mu (AP2M) [Carpediemonas	MIQAVVIVEQRGNVIFTREYRDSLSRLSTQDVIDRSAGTFFKQLLMKKENIEKPIIHAGNKSYFVVKTGQIFIVAVTELNPNAALVLEFLHTLGQVMESYCGSTLTPDLVKSNCVVFQEVLDEVCDFGFPQTTDLEVLKSIITTKGLKKLDKKDQKEVTIQATGVVSHRQPGIKYAKNEVFIDIIEQVNLLLSAQGNVLRSDVSGTVHMKSFLSGMPECKFGLNDKLVIDNDKNSAYKKRQPAKNIELDGVTLHQCVKLAQFDVDRTISFIPPDGEFDLMKYTISDNVELPFRVVPLITEHGNSRVEVKIQVYSKYASNLDASNVILWIPCPSNTASTKLTCSAGKAKYEPEKEAIAWRIRLFPGGTSCTIEGMIELAQTTKAKTWSRPPLTMDFNVPM…	Naegleria gruberi	XP_002671925.1 predicted protein [Naegleria gruberi strain NEG-M] "EP00686_Naegleria_gruberi_P003996 XP_002671925.1 predicted protein [Naegleria gruberi strain NEG-M]"	2.50343e-141	Yes	Carpediemonas_membranifera__AP1M_1
AP1M	Carpediemonas membranifera	hmmsearch 3.3.1	3.9999999999999957e-115	EP01146_Carpediemonas_membranifera_P003790	KAG9393216.1 Adaptor Protein Complex 1 subunit mu (AP1M1) [Carpediemonas	MISSISLIDDRGRSLIFRQYRDDIGDTSADDIAVEFSRAITGISQGSDVSMPPVFEADNGQVHICFIPSNDIYIVASAVSNVNTAYVFEVLHTLERVFTVYFNKLTAETVRDNFVLIYELLDEMIDDGYIQVSEPSVLQQYIKQQGRRAEVTKSAPSAVTGAVSWRSQGIKYPVQQVFIDVVEKLNVLVSASGDVLRSEIQGVIKMKAELSGMPEVRMAFNERLSLHSENVRTHPAARIGTDGRSLTFIPPDGEFELVTYSMPLTAQPLVSVSVLDARPGSDSIVHNIVKLKTMFGRQRVAQDVKISLPMPADVDTPRYPRKTAGTIAFDAKTNNVVWKVTEIEGQTEAAAEAILGLPKIGNLNKAALTQPVTVEFKVPSLAMSGTRVKFLRVMEKSGY…	Naegleria gruberi	XP_002671925.1 predicted protein [Naegleria gruberi strain NEG-M] "EP00686_Naegleria_gruberi_P003996 XP_002671925.1 predicted protein [Naegleria gruberi strain NEG-M]"	9.61338e-74	Yes	Carpediemonas_membranifera__AP1M_2
AP1M	Carpediemonas membranifera	hmmsearch 3.3.1	1.3e-15	EP01146_Carpediemonas_membranifera_P003787	KAG9393213.1 putative Adaptor Protein Complex 1 subunit mu (AP1M2) [Carpe	MWLMIIEAIQVMLLPFLVYDKYYDMDRIPSAIVNTFMPQLPFVYSLLPFFVILLAPLRVPLVSQALNAYCTVLDTVLLLPTLRGSLFASLPESVPTELNVVIRAIVIVVLTFVSLESGNIHQSHLPGSSHPLSRHGTAATTTLTLFRVLVGCLTITTVAPLPLFAHSLAMSIIAILYTWSDSFYHLVPQLLSSWMAGCFALVSWSVFGMTIGLGHNAQPWIILAVPVASVAAVVFPVVRHARPGPRRLRALSRRLSGLRDAVVSTTPMPQTFRPVVSIRFTREAADLVDDIVKALGPRPSPWQVAQVFTPWAVGPATDGVYHSIMADVMERCRGPVAFALVGLALRPVWVGPIQELVTQIHPKRPLTRLILRDIKHGLLVAKYANPDAMRTHHKLELAA…	Naegleria gruberi	XP_002671925.1 predicted protein [Naegleria gruberi strain NEG-M] "EP00686_Naegleria_gruberi_P003996 XP_002671925.1 predicted protein [Naegleria gruberi strain NEG-M]"	1.67984e-11	Yes	Carpediemonas_membranifera__AP1M_3
AP1M	Anaeroamoeba ignava	hmmsearch 3.3.1	2.899999999999997e-161	Anaeramoba_ignava|a354241_48.p1	GENE.a354241_48~~a354241_48.p1 ORF type:5prime_partial len:432 (-),score=98.43 a354	KMACSGIYILDPHGQILIMRNYRGDLLIARIKKVIQKVIHGDEEKYKQPIIEDEDGITYAYIQHKGLYFVAATKLNSNMLMIIQFLYKLVQVFQDYFGDVDEESIRDNFIVIHQLLDEMMDFGFPQFSESKILQEYINSEVYKPEKQEPKTIPMAVTGKVSWRSDGIIHNKNELFVDVIEEIRMVVNSTGRVINSEIIGKVNIISKLSGMPTVHFGLSDNFFFLHKEAVEKEKAKKKIEVDDVKLHSCVKVSKIKSDSSFTFVPPDGEFELMSYRISKTSRPVFLVECVTEKHPGSRIEYLVKVRSFFREKFTARNVHVYIPVLKDADSPKIKTTKGKCIYAPKIDSMDWNIKAFSGKKEYLLRAHFGLSSFKGEPNDEKRPVTVEFEIPGQTVSGMVI…	Naegleria gruberi	XP_002671925.1 predicted protein [Naegleria gruberi strain NEG-M] "EP00686_Naegleria_gruberi_P003996 XP_002671925.1 predicted protein [Naegleria gruberi strain NEG-M]"	2.61387e-93	Yes	Anaeroamoeba_ignava__AP1M_1
AP1M	Anaeroamoeba ignava	hmmsearch 3.3.1	4.399999999999996e-147	Anaeramoba_ignava|a217760_155.p1	GENE.a217760_155~~a217760_155.p1 ORF type:5prime_partial len:428 (+),score=113.30	ISAITFINEKGSILISRMYREDIPKNFAESFRIEVIAAKEIGCPIKQMEDTIFMFQRISNIFIVAVTKKNVNAALVFEFLKTLVSVLESYFGSVNENSIRNNFSLIYEILDETIDFGYPQNSSTDILKLYINQENFRQDKDSAETAKKIAIKATGVIGWRKDDIFYPRNELFLDVIESVNLLMSNSGNVLKSDVAGVIVMKSQLSGMPECKLGLNDKVAIEEQTTKTSKARDSAIALDDCTFHQCVKLGKFDSDRTISFIPPDGVFELMKYRTTENVMLPFKVMPVVKEQGGSTVEAKVTIRAEFSEKLFASKVVIRIPVPKNTADTKTSTTIGRAKYDPTAEAIVWRIKRFPGRTESSINAEINLIRGVDSNKTWSRPPISMDFQVPMYTSSGLRVRF…	Naegleria gruberi	XP_002671925.1 predicted protein [Naegleria gruberi strain NEG-M] "EP00686_Naegleria_gruberi_P003996 XP_002671925.1 predicted protein [Naegleria gruberi strain NEG-M]"	6.06515e-165	Yes	Anaeroamoeba_ignava__AP1M_2
AP1M	Anaeroamoeba ignava	hmmsearch 3.3.1	4.5999999999999937e-147	Anaeramoba_ignava|a219047_59.p2	GENE.a219047_59~~a219047_59.p2 ORF type:complete len:438 (-),score=140.85 a219047_5	MACSGILIINPKGTILISRIYRGEFSIIKIKNFFNKIREQENESEKKPIIEDQEGTSYIFITHNSLDFVGIAKTTTNLNVGIIIEFLYKTIQVFQDYFQIVNEESITDNYVLIHQLLDEMMDFGYPQLSESSLLKEYISSEANQFVESNQKNSITTVLTSAVSWRSGNAIFKKNEVYVDVSEKLQMTISSTGRVINSEIIGSIKMFPRLTGNPTVHLGLNDKIRLSETLNSTTEKSKANPQIEFDDLKFHPCVRLKEFESSRTITFIPPDIKFELMSYRISGKVKPPFLVETMVEKHPGSRIEYLIKVKSMFNEKWEAKKVLVIIPVSEFADSPKIKTSRGKCDYRPDLNCLIWFFKIFQGKKEYTLKAHFGLSSFSKDTKTKNEKQPITIQFGMPNHI…	Naegleria gruberi	XP_002671925.1 predicted protein [Naegleria gruberi strain NEG-M] "EP00686_Naegleria_gruberi_P003996 XP_002671925.1 predicted protein [Naegleria gruberi strain NEG-M]"	2.13822e-90	Yes	Anaeroamoeba_ignava__AP1M_3
AP1S	Diphylleia rotans	hmmsearch 3.3.1	3.499999999999997e-78	EP00002_Diphylleia_rotans_P039440	TRINITY_DN9147_c0_g1_i1.p2 TRINITY_DN9147_c0_g1~~TRINITY_DN9147_c0_g1_i1.p2 ORF t	MIHFVLLISRQGKVRLSKWYSAYNAKEKTKYSKEITSMVLGRSPKLCNFLPWKDHKIVYKRYASLFFVMCVDNDDNELMVLEMIHHYVELLDRYFGNVCELDLIFNFHKAYFILDEMLIDGELQESSKKSILRMMAAQDQMQENPQDGSNKIDF*	Naegleria gruberi	XP_002683410.1 predicted protein [Naegleria gruberi strain NEG-M] "EP00686_Naegleria_gruberi_P015481 XP_002683410.1 predicted protein [Naegleria gruberi strain NEG-M]"	1.19921e-76	Yes	Diphylleia_rotans__AP1S_1
AP1S	Mantamonas plastica	hmmsearch 3.3.1	5.8e-51	EP00003_Mantamonas_plastica_P018696	TRINITY_DN30530_c0_g1_i1.p1 TRINITY_DN30530_c0_g1~~TRINITY_DN30530_c0_g1_i1.p1	NFRGREMMHFMFLMSKQGKLRASQWYDAYAGKEKRKIFRDVSGLVSKRSSKLANVIEWQDMKIVYKRYASLYFIFCVDNDENELLTLESIHFLVETLDRYFNNVCELDIIFNFQQVYVGYNCFITERI	Naegleria gruberi	XP_002683410.1 predicted protein [Naegleria gruberi strain NEG-M] "EP00686_Naegleria_gruberi_P015481 XP_002683410.1 predicted protein [Naegleria gruberi strain NEG-M]"	1.75715e-41	Yes	Mantamonas_plastica__AP1S_1
AP1S	Rigifila ramosa	hmmsearch 3.3.1	5.299999999999998e-77	EP00004_Rigifila_ramosa_P005172	TRINITY_DN15643_c0_g1_i1.p1 TRINITY_DN15643_c0_g1~~TRINITY_DN15643_c0_g1_i1.p1 ORF	MIHFILLLSRQGKVRLSKFYSLYTAKEKAKFTREITTAVLARPQKLCNFLEWRGQKVIYKRYASLYFAVCVDNDDNELIMLETIHHFVELLDRYFGNVCELDLIFNFHKAYFILDEILIAGELQESSKKAVLRCMAAQDAMQENPNETKIEV*	Naegleria gruberi	XP_002683410.1 predicted protein [Naegleria gruberi strain NEG-M] "EP00686_Naegleria_gruberi_P015481 XP_002683410.1 predicted protein [Naegleria gruberi strain NEG-M]"	4.21996e-71	Yes	Rigifila_ramosa__AP1S_1
AP1S	Acanthamoeba castellanii	hmmsearch 3.3.1	6.499999999999996e-75	EP00006_Acanthamoeba_castellanii_P005686	ELR25446 pep supercontig:Acastellanii.strNEFF_v1:scf7180000084777:1102927:1	MIHFVLLLNRQGKTRLAKWFSTYTAKQRARFSREVSTLVLNRNARYCNIIEWKEHKLIYKRYASLYFVACVDWNDNELVTLETIHHFVEILDKYFGNVCELDLIFNFHKAYFVLDELIATGELQESSKNAVLRCVAQQDVLQEAPHENKAEL	Naegleria gruberi	XP_002683410.1 predicted protein [Naegleria gruberi strain NEG-M] "EP00686_Naegleria_gruberi_P015481 XP_002683410.1 predicted protein [Naegleria gruberi strain NEG-M]"	7.91715e-70	Yes	Acanthamoeba_castellanii__AP1S_1
AP1S	Acanthamoeba castellanii	hmmsearch 3.3.1	1.7999999999999985e-59	EP00006_Acanthamoeba_castellanii_P006809	ELR13340 pep supercontig:Acastellanii.strNEFF_v1:scf7180000084763:170915:17	MNAQGKTRLDKWFTPHGSKERRRVKREMETTILRRGRNTSNFIQWKEFTVIYRRYASLFFVFCVDTADNELIVLEAIHLLVRAMDKYFGNVCELDLIFNFDKAYQILDEVLMAGELQETSLNKITHIVHEQDLLENPQMNNSEFSIF	Naegleria gruberi	XP_002683410.1 predicted protein [Naegleria gruberi strain NEG-M] "EP00686_Naegleria_gruberi_P015481 XP_002683410.1 predicted protein [Naegleria gruberi strain NEG-M]"	1.03742e-46	Yes	Acanthamoeba_castellanii__AP1S_2
AP1S	Entamoeba histolytica	hmmsearch 3.3.1	1.499999999999999e-67	EP00015_Entamoeba_histolytica_P007081	XP_656250.1 Clathrin adaptor complex small chain, putative [Entamoeba histolyt	MIKFLLVVNRQGKVRLHKWYTSHSLKERERIIREVSNLVLKRTTAVSNFVEWRDSTIVYRRYANLYFMTCIDKGDNELLALETIHRYVVILDKYFGSVSEIDIIFDFARAYVVLDEVINAGELIEAGPQIVLNEIEQQDELHRSDLEKR	Naegleria gruberi	XP_002683410.1 predicted protein [Naegleria gruberi strain NEG-M] "EP00686_Naegleria_gruberi_P015481 XP_002683410.1 predicted protein [Naegleria gruberi strain NEG-M]"	7.79245e-52	Yes	Entamoeba_histolytica__AP1S_1
AP1S	Dictyostelium discoideum	hmmsearch 3.3.1	2.799999999999999e-78	XP_001733048.1	sigma adaptin [Dictyostelium discoideum AX4] "XP_001733048.1 sigma adaptin [Dictyostelium discoideum	MTFHFLLLLSRQGKTRLTKWYSPFTNKEKSRFTREIGNMVLNRPPKLCNFLEWKEYKIIFKRYASLYFVVCCDREDNELIVLEIIHHFVEILDRYFGNVCELDLIFNFHKAYYILDELIMAGELQETSKKTVLRLISQQDTLLEGGPGEHKVDL	Naegleria gruberi	XP_002683410.1 predicted protein [Naegleria gruberi strain NEG-M] "EP00686_Naegleria_gruberi_P015481 XP_002683410.1 predicted protein [Naegleria gruberi strain NEG-M]"	2.52244e-72	Yes	Dictyostelium_discoideum__AP1S_1
AP1S	Dictyostelium discoideum	hmmsearch 3.3.1	1.3e-60	XP_641814.1	clathrin-adaptor small chain [Dictyostelium discoideum AX4] "XP_641814.1 clathrin-adaptor small chain [D	MIHFLLCFNRQSKVRLSKFYSTYTPTEKNRATREVMNQVLSRSPKFCNFVQWREFTIVYQRFASLFFVMVTDSTDNELVTLESIQRFVVVLDIVFGNICELDLIYEFQRAYQVLDEFLLTGHLQESSSKEILRAINDAEGMEKSLLVAEVLDQHFL	Naegleria gruberi	XP_002683410.1 predicted protein [Naegleria gruberi strain NEG-M] "EP00686_Naegleria_gruberi_P015481 XP_002683410.1 predicted protein [Naegleria gruberi strain NEG-M]"	1.06744e-47	Yes	Dictyostelium_discoideum__AP1S_2
AP1S	Thecamonas trahens	hmmsearch 3.3.1	6.6e-60	EP00031_Thecamonas_trahens_P006577	XP_013759147.1 AP-1 complex subunit sigma-2 [Thecamonas trahens ATCC 50062] "EP00	MCNGFGLYSSFSAKEKTKTVKEVTQLVLARDAKLCNFIEWKGYKLVYRRYASLYFVAAIDMDDNELITLETIHQYVEILDKAYGNVCELDLIMNFMTAYYLLDELIIGGEQQETSKKAVLRVVAQQDALEENPNDKASQI	Naegleria gruberi	XP_002683410.1 predicted protein [Naegleria gruberi strain NEG-M] "EP00686_Naegleria_gruberi_P015481 XP_002683410.1 predicted protein [Naegleria gruberi strain NEG-M]"	1.00928e-53	Yes	Thecamonas_trahens__AP1S_1
AP1S	Pygsuia biforma	hmmsearch 3.3.1	2.7999999999999985e-73	EP00033_Pygsuia_biforma_P000817	GCRY01000951.1.p1 GENE.GCRY01000951.1~~GCRY01000951.1.p1 ORF type:complete len:153	MFHFFLLISRQGKTRLTKWFSPYTQKQRTRILRDSCQMVLNRRDSLCNFLEYKNKKLVYKRYASLYFVACVDATDNELLALETLHMYVEILDRYFGNVCELDIIFNFHKAYFMLDELLLGGEQQETSKKAILRVIAAADALQESPDGNQKEL*	Naegleria gruberi	XP_002683410.1 predicted protein [Naegleria gruberi strain NEG-M] "EP00686_Naegleria_gruberi_P015481 XP_002683410.1 predicted protein [Naegleria gruberi strain NEG-M]"	8.07369e-67	Yes	Pygsuia_biforma__AP1S_1
AP1S	Homo sapiens	hmmsearch 3.3.1	4.699999999999997e-76	NP_003907.3	AP-1 complex subunit sigma-2 isoform 2 [Homo sapiens] "NP_003907.3 AP-1 complex subunit sigma-2 isoform	MQFMLLFSRQGKLRLQKWYVPLSDKEKKKITRELVQTVLARKPKMCSFLEWRDLKIVYKRYASLYFCCAIEDQDNELITLEIIHRYVELLDKYFGSVCELDIIFNFEKAYFILDEFLLGGEVQETSKKNVLKAIEQADLLQEEAETPRSVLEEIGLT	Naegleria gruberi	XP_002683410.1 predicted protein [Naegleria gruberi strain NEG-M] "EP00686_Naegleria_gruberi_P015481 XP_002683410.1 predicted protein [Naegleria gruberi strain NEG-M]"	6.6624e-55	Yes	Homo_sapiens__AP1S_1
AP1S	Homo sapiens	hmmsearch 3.3.1	1.8999999999999985e-75	XP_047298563.1	AP-1 complex subunit sigma-2 isoform X2 [Homo sapiens] "XP_047298563.1 AP-1 complex subunit sigma-2 i	MPAGCPPHSTTASLPQHGDRGFPFAAAAAAGQAPPRPRPAAAMQFMLLFSRQGKLRLQKWYVPLSDKEKKKITRELVQTVLARKPKMCSFLEWRDLKIVYKRYASLYFCCAIEDQDNELITLEIIHRYVELLDKYFGSVCELDIIFNFEKAYFILDEFLLGGEVQETSKKNVLKAIEQADLLQESQNEEWGGLSEDIL	Naegleria gruberi	XP_002683410.1 predicted protein [Naegleria gruberi strain NEG-M] "EP00686_Naegleria_gruberi_P015481 XP_002683410.1 predicted protein [Naegleria gruberi strain NEG-M]"	8.48237e-56	Yes	Homo_sapiens__AP1S_2
AP1S	Homo sapiens	hmmsearch 3.3.1	5.4e-75	NP_001274.1	AP-1 complex subunit sigma-1A [Homo sapiens] "NP_001274.1 AP-1 complex subunit sigma-1A [Homo sapiens]"	MMRFMLLFSRQGKLRLQKWYLATSDKERKKMVRELMQVVLARKPKMCSFLEWRDLKVVYKRYASLYFCCAIEGQDNELITLELIHRYVELLDKYFGSVCELDIIFNFEKAYFILDEFLMGGDVQDTSKKSVLKAIEQADLLQEEDESPRSVLEEMGLA	Naegleria gruberi	XP_002683410.1 predicted protein [Naegleria gruberi strain NEG-M] "EP00686_Naegleria_gruberi_P015481 XP_002683410.1 predicted protein [Naegleria gruberi strain NEG-M]"	6.88771e-56	Yes	Homo_sapiens__AP1S_3
AP1S	Homo sapiens	hmmsearch 3.3.1	8.899999999999993e-75	NP_001355936.1	AP-1 complex subunit sigma-2 isoform 4 [Homo sapiens] "NP_001355936.1 AP-1 complex subunit sigma-2 is	MQFMLLFSRQGKLRLQKWYVPLSDKEKKKITRELVQTVLARKPKMCSFLEWRDLKIVYKRYASLYFCCAIEDQDNELITLEIIHRYVELLDKYFGSVCELDIIFNFEKAYFILDEFLLGGEVQETSKKNVLKAIEQADLLQEKTETMYHSKSFIGFKKAY	Naegleria gruberi	XP_002683410.1 predicted protein [Naegleria gruberi strain NEG-M] "EP00686_Naegleria_gruberi_P015481 XP_002683410.1 predicted protein [Naegleria gruberi strain NEG-M]"	6.10824e-55	Yes	Homo_sapiens__AP1S_4
AP1S	Drosophila melanogaster	hmmsearch 3.3.1	1.0999999999999999e-74	EP00099_Drosophila_melanogaster_P023430	NP_651198.1 adaptor protein complex 1, sigma subunit, isoform A [Drosophila	MMLFMLLFSRQGKLRLQKWYMAYPDKVKKKITRELVTTILARKPKMCSFLEWKDCKIVYKRYASLYFCCAIEQNDNELLTLEIIHRYVELLDKYFGSVCELDIIFNFEKAYFILDELLIGGEIQETSKKNVLKAIASQDLLQEDETPQSFFDDHGLG	Naegleria gruberi	XP_002683410.1 predicted protein [Naegleria gruberi strain NEG-M] "EP00686_Naegleria_gruberi_P015481 XP_002683410.1 predicted protein [Naegleria gruberi strain NEG-M]"	3.65057e-58	Yes	Drosophila_melanogaster__AP1S_1
AP1S	Drosophila melanogaster	hmmsearch 3.3.1	2.1999999999999997e-74	EP00099_Drosophila_melanogaster_P006314	NP_001247273.1 adaptor protein complex 1, sigma subunit, isoform B [Drosophi	MMLFMLLFSRQGKLRLQKWYMAYPDKVKKKITRELVTTILARKPKMCSFLEWKDCKIVYKRYASLYFCCAIEQNDNELLTLEIIHRYVELLDKYFGSVCELDIIFNFEKAYFILDELLIGGEIQETSKKNVLKAIASQDLLQEDEAVEGTLRDIGLL	Naegleria gruberi	XP_002683410.1 predicted protein [Naegleria gruberi strain NEG-M] "EP00686_Naegleria_gruberi_P015481 XP_002683410.1 predicted protein [Naegleria gruberi strain NEG-M]"	4.07001e-58	Yes	Drosophila_melanogaster__AP1S_2
AP1S	Drosophila melanogaster	hmmsearch 3.3.1	7.499999999999994e-74	EP00099_Drosophila_melanogaster_P010132	NP_001262892.1 adaptor protein complex 1, sigma subunit, isoform D [Drosophi	MMLFMLLFSRQGKLRLQKWYMAYPDKVKKKITRELVTTILARKPKMCSFLEWKDCKIVYKRYASLYFCCAIEQNDNELLTLEIIHRYVELLDKYFGSVCELDIIFNFEKAYFILDELLIGGEIQETSKKNVLKAIASQDLLQEQEEFFYSLQ	Naegleria gruberi	XP_002683410.1 predicted protein [Naegleria gruberi strain NEG-M] "EP00686_Naegleria_gruberi_P015481 XP_002683410.1 predicted protein [Naegleria gruberi strain NEG-M]"	3.93856e-58	Yes	Drosophila_melanogaster__AP1S_3
AP1S	Saccharomyces cerevisiae	hmmsearch 3.3.1	1.2999999999999991e-67	EP00144_Saccharomyces_cerevisiae_P003594	NP_013271.1 Aps1p [Saccharomyces cerevisiae S288C] "EP00144_Saccharomyces_c	MTQLKYLLLVSRQGKIRLKKWYTAMSAGEKAKIVKDLTPTILARKPKMCNIIEYNDHKVVYKRYASLYFIVGMTPDVDNELLTLEIIHRFVETMDTYFGNVCELDIIFNFSKVYDILNEMIMCDGSIAESSRKEVLHHVTVMDTMESNDNLERVLS	Naegleria gruberi	XP_002683410.1 predicted protein [Naegleria gruberi strain NEG-M] "EP00686_Naegleria_gruberi_P015481 XP_002683410.1 predicted protein [Naegleria gruberi strain NEG-M]"	8.42212e-50	Yes	Saccharomyces_cerevisiae__AP1S_1
AP1S	Fonticula alba	hmmsearch 3.3.1	2.2999999999999988e-76	EP00159_Fonticula_alba_P003096	XP_009495212.1 hypothetical protein H696_03049 [Fonticula alba] "EP00159_Fonticula_al	MMQFFLLINRQGKVRLAKWFVPTPTSEKNKIAREVAQLVLSRRNKMCNFIDWKDRKIVYRRYASLYFITTVDNDDNELYALEAIHQYVEVLDRYFGNVCELDLIFNFHKAYFVLDEVLLGGELQESSKKAILKSVAQQDNLMESPEHAPISEI	Naegleria gruberi	XP_002683410.1 predicted protein [Naegleria gruberi strain NEG-M] "EP00686_Naegleria_gruberi_P015481 XP_002683410.1 predicted protein [Naegleria gruberi strain NEG-M]"	1.31582e-65	Yes	Fonticula_alba__AP1S_1
AP1S	Ancyromonas sigmoides	hmmsearch 3.3.1	4.899999999999998e-70	EP00161_Ancyromonas_sigmoides_P016132	TRINITY_DN428_c2_g1_i1.p1 TRINITY_DN428_c2_g1~~TRINITY_DN428_c2_g1_i1.p1 ORF	MIHFLFLISRQGKVRLVKWYNSPPGGNKEKTRLIRDVTSMVLSRPQKMANVLEWKDKLLVYKRYASLYFIAGVSRTDNILITLEALHLYVEILDRYFGNVCELDLIFNFHKAYYVLDELVIAGELQEPSKKCVLRMTAAQDAMMEDPNNSRLDG*	Naegleria gruberi	XP_002683410.1 predicted protein [Naegleria gruberi strain NEG-M] "EP00686_Naegleria_gruberi_P015481 XP_002683410.1 predicted protein [Naegleria gruberi strain NEG-M]"	7.01123e-62	Yes	Ancyromonas_sigmoides__AP1S_1
AP1S	Ancoracysta twista	hmmsearch 3.3.1	8.099999999999995e-78	EP00164_Ancoracysta_twista_P000601	GFYU01000795.1.p1 GENE.GFYU01000795.1~~GFYU01000795.1.p1 ORF type:complete len:1	MINFLLLISRQGKTRLAKWYIPFPQKEKMKICREVSNLVLSRPQKLCNFLEWREWKLIYKRYASLYFIACVEPQDNELLTLEVVHHFVEILDRYFGNVCELDLIFNFHKAYYILDELVIAGELQETSKKAVLRVVAAQDALMENQDKDKPGFGRKLSGTLG*	Naegleria gruberi	XP_002683410.1 predicted protein [Naegleria gruberi strain NEG-M] "EP00686_Naegleria_gruberi_P015481 XP_002683410.1 predicted protein [Naegleria gruberi strain NEG-M]"	1.1225e-72	Yes	Ancoracysta_twista__AP1S_1
AP1S	Porphyra purpurea	hmmsearch 3.3.1	1.6999999999999988e-69	EP00168_Porphyra_purpurea_P019345	TRINITY_DN7664_c0_g1_i1.p2 TRINITY_DN7664_c0_g1~~TRINITY_DN7664_c0_g1_i1.p2 ORF t	GEEAEGRAMIHFVLLLNRQGKVRLTKWYSPYSQKERKKTIREVTNRVLGRPDRLCNFLDWRDYTLVYKRYASLYFIFCVDNTNNELIALETIHKYVLTLDRYFENVCELDIIYGFDQAYYILDEFVMSGEIQETSTRNMLKHIYNQNALEKSEEKKSGLSAILS*	Naegleria gruberi	XP_002683410.1 predicted protein [Naegleria gruberi strain NEG-M] "EP00686_Naegleria_gruberi_P015481 XP_002683410.1 predicted protein [Naegleria gruberi strain NEG-M]"	6.89354e-62	Yes	Porphyra_purpurea__AP1S_1
AP1S	Porphyra purpurea	hmmsearch 3.3.1	3.399999999999999e-39	EP00168_Porphyra_purpurea_P016835	TRINITY_DN558_c0_g1_i3.p1 TRINITY_DN558_c0_g1~~TRINITY_DN558_c0_g1_i3.p1 ORF type	HPRPSSLQPSRAALVHVPPPFALLLVFCSALSSLPPCAVVMIHWMMLISRQGKVRLSKWFDASTNAQRTAIMQDVVTLVLPRPSMMCNIVEWTSPPPPSSSASPSESSSASSASLARKLIYRRYASLYFVLCISDGDNELSALETVHLYVESLDKYFGNVCELDVIFNFDRAYFLADELFLAGHLQETNRATVLRNARAADELAERVVKFSEKDAAARRAAGVTSRV*	Naegleria gruberi	XP_002683410.1 predicted protein [Naegleria gruberi strain NEG-M] "EP00686_Naegleria_gruberi_P015481 XP_002683410.1 predicted protein [Naegleria gruberi strain NEG-M]"	2.35295e-12	Yes	Porphyra_purpurea__AP1S_2
AP1S	Marchantia polymorpha	hmmsearch 3.3.1	1.7e-79	EP00248_Marchantia_polymorpha_P023633	PTQ49653.1 hypothetical protein MARPO_0002s0129 [Marchantia polymorpha] "EP002	MTIHFVLLISRQGKVRLTKWYSPYTQKERTKVIRELSGVILSRGPKLCNFVEWRGLKVIYKRYASLYFCMCIDADDNELETLEIIHHFVEILDRYFGNVCELDLIFNFHKAYYILDEVLIAGELQESSKKSVARVIAAQDTLIENAKEQAGSLSNMIAQATK	Naegleria gruberi	XP_002683410.1 predicted protein [Naegleria gruberi strain NEG-M] "EP00686_Naegleria_gruberi_P015481 XP_002683410.1 predicted protein [Naegleria gruberi strain NEG-M]"	6.0565e-71	Yes	Marchantia_polymorpha__AP1S_1
AP1S	Arabidopsis thaliana	hmmsearch 3.3.1	3.099999999999999e-79	EP00260_Arabidopsis_thaliana_P034185	NP_195267.1 Clathrin adaptor complex small chain family protein [Arabidopsis th	MIHFVLLVSRQGKVRLTKWYSPYAQKERSKVIRELSGVILNRGPKLCNFVEWRGYKVVYKRYASLYFCMCIDQEDNELEVLEIIHHYVEILDRYFGSVCELDLIFNFHKAYYILDELLIAGELQESSKKTVARIISAQDQLVEVAKEEASSISNIIAQATNR	Naegleria gruberi	XP_002683410.1 predicted protein [Naegleria gruberi strain NEG-M] "EP00686_Naegleria_gruberi_P015481 XP_002683410.1 predicted protein [Naegleria gruberi strain NEG-M]"	2.99794e-70	Yes	Arabidopsis_thaliana__AP1S_1
AP1S	Arabidopsis thaliana	hmmsearch 3.3.1	3.2999999999999974e-79	EP00260_Arabidopsis_thaliana_P040864	NP_565415.1 associated protein 19 [Arabidopsis thaliana] "EP00260_Arabidopsis_t	MIHFVLLVSRQGKVRLTKWYSPYTQKERSKVIRELSGVILNRGPKLCNFIEWRGYKVVYKRYASLYFCMCIDEADNELEVLEIIHHYVEILDRYFGSVCELDLIFNFHKAYYILDELLIAGELQESSKKTVARIISAQDQLVEVAKEEASSISNIIAQATK	Naegleria gruberi	XP_002683410.1 predicted protein [Naegleria gruberi strain NEG-M] "EP00686_Naegleria_gruberi_P015481 XP_002683410.1 predicted protein [Naegleria gruberi strain NEG-M]"	7.52381e-70	Yes	Arabidopsis_thaliana__AP1S_2
AP1S	Arabidopsis thaliana	hmmsearch 3.3.1	4.1e-52	EP00260_Arabidopsis_thaliana_P008300	NP_001320142.1 Clathrin adaptor complex small chain family protein [Arabidopsis	MIHFVLLVSRQGKVRLTKWYSPYAQKERSKVIRELSGVILNRGPKLCNFVEWRGYKVVYKRYASLYFCMCIDQEDNELEVLEIIHHYVEILDRYFGSVSTKKTSTC	Naegleria gruberi	XP_002683410.1 predicted protein [Naegleria gruberi strain NEG-M] "EP00686_Naegleria_gruberi_P015481 XP_002683410.1 predicted protein [Naegleria gruberi strain NEG-M]"	6.83181e-44	Yes	Arabidopsis_thaliana__AP1S_3
AP1S	Gloeochaete wittrockiana	hmmsearch 3.3.1	3.1999999999999976e-62	EP00276_Gloeochaete_wittrockiana_P013711	CAMPEP_0184331124 /NCGR_PEP_ID=MMETSP1089-20130417|422_1 /TAXON_ID=38269 OR	XNKKKKEEEDDPVYLVDEQQGKVRLSKFYTPFSQKERKQAVREATNRIIGRPDRLCNFLDWRDYMLVYKRYASLYFVFCVDKEDNELITLEAVHKFVLSLDRYFENVCELDIIYGFDKAYYILDEFVMAGEVQETSSKMILKHIYDQNTMEKGEEKRNALSFLLQ	Naegleria gruberi	XP_002683410.1 predicted protein [Naegleria gruberi strain NEG-M] "EP00686_Naegleria_gruberi_P015481 XP_002683410.1 predicted protein [Naegleria gruberi strain NEG-M]"	1.49692e-54	Yes	Gloeochaete_wittrockiana__AP1S_1
AP1S	Gloeochaete wittrockiana	hmmsearch 3.3.1	1.6e-08	EP00276_Gloeochaete_wittrockiana_P012968	CAMPEP_0184373106 /NCGR_PEP_ID=MMETSP1089-20130417|164309_1 /TAXON_ID=38269	XLTKTFCRHFACIFAWDAWDSLGMLHSVVILSRSGKVLLARYFSIPVEEQDEWKRSMVECVDGGLETLREDEEHIAILGGKYVFYVAAGDTVLFFCGTEEYDELMLSEIGISFVLAVKYVTKKEKGNISESLIIENLPKVHLIIDEMINMGTLEQIDRTAIKRMMKMKPAAD	Naegleria gruberi	XP_002683410.1 predicted protein [Naegleria gruberi strain NEG-M] "EP00686_Naegleria_gruberi_P015481 XP_002683410.1 predicted protein [Naegleria gruberi strain NEG-M]"	6.89229e-06	Yes	Gloeochaete_wittrockiana__AP1S_2
AP1S	Guillardia theta	hmmsearch 3.3.1	1.3999999999999985e-76	EP00279_Guillardia_theta_P013659	XP_005831378.1 clathrin assembly protein [Guillardia theta CCMP2712] "EP00279_Guill	MIQFFLLVSRQGKCRLSKWYTTYSDKDKKKMIREVSQMCLSRPQKLCNFLEWREYKLIYKRYASLFFITCVDKTDNELITLEVIHQFVEVLDRYFGNVCELDLIFNFHKAYYILDELLIAGEQQETSKKAILKLITEQDAVCEEGTDKDMQ	Naegleria gruberi	XP_002683410.1 predicted protein [Naegleria gruberi strain NEG-M] "EP00686_Naegleria_gruberi_P015481 XP_002683410.1 predicted protein [Naegleria gruberi strain NEG-M]"	1.05226e-70	Yes	Guillardia_theta__AP1S_1
AP1S	Baffinella frigidus	hmmsearch 3.3.1	5.799999999999999e-76	EP00290_Baffinella_frigidus_P044466	CAMPEP_0180285596 /NCGR_PEP_ID=MMETSP0988-20121125|12022_1 /TAXON_ID=697907 /ORG	XRVARVQAGEPAGQVSPVQVVRAIHGEGKEEDDPRGXXXXRRQXETGRKPGEMIQFFLLVSRQGKCRLSKWYAPYMEKEKKKMIREVSQMCLTRPQKLCNFLEWREYKLVYKRYASLFFITCVDKTDNELITLEIIHQFVEVLDRYFGNVCELDLIFNFHKAYYILDELLIAGEQQETSKKAVLKLITEQDAVCEEGTDKDMQ	Naegleria gruberi	XP_002683410.1 predicted protein [Naegleria gruberi strain NEG-M] "EP00686_Naegleria_gruberi_P015481 XP_002683410.1 predicted protein [Naegleria gruberi strain NEG-M]"	1.0231e-69	Yes	Baffinella_frigidus__AP1S_1
AP1S	Emiliania huxleyi	hmmsearch 3.3.1	8.399999999999994e-78	EP00314_Emiliania_huxleyi_P003173	XP_005759234.1 Aps1, sigma subunit of the adaptin 1 complex [Emiliania huxleyi CCM	MGIHFVLLISRQGKVRLTKWYSAMPSKERARAVREVSAVVLSRQQKQCNFLEYKDKKIIYKRYASLYFLACVDEEDNELIVLETIHHFVEVLDRYFGNVCELDLIFNFHKAYHILDELLIAGELQEPSKKAILRVTAAQDALMEGSGDSKVSDSKYEI	Naegleria gruberi	XP_002683410.1 predicted protein [Naegleria gruberi strain NEG-M] "EP00686_Naegleria_gruberi_P015481 XP_002683410.1 predicted protein [Naegleria gruberi strain NEG-M]"	3.40422e-71	Yes	Emiliania_huxleyi__AP1S_1
AP1S	Prymnesium parvum	hmmsearch 3.3.1	6.499999999999996e-67	EP00327_Prymnesium_parvum_P022643	CAMPEP_0113245496 /NCGR_PEP_ID=MMETSP0008_2-20120614|8964_1 /TAXON_ID=97485 /ORGAN	XYRGFSGALTSRSAGTGWATNDSFCFANQSARKSAIDKWYSAYSAKEKARTVREVSAVVLARQQKQCNFLEYKDKKIIYKRYASLYFLACVDDDDNELIVLETIHHFVEVLDRYFGNVCELDLIFNFHKAYHILDELLITGELQEPSKKAILRVTAAQDALMEGSGDSKVSDSKYEI	Naegleria gruberi	XP_002683410.1 predicted protein [Naegleria gruberi strain NEG-M] "EP00686_Naegleria_gruberi_P015481 XP_002683410.1 predicted protein [Naegleria gruberi strain NEG-M]"	3.17962e-63	Yes	Prymnesium_parvum__AP1S_1
AP1S	Tetrahymena thermophila	hmmsearch 3.3.1	8.499999999999997e-72	EP00333_Tetrahymena_thermophila_P014521	XP_001025682.1 clathrin assembly small subunit protein [Tetrahymena thermoph	MIHCLFLISRQGKTRLTKWFSQSFTNKEKTRYLKEINSIVLTRSSRLCNFLEWNEYKIVYKRYASLYFITIVDKEENELGILEIIHHYVEVLDKYFGNVCELDLIFNFHKAYFILDELMVAGHIMEPSKKVILKAIQSQEAFEEENAETGKK	Naegleria gruberi	XP_002683410.1 predicted protein [Naegleria gruberi strain NEG-M] "EP00686_Naegleria_gruberi_P015481 XP_002683410.1 predicted protein [Naegleria gruberi strain NEG-M]"	3.58522e-60	Yes	Tetrahymena_thermophila__AP1S_1
AP1S	Paramecium tetraurelia	hmmsearch 3.3.1	1.799999999999999e-70	EP00334_Paramecium_tetraurelia_P015328	XP_001438318.1 hypothetical protein (macronuclear) [Paramecium tetraurelia st	MIQCLFLVSRQGKTRLTKWYNQSLTTKEKQRFLKEINSLVLTRGQKMCNFLEYVEYKIVYKRYASLYFIAICDKEDNELLILEIIHHFVEVLDKYFGNVCELDLIFNFHKAYYILDELLLAGFIQEPSKKIILKAITSQEALIEEGNDDQSK	Naegleria gruberi	XP_002683410.1 predicted protein [Naegleria gruberi strain NEG-M] "EP00686_Naegleria_gruberi_P015481 XP_002683410.1 predicted protein [Naegleria gruberi strain NEG-M]"	5.54946e-61	Yes	Paramecium_tetraurelia__AP1S_1
AP1S	Plasmodium falciparum	hmmsearch 3.3.1	6.699999999999998e-79	EP00365_Plasmodium_falciparum_P000507	XP_001347858.1 AP-1 complex subunit sigma, putative [Plasmodium falciparum 3D7	MIHFVLLISRQGKTRLAKWYIPLSQKEKAKIIRETSQITLNRTPKLCNFVEWREYKLVFKRYASLFFIACIDKGDNELITLEIIHHYVEILDKYFGNVCELDLIFNFHKAYYLLDEILVTGEMQESSKKTILRIVAAQDSLMEDNKTTKKLGALI	Naegleria gruberi	XP_002683410.1 predicted protein [Naegleria gruberi strain NEG-M] "EP00686_Naegleria_gruberi_P015481 XP_002683410.1 predicted protein [Naegleria gruberi strain NEG-M]"	8.10001e-75	Yes	Plasmodium_falciparum__AP1S_1
AP1S	Toxoplasma gondii	hmmsearch 3.3.1	5.999999999999995e-70	EP00379_Toxoplasma_gondii_P000919	XP_002365713.1 clathrin assembly protein AP19, putative [Toxoplasma gondii ME49] "	MIHFLLLVSRQGKVRLSRWYLPPSCSSQGPSSGSEGAFAAGLPMKERSELLREAASRVLQRSAKQCNVVEWRDDTKLVFKRYASLFFIACVDSNENALLTLEVIHHFVEILDRYFGNVCELDLIFNFHKAYYLLDEIICGGELQETSKKAVLRVMNAQDALMEESNTKGGVKLT	Naegleria gruberi	XP_002683410.1 predicted protein [Naegleria gruberi strain NEG-M] "EP00686_Naegleria_gruberi_P015481 XP_002683410.1 predicted protein [Naegleria gruberi strain NEG-M]"	2.31097e-59	Yes	Toxoplasma_gondii__AP1S_1
AP1S	Bigelowiella natans	hmmsearch 3.3.1	8.299999999999995e-72	EP00466_Bigelowiella_natans_P013903	jgi|Bigna1|49528|estExt_Genewise1.C_500050 "EP00466_Bigelowiella_natans_P013903	MIELILLVNRQGKVRLSKWYKPVKRKDKLRIVREIGSSVIKREKQKLCNFMEWKDKLIVFKRYASLFFVGVIEREDNELLMLETIHHFVETLDGYFGNVCELDIIFNFHKAYFILDELIIAGQLQETSKRKVIQACHAQDLQMEEGKDGKKDDKKGI*	Naegleria gruberi	XP_002683410.1 predicted protein [Naegleria gruberi strain NEG-M] "EP00686_Naegleria_gruberi_P015481 XP_002683410.1 predicted protein [Naegleria gruberi strain NEG-M]"	1.01051e-57	Yes	Bigelowiella_natans__AP1S_1
AP1S	Telonema subtilis	hmmsearch 3.3.1	8.099999999999992e-75	EP00656_Telonema_subtile_P016933	TRINITY_DN1897_c0_g1_i2.p1 TRINITY_DN1897_c0_g1~~TRINITY_DN1897_c0_g1_i2.p1 ORF ty	YQRRVRGSSGCEMGINFVLLISRQGRVRLAKWYTPRTAKDKSKLVRELSNMVLARQQKLCNFLEYKNEKVIYKRYASLFFIVGCDNTDNDLLMLEIIHHFVEILDRYFGNVCELDLIFNFHKAYYILDELIMSGELQETSKKAVLRVVAAQDAMMENPNGETND*	Naegleria gruberi	XP_002683410.1 predicted protein [Naegleria gruberi strain NEG-M] "EP00686_Naegleria_gruberi_P015481 XP_002683410.1 predicted protein [Naegleria gruberi strain NEG-M]"	1.64971e-66	Yes	Telonema_subtilis__AP1S_1
AP1S	Telonema subtilis	hmmsearch 3.3.1	9.199999999999999e-48	EP00656_Telonema_subtile_P016935	TRINITY_DN1897_c0_g1_i5.p1 TRINITY_DN1897_c0_g1~~TRINITY_DN1897_c0_g1_i5.p1 ORF ty	YQRRVRGSSGCEMGINFVLLISRQGRVRLAKWYTPRTAKDKSKLVRELSNMVLARQQKLCNFLEYKNEKVIYKRYASLFFIVGCDNTDNDLLMLEIIHHFVEILDRYFGNVRSTRVWRVSAPLMCRFSGHGASQMVR*	Naegleria gruberi	XP_002683410.1 predicted protein [Naegleria gruberi strain NEG-M] "EP00686_Naegleria_gruberi_P015481 XP_002683410.1 predicted protein [Naegleria gruberi strain NEG-M]"	4.69741e-39	Yes	Telonema_subtilis__AP1S_2
AP1S	Euglena gracilis	hmmsearch 3.3.1	1.1999999999999995e-54	EP00667_Euglena_gracilis_P028126	EG_transcript_35562 "EP00667_Euglena_gracilis_P028126 EG_transcript_35562"	MVIGRPSKLCNFLEWKEFKLVWKRYASLYFVSCIEKTDNELIHLEVIHHFVEILDRYFGNVCELDLIFNFHKAYYILEEVLLCGELQETSKKAILRVISCQEALLDTTPGATLGAVE	Naegleria gruberi	XP_002683410.1 predicted protein [Naegleria gruberi strain NEG-M] "EP00686_Naegleria_gruberi_P015481 XP_002683410.1 predicted protein [Naegleria gruberi strain NEG-M]"	3.53854e-56	Yes	Euglena_gracilis__AP1S_1
AP1S	Euglena gracilis	hmmsearch 3.3.1	4.4e-06	EP00667_Euglena_gracilis_P023874	EG_transcript_27209 "EP00667_Euglena_gracilis_P023874 EG_transcript_27209"	AIIVLGPDGKRIFAKYWGSSYPTHAKQTAFEKALFAKTVPKKEGVTVSDAGDIAIFETHAVVFKAVEETYFYAVSAVDENEIVLLNVLTCFCEALGQLLKNKLDPKSLLGNFEVMVLVADEMVDDGVLLEINPQNVAKEVQPHSLGDHGSPLSTLHTMAKIVKQNL	Naegleria gruberi	XP_002683410.1 predicted protein [Naegleria gruberi strain NEG-M] "EP00686_Naegleria_gruberi_P015481 XP_002683410.1 predicted protein [Naegleria gruberi strain NEG-M]"	4.79068e-05	Yes	Euglena_gracilis__AP1S_2
AP1S	Bodo saltans	hmmsearch 3.3.1	8.299999999999993e-73	EP00671_Bodo_saltans_P006059	CUG51039.1 clathrin coat assembly protein ap19, putative [Bodo saltans] "EP00671_Bodo_s	MIQYLLLVSRQGKVRLAKWYCTLSPKEKTKIMRDCSTMVLSRSAKFCNVVTEHKKDTKLICKRYASLFFIACIDGDDNELITLETIHLFVEVLDKYFGNVCELDLIFNFHKAYYILDEVLLGGELQESSKKTILRYIQTHESLAEESESQASSVASTVVGTVVAAISK	Naegleria gruberi	XP_002683410.1 predicted protein [Naegleria gruberi strain NEG-M] "EP00686_Naegleria_gruberi_P015481 XP_002683410.1 predicted protein [Naegleria gruberi strain NEG-M]"	2.50123e-64	Yes	Bodo_saltans__AP1S_1
AP1S	Leishmania major	hmmsearch 3.3.1	2.8e-69	EP00674_Leishmania_major_P007476	XP_003722224.1 putative clathrin coat assembly protein [Leishmania major strain Fri	MIQFLLLMSRQGKIRLSKWYVTLSQKEQAKIIREVCQAALGRSARLSSMFEVEGRKYVGRRYASLYFIACVDKTDNELITLEIIHHFVEVLDQYFGNVCELDLIFNFHRAYFILDEVLLGGELLLSNKRATLAYIDRLDVAAERSEARLEGSSFVDQMTNAIKGV	Naegleria gruberi	XP_002683410.1 predicted protein [Naegleria gruberi strain NEG-M] "EP00686_Naegleria_gruberi_P015481 XP_002683410.1 predicted protein [Naegleria gruberi strain NEG-M]"	5.63308e-61	Yes	Leishmania_major__AP1S_1
AP1S	Trypanosoma brucei	hmmsearch 3.3.1	2.2999999999999994e-72	EP00681_Trypanosoma_brucei_P001141	XP_011772387.1 clathrin coat assembly protein ap19, putative [Trypanosoma brucei	MIRYLLLISRQGKVRLAKWYVSIPNKEKTRIVRELCQTALGRSARFSNVLELRGSKYVCQRYASLYFIACIDKQDNELAILEMIHHFVELLDRYFGNVCELDLIFNFHRAYFVLDEVILGGELEDTSKKSILRQIEMHEAAAEDTELSRGSGTNSSKAR	Naegleria gruberi	XP_002683410.1 predicted protein [Naegleria gruberi strain NEG-M] "EP00686_Naegleria_gruberi_P015481 XP_002683410.1 predicted protein [Naegleria gruberi strain NEG-M]"	1.11692e-63	Yes	Trypanosoma_brucei__AP1S_1
AP1S	Naegleria gruberi	hmmsearch 3.3.1	8.599999999999994e-76	EP00686_Naegleria_gruberi_P015481	XP_002683410.1 predicted protein [Naegleria gruberi strain NEG-M] "EP00686_Naegler	MIHFVLLISRQSKVRLAKWYSTYSQNERARIVKEVAHMVVGRPSKLSNFLDFKEHKLVFKRYASLYFVACIDKDDNELIAMEMIHHFVEVLDKYFGNVCELDLILNFHKAYFILDEVFVNGELQETSRKTILKVITTQDQMMENEQESQFTF	Naegleria gruberi	XP_002683410.1 predicted protein [Naegleria gruberi strain NEG-M] "EP00686_Naegleria_gruberi_P015481 XP_002683410.1 predicted protein [Naegleria gruberi strain NEG-M]"	8.54237e-111	Yes	Naegleria_gruberi__AP1S_1
AP1S	Hemimastix kukwesjijk	hmmsearch 3.3.1	2.8999999999999996e-68	EP00696_Hemimastix_kukwesjijk_P016976	gnl|Hemi2|5531_TR1898_c0_g1_i1.p1 gnl|Hemi2|5531_TR1898_c0_g1~~gnl|Hemi2|5531_	NAEYMGCLASSHTPAMIHFLLLINRQGKVRLTKWYDAYGQKERAKVIRDVSQLVLGRHPKLCNFVDWLDYKIVYRRYASLYFIACVDKDDNELIVAETIHHYVEILDRYFGNVCELDLIFNFYKAYFIMDELIIAGELSEPMYSALI	Naegleria gruberi	XP_002683410.1 predicted protein [Naegleria gruberi strain NEG-M] "EP00686_Naegleria_gruberi_P015481 XP_002683410.1 predicted protein [Naegleria gruberi strain NEG-M]"	1.05956e-63	Yes	Hemimastix_kukwesjijk__AP1S_1
AP1S	Spironema sp BW2	hmmsearch 3.3.1	3.4999999999999978e-74	EP00697_Spironema_sp_BW2_P008347	gnl|Spiro4|22926_TR11311_c0_g1_i1.p1 gnl|Spiro4|22926_TR11311_c0_g1~~gnl|Spiro4|229	MFHFLLLINRQGKVRLTKWYTAYTAREKAKNIRDVSQMVLNRHPKLCNFLDWQDYKIVYKRYASLYFVACIDKDDNELIAAETIHHYVEILDRYFGNVCELDLIFNFFKAYFILDELMINGELAEPSKRAVLHATVSQDNMMEANRDSML*	Naegleria gruberi	XP_002683410.1 predicted protein [Naegleria gruberi strain NEG-M] "EP00686_Naegleria_gruberi_P015481 XP_002683410.1 predicted protein [Naegleria gruberi strain NEG-M]"	2.86887e-71	Yes	Spironema_sp_BW2__AP1S_1
AP1S	Gefionella okellyi	hmmsearch 3.3.1	5.099999999999995e-72	EP00698_Gefionella_okellyi_P005696	TRINITY_DN15161_c0_g1_i1.p1 TRINITY_DN15161_c0_g1~~TRINITY_DN15161_c0_g1_i1.p1 O	DFETFAAVRRRHEPKLAHTTSFFSMIHFALLISRQGKTRLAKYFNTFENKEKLRIQRDVAALVLARPSKLCNFLEWRQFKVVYKRYASLFFVCGVDPSDNELLALELIHQYVEVLDRYFGNVCELDLIFNFHKAYYLLDEMVLAGEVQESSKKAVLRAVTAQDALIDAADVKIEN*	Naegleria gruberi	XP_002683410.1 predicted protein [Naegleria gruberi strain NEG-M] "EP00686_Naegleria_gruberi_P015481 XP_002683410.1 predicted protein [Naegleria gruberi strain NEG-M]"	3.37469e-65	Yes	Gefionella_okellyi__AP1S_1
AP1S	Giardia intestinalis	hmmsearch 3.3.1	1.1e-38	EP00701_Giardia_intestinalis_P001777	XP_001705601.1 Sigma adaptin [Giardia lamblia ATCC 50803] "EP00701_Giardia_inte	MIEFVLIFNGQSEIRLLKWYKVLLAAEQAAAIQLAIRTVKLHASLSNGIIDWDRGSLILRQYADLTIVFAVENSDNKLLAHEMIHFFATCLDRYFGGVSELDLIFNYLKAYHVLDEIIMNGRFCEASTKAIVKASTAHDQFELANIN	Naegleria gruberi	XP_002683410.1 predicted protein [Naegleria gruberi strain NEG-M] "EP00686_Naegleria_gruberi_P015481 XP_002683410.1 predicted protein [Naegleria gruberi strain NEG-M]"	9.46962e-35	Yes	Giardia_intestinalis__AP1S_1
AP1S	Kipferlia bialata	hmmsearch 3.3.1	2.2999999999999987e-65	EP00704_Kipferlia_bialata_P003918	g3918.t1 "EP00704_Kipferlia_bialata_P003918 g3918.t1"	MIDFVLLINRQGKVRLTKWYAPYSEKERTKAIHEVTNKVVGRSSRLCNVVEWRDKRLIYRRYASLYFLFCVDKTANDLLVFEGIHFMVELLDRYFNNVCELDLIFNFRKAHHIIDEFLIAGEFSESSKRNILRACSAHDQLEISYDVHS	Naegleria gruberi	XP_002683410.1 predicted protein [Naegleria gruberi strain NEG-M] "EP00686_Naegleria_gruberi_P015481 XP_002683410.1 predicted protein [Naegleria gruberi strain NEG-M]"	1.45617e-54	Yes	Kipferlia_bialata__AP1S_1
AP1S	Mastigamoeba balamuthi	hmmsearch 3.3.1	9.099999999999999e-63	EP00727_Mastigamoeba_balamuthi_P010940	m51a1_g6469 Adaptor protein complex 1 (AP-1), sigma subunit A (162) ;mRNA; r:	MTVHFMLSLNKQCKIRLSKWYSSYTTRERDRIVREVGYAITQRSSSMCNFVEWRDCNLVYKRYASLYFLICVDRTDNELISLELVHRFVFVLDKYFGNVTELDLIYDFSRAYIVLDELLIAGEQQETSAAEILRTVDAQDDIHKAELIELANRAASQAPKR*	Naegleria gruberi	XP_002683410.1 predicted protein [Naegleria gruberi strain NEG-M] "EP00686_Naegleria_gruberi_P015481 XP_002683410.1 predicted protein [Naegleria gruberi strain NEG-M]"	2.1015e-56	Yes	Mastigamoeba_balamuthi__AP1S_1
AP1S	Mastigamoeba balamuthi	hmmsearch 3.3.1	1.4999999999999995e-56	EP00727_Mastigamoeba_balamuthi_P001013	m51a1_g10909 Adaptor protein complex 1 (AP-1), sigma subunit B (287) ;mRNA; f	MMRFFLLVNRQGIVRLKKFWAPMDAKQTLRSIREVQKAVLSRSSRVSNFVDWQDYTLVYRRYAALCAVFCVDRTENELLQLEIIHQFIQILDVYFGNVCELDLIFNFPKVYLLLDEFIIAGEMQETSISRVAEAMERADTEESASASVNDGAIGTIMKALSIGADTEADREAAARRAGLQTGASSSSKTEFTVKAPIDGQLKPVTLCVKKDAVQLKNIHTEVVEREWTLAKIKGFDTTDETLTIEVSTTGRYEDTATTKITFETREGAAISSALALGVKRYNMTHK*	Naegleria gruberi	XP_002683410.1 predicted protein [Naegleria gruberi strain NEG-M] "EP00686_Naegleria_gruberi_P015481 XP_002683410.1 predicted protein [Naegleria gruberi strain NEG-M]"	7.11729e-45	Yes	Mastigamoeba_balamuthi__AP1S_2
AP1S	Cyanophora paradoxa	hmmsearch 3.3.1	8.399999999999995e-79	EP00741_Cyanophora_paradoxa_P006495	tig00001003_g6287.t1 "EP00741_Cyanophora_paradoxa_P006495 tig00001003_g6287.t1"	MIHFVLLLSRQGKTRLTKWYTPFTQKEKQKIIREVCTLVLPRAPKLCNFIEWKEYKLVYKRYASLFFVACVNNTDNELITLETIHHFVEVLDRYFGNVCELDLIFNFHKAYYILDELVIAGELQETSKKTVLRVTAAQDALVENAAEKSET	Naegleria gruberi	XP_002683410.1 predicted protein [Naegleria gruberi strain NEG-M] "EP00686_Naegleria_gruberi_P015481 XP_002683410.1 predicted protein [Naegleria gruberi strain NEG-M]"	4.72306e-73	Yes	Cyanophora_paradoxa__AP1S_1
AP1S	Cafeteria burkhardae	hmmsearch 3.3.1	5.0999999999999994e-73	EP00749_Cafeteria_burkhardae_P003872	KAA0151270.1 hypothetical protein FNF29_04745 [Cafeteria roenbergensis] "EP0074	MIKFLLVVSRQGKVRLAKWYQRVRPKERIRIRREVTAMVLSRPGKLCNFLEWRDDKIVYRRYASLYFVACIGKEDNELIALETVHAFVEVLDQYFDNVCELDIIFNFHKAYHILDEMILAGEVVETNKRTVRNAVRAQDELAAVAREGGAAGAAAATGLVPVAGGSR	Naegleria gruberi	XP_002683410.1 predicted protein [Naegleria gruberi strain NEG-M] "EP00686_Naegleria_gruberi_P015481 XP_002683410.1 predicted protein [Naegleria gruberi strain NEG-M]"	1.11856e-62	Yes	Cafeteria_burkhardae__AP1S_1
AP1S	Andalucia godoyi	hmmsearch 3.3.1	8.299999999999995e-72	EP00762_Andalucia_godoyi_P001395	ANDGO_04834.mRNA.1 AP-1 complex subunit sigma-2 "EP00762_Andalucia_godoyi_P001395 A	MIQFLVLVSRQGKVRLSKWYVPVVPSERPRILRDVCSLILSRTSKMCNMIEYRTDVKLVYKRYASLYFCVGIDPDDNELLALEILHQYVEVLDRYFGNVCELDLIFNFHKAYYMLDEIVLAGELQESSRRAVLKAVAYADQLTDQVLDGKSDA	Naegleria gruberi	XP_002683410.1 predicted protein [Naegleria gruberi strain NEG-M] "EP00686_Naegleria_gruberi_P015481 XP_002683410.1 predicted protein [Naegleria gruberi strain NEG-M]"	1.04608e-60	Yes	Andalucia_godoyi__AP1S_1
AP1S	Dysnectes brevis	hmmsearch 3.3.1	2.0999999999999998e-66	EP00768_Dysnectes_brevis_P000970	gnl|Dysnectes_brevis|1230_a1374_3797.p1 GENE.gnl|Dysnectes_brevis|1230_a1374_3797~~	MINFVLLVNRQSKVRLLKWYTHYSDKERSKVIHESVQQIVGRSTKFCNIIEWRDKKLVYRRYASLYFAFCIDKDDNELLALEAIQFFVEVLDKYFGNVCELDLIFNFRKAHHILDEMIIGGLFSESSRRSVLKAIGAHASLELADSGA*	Naegleria gruberi	XP_002683410.1 predicted protein [Naegleria gruberi strain NEG-M] "EP00686_Naegleria_gruberi_P015481 XP_002683410.1 predicted protein [Naegleria gruberi strain NEG-M]"	3.08337e-59	Yes	Dysnectes_brevis__AP1S_1
AP1S	Monocercomonoides exilis	hmmsearch 3.3.1	2.3999999999999993e-65	EP00770_Monocercomonoides_exilis_P015934	MONOS_15884.1-p1 | transcript=MONOS_15884.1 | gene=MONOS_15884 | organism=M	MIHFFILVNRVGKCRLQRWFDGAPEKEQTRIIRELATAVLTRSSKLCNFLEYKGLKVVYRKYASLYFITGIDPQDNEFVILELIQQYVEMLDAYFGSVCELDLVFNFHKAYYLLQELLMAGEILDTSKKVILQAMKTQDINEASEMEGVPEI	Naegleria gruberi	XP_002683410.1 predicted protein [Naegleria gruberi strain NEG-M] "EP00686_Naegleria_gruberi_P015481 XP_002683410.1 predicted protein [Naegleria gruberi strain NEG-M]"	1.90246e-52	Yes	Monocercomonoides_exilis__AP1S_1
AP1S	Trimastix marina	hmmsearch 3.3.1	3.1999999999999975e-72	EP00771_Trimastix_marina_P002239	gnl|Trimastix_PCT|3360.p2 GENE.gnl|Trimastix_PCT|3360~~gnl|Trimastix_PCT|3360.p2 O	MIHFALLISRQAKTRLQQWYSPYPEKEKTKIVRDITNMVLARPARMCNFIEYRRLKIVYKRYASLYFVMAVDPKDNELMILELIHTYVEILDRYFGNVCELDLIFNFHKAYYALNELIGAGEVQETSRKLILQAMASQELVEMQEYEACPDI*	Naegleria gruberi	XP_002683410.1 predicted protein [Naegleria gruberi strain NEG-M] "EP00686_Naegleria_gruberi_P015481 XP_002683410.1 predicted protein [Naegleria gruberi strain NEG-M]"	7.61358e-63	Yes	Trimastix_marina__AP1S_1
AP1S	Brevimastigomonas motovehiculus	hmmsearch 3.3.1	4.1e-79	EP00823_Brevimastigomonas_motovehiculus_P006265	TRINITY_DN511_c0_g1_i1.p1 TRINITY_DN511_c0_g1~~TRINITY_DN511_c0_g1_i	MINFLLLLSRQGKTRLTKWYTPYTQKQKNKIIREVSNMVLARQQKLCNFLEWRNGKIIYKRYASLYFIVMVDREDNELLVLEIIHHFVEILDQYFGNVCELDLIFNFHKAYYILDELLIAGELQETSKKQVLRVCAAQDELMDESKSKDNKDEE*	Naegleria gruberi	XP_002683410.1 predicted protein [Naegleria gruberi strain NEG-M] "EP00686_Naegleria_gruberi_P015481 XP_002683410.1 predicted protein [Naegleria gruberi strain NEG-M]"	1.19716e-67	Yes	Brevimastigomonas_motovehiculus__AP1S_1
AP1S	Cryptosporidium parvum	hmmsearch 3.3.1	2.6e-74	EP00989_Cryptosporidium_parvum_P000423	QOY40169.1 hypothetical protein CPATCC_004262 [Cryptosporidium parvum] "EP009	MFRFFLLISRQGKTRLEKWYSSYQQSERKRFIKEVTQMIINRQGKLCNFIDWKGHTLVVKRYASLYFVACIDKNDNELLALEIIHHYVEVLDRYFGNVCELDLIFNFHKAYFILDEIILAGEIEESSKKAALRVISTQDSMMDENKDHGNIILNGSSVGVSISTPNIALSAVNAAKRAGALF	Naegleria gruberi	XP_002683410.1 predicted protein [Naegleria gruberi strain NEG-M] "EP00686_Naegleria_gruberi_P015481 XP_002683410.1 predicted protein [Naegleria gruberi strain NEG-M]"	7.44235e-74	Yes	Cryptosporidium_parvum__AP1S_1
AP1S	Nutomonas longa	hmmsearch 3.3.1	2.5999999999999993e-76	EP00162_Nutomonas_longa_P020861	comp4007_c0_seq1|m.2340 comp4007_c0_seq1|g.2340 ORF comp4007_c0_seq1|g.2340 comp400	MLISRQGKVRLTKWYTSFQSKEKPKIIRDVCNMVLSRPQKLCNFIEWKDNKVVYKRYASLYFVAGIDRNDNELITLEIIHHFVEVLDRYFGNVCELDLIFNFHKAYYILDELLIAGELQEPSKKAILRVTAAQDALMEDPGNSRGGD*	Naegleria gruberi	XP_002683410.1 predicted protein [Naegleria gruberi strain NEG-M] "EP00686_Naegleria_gruberi_P015481 XP_002683410.1 predicted protein [Naegleria gruberi strain NEG-M]"	1.63782e-68	Yes	Nutomonas_longa__AP1S_1
AP1S	Thalassiosira pseudonana	hmmsearch 3.3.1	2e-61	EP01082_Thalassiosira_pseudonana_P013914	g12406.t1 g12406 contig6:18550	MDNTASIKSKASAACGWNFIVLMSRQGKIRLSEFFSSYTETEKRRILRDIAADVLPRQAKMCNIIEKGEFKFVYRRYASLYFVVGAPVEMNELIVLEQIHLFVEALDGYFNSVCELDLVFSLHKSLMILFEMFIGGMLCESNRREVLQKIVEAEEMVESMTKPGEDTSSQLDDGLSFQEQFQLGRKPGARGPRGNR*	Naegleria gruberi	XP_002683410.1 predicted protein [Naegleria gruberi strain NEG-M] "EP00686_Naegleria_gruberi_P015481 XP_002683410.1 predicted protein [Naegleria gruberi strain NEG-M]"	9.13865e-43	Yes	Thalassiosira_pseudonana__AP1S_1
AP1S	Carpediemonas membranifera	hmmsearch 3.3.1	5.7e-45	EP01146_Carpediemonas_membranifera_P000974	KAG9390400.1 Adaptor protein complex 1 subunit, sigma (AP1S) [Carpediemon	MIRFVFVISKVGKTRLSRYYEAVEDAERTRIRKELELMVSTTRKSPSTAIKEWDQYKLVMRRYASLTIIFCLDFKSNELLALEAIHHFVETLDRYFGSVCELDLICNVSAAYYVLDQLIIDGVVQEGVTNKTSVQRVLAMHNDAK	Naegleria gruberi	XP_002683410.1 predicted protein [Naegleria gruberi strain NEG-M] "EP00686_Naegleria_gruberi_P015481 XP_002683410.1 predicted protein [Naegleria gruberi strain NEG-M]"	5.03778e-39	Yes	Carpediemonas_membranifera__AP1S_1
AP2A	Diphylleia rotans	hmmsearch 3.3.1	0.0	EP00002_Diphylleia_rotans_P011741	TRINITY_DN230_c0_g1_i3.p1 TRINITY_DN230_c0_g1~~TRINITY_DN230_c0_g1_i3.p1 ORF type	MPPVMTMRGLTTFIADLRNCPTKEAEEKRVNKELASIRAKFKDGTKMDGYDRKKYVAKLVYMFMLGYEIDFGHMEAVQLLSAAQKFTEKQIGYFACTVMLHENHELVPLIINSIRQDLLGRVDISKAATDPNAQKLVATNELFQCLALTCIANIGGKEMAESLAPNVQKLLVAGTSRPAIKKKSALCLLKLFRKYPEIMPTDTWGERIINLLNDYDMGVLLSVCSLLLGMIQTDPQGLERAVPRVIQKLSQIVLNKAYEGDYLYHDVPCPWLQVKYLRILQHFPAPEDIEAKKKLRDCLQKIISTSDFTKDNNHNNAVYAILFEAINTIIHLESEPELLAQTVSLLGRFVSSKETNIRYLGLDSMAQLAQNPEYADQIRKHQAVVISSLRDADISIRRR…	Naegleria gruberi	XP_002670993.1 predicted protein [Naegleria gruberi strain NEG-M] "EP00686_Naegleria_gruberi_P003064 XP_002670993.1 predicted protein [Naegleria gruberi strain NEG-M]"	0.0	Yes	Diphylleia_rotans__AP2A_1
AP2A	Mantamonas plastica	hmmsearch 3.3.1	2.2999999999999946e-298	EP00003_Mantamonas_plastica_P028175	TRINITY_DN627_c0_g2_i1.p1 TRINITY_DN627_c0_g2~~TRINITY_DN627_c0_g2_i1.p1 ORF ty	MANIRSNFKDSHKLKSYDRRKYVCKLLYMYMLGYEVDFGHMEAVELMSSALYSEKVVGYLAVSVLLDETNDLMTLVINTIGQDILSTRELFQCISLSAVANVGGKETAEALGPSVQKLLLKTSSASVRKKSALCLLRLFRKYPDLIIAEEWSDRAVSLLESNDLGVLTSVTSLILGLVSSDPESYSAVAPKCIWLLHKIVLGREFSSSMYNDYVYYGATAPWLQVKLLRCLQYFPPPEERVLRMHLIDVLASILKYSDISARSSANRINIVYSIMFEAINLVIRLDCDNELLVQVAVLLGRFISTKDTNVKYLALEAMAHLATLNDSMELIRKHQKTIMSSLQDNDVSIRRRALDLLYVMCDSTNAKEIVEELLSYLVTSDLDIREEVTLKIAILAEKY…	Naegleria gruberi	XP_002670993.1 predicted protein [Naegleria gruberi strain NEG-M] "EP00686_Naegleria_gruberi_P003064 XP_002670993.1 predicted protein [Naegleria gruberi strain NEG-M]"	0.0	Yes	Mantamonas_plastica__AP2A_1
AP2A	Rigifila ramosa	hmmsearch 3.3.1	2.3999999999999957e-257	EP00004_Rigifila_ramosa_P026248	TRINITY_DN808_c0_g1_i1.p1 TRINITY_DN808_c0_g1~~TRINITY_DN808_c0_g1_i1.p1 ORF type:c	MPPPMTMRGLTTFISEIRECATKDAEQKRVEKELAHIRANFREEGKLNGYDKKKYTAKLVYMYMLGYDIDFGHMVAINLLSSPKYSEKQIGYFAVTVLLNENHEMIPLIVNSIRQDLLGKNEAPVAVSKPQDAARLAAMAEISQCLALAAVANIGGKELAEALSNHIQKLLVSSTSRDSVKKKSALCLLKLFRRFPDMLPSDQWAERLTTLLNESNFGVLLSVMSLMLALVEHNSDKYDMAIPKVVQRLGQIVLSKQCEPDYVYHENACPWLQVKFLSFLQHFPPPTQPETRKKLSEILQRIITQTDLHVRDNNFNNARYSVLFEAIRLIVAHDADPDNMSQAVSLLGKFLGAKDTNIRYLGLEGMSYYAQLPEARDNLKKHMKTVMGQLADPDISIRR…	Naegleria gruberi	XP_002670993.1 predicted protein [Naegleria gruberi strain NEG-M] "EP00686_Naegleria_gruberi_P003064 XP_002670993.1 predicted protein [Naegleria gruberi strain NEG-M]"	4.64673e-45	Yes	Rigifila_ramosa__AP2A_1
AP2A	Acanthamoeba castellanii	hmmsearch 3.3.1	0.0	EP00006_Acanthamoeba_castellanii_P009843	ELR17641 pep supercontig:Acastellanii.strNEFF_v1:scf7180000084599:1567389:1	MGGAKGGMKGLQHLIRDIRNCKGREGEQKRVNKEMANIRKQFTENKNLTGYKKKKYVCKIIYLYMLGYDVDFGHVEAINLLSSNKFSEKQVGYLFIGVLLNEEHQLVPLVVQSISHDLAARSEFAQCLALTAIANIGGKQMAEAQLAPSVTKLLLANTSPSMVKKKAAVCLLQLYRKYPDFITSDVWADRLIKLLSSRDPGVVGSLMSLLLGIVEKDPSGYEPCVEKVIELLSKVPSPSPSFAEDLSNPGGGRMRQIVLEKEYPRDYVYYNIPNPWLQVKLLRFLRYFPATLKRDLGRKLHDVLNNIMLYDGVLPHLVLPLLLSCGCSPAFYLLTSSAEKVVAKSSLSNNHKNALNAVLFEAIDLILHYHTDSELVKQAAQLLGRFISPKESANIRYLG…	Naegleria gruberi	XP_002670993.1 predicted protein [Naegleria gruberi strain NEG-M] "EP00686_Naegleria_gruberi_P003064 XP_002670993.1 predicted protein [Naegleria gruberi strain NEG-M]"	7.02925e-171	Yes	Acanthamoeba_castellanii__AP2A_1
AP2A	Entamoeba histolytica	hmmsearch 3.3.1	4.999999999999989e-296	EP00015_Entamoeba_histolytica_P002264	XP_649590.1 AP-2 complex protein, putative [Entamoeba histolytica HM-1:IMSS] "	MELARTTLRGLHNFIQEIHRSQNPEEERKSVDKELAHIRMEFKTGKKLKGHGRRKYILKMLYIYILGYDVDFGIPIITELLTSPKFSDKQVGYLAISILLYEEHEATRLVINTLRAELIDSNPLNQCCAFNVISCIGNKEMVETLGPDILNILFSNTIPTVVRKKAALTLKHLYLKNPTIIQLDTEFHDKLLKLLNNPDLCLVSCAVMVLLVIVEKDPTPWEDATSKLLNILSKLMNKDYSSEYNYHSVPSPWLQVRILRTLRYITPKKGAEENYLSDCVKSLIDTCDAKLSENTRNAMFSILFEIIELAPFVEFPENTKSKIVNMLGTYLNATETNLRYLALDAMCSMCAVGCDKEVQKYLSRMIDSLREIDISVKRRALQVLFDVCDNDCCNKILTE…	Naegleria gruberi	XP_002670993.1 predicted protein [Naegleria gruberi strain NEG-M] "EP00686_Naegleria_gruberi_P003064 XP_002670993.1 predicted protein [Naegleria gruberi strain NEG-M]"	1.73029e-125	Yes	Entamoeba_histolytica__AP2A_1
AP2A	Entamoeba histolytica	hmmsearch 3.3.1	2.5999999999999996e-168	EP00015_Entamoeba_histolytica_P007189	XP_656391.1 adaptor protein (AP) family protein [Entamoeba histolytica HM-1:IM	MEGAKTYIRGLQNFTESIHKCTSLEKEKELVNCELAKIRKEFKEGKISSYDRRKCVLKMAYIEVLGYEVDTGFVEVIQLLGSSKYFDKHVGYLAFVLLFSNVPESSRMIINTLQQDLENNLEPVLCDALTVISTLANMEMADTLAPSVLKLCTGFCETNVKKRALITLRQLYKFQPNVLSINPDFMKALEKLLSTEMDLGIINAMVLLLIEIGKKQPELLKPFGTELTNILQRLVNHEYTPEIDYHETSAPWLQILLFRLLSTIDLETTTQKIFWDSARKVLGTSDTLRFDKPCNEKTIQMSIIFEVMSIVIKHEKEEYFEILLPLLGTLVEDKEVNIRYLALDTFVLLGQANYKNVCQNYLVHILNSLDEPDVTIRRRAVDVLYALCTPQSVRKVVNQ…	Naegleria gruberi	XP_002670993.1 predicted protein [Naegleria gruberi strain NEG-M] "EP00686_Naegleria_gruberi_P003064 XP_002670993.1 predicted protein [Naegleria gruberi strain NEG-M]"	1.22855e-78	Yes	Entamoeba_histolytica__AP2A_2
AP2A	Entamoeba histolytica	hmmsearch 3.3.1	1.3999999999999999e-103	EP00015_Entamoeba_histolytica_P005222	XP_653789.1 alpha-adaptin, putative [Entamoeba histolytica HM-1:IMSS] "EP00015	MSVKTTYGDIRKFVNQINSCSTIEKEQEVIQKELAKIRNEFSNPKITAHDRMINSYKLVFINTLGYEVDYGMVEVITSLANSKFIYKHAGYLTFLTCYRNVPGACSLLINTMQHDLQNTKNEVICETLSTLAVISDAQIAEVVGQTVMNLAFNNNEVIVRKKALLVLKQMFKFFPSLINLEPQFIKKVELLIQKEYDLGVVQSLCKLLYEVILKDKNNGVDLKKYQCLSLSLVQIFKGLLTEPNYEITYHGVSMPWLVIVLIKLIPLICIEKREIISFQSLCEEFLQIGFTDFLFGIPSSQRDITFSIEIEIIKYSFEFEVKRLANISISLLGKLLEVNDININYLTLDLLIIACQNGFKESTKKLFAKVILLGKSFDIELKKRVIDTLFSMCDSSNVI…	Naegleria gruberi	XP_002670993.1 predicted protein [Naegleria gruberi strain NEG-M] "EP00686_Naegleria_gruberi_P003064 XP_002670993.1 predicted protein [Naegleria gruberi strain NEG-M]"	4.37839e-57	Yes	Entamoeba_histolytica__AP2A_3
AP2A	Dictyostelium discoideum	hmmsearch 3.3.1	0.0	XP_644631.2	adaptor-related protein complex 2, alpha subunit [Dictyostelium discoideum AX4] "XP_644631.2 adaptor-rel	MSMNVTNPNIAKTSMRGLTNFISDLRNSPSKENEEKRVTKEMAHIRKEFKENKNIDGYQRRKYVCKLVYMYMLGYELDFGHMEAVTLLSSTKFSEKQIGYIALGILLNEQHEMLPLIINSFKEDLLARSDYFQSLALAAICNIGGKEVAEFLSPLIQKLLIANTSSPMVKKRCALAILRMNRKHIGLVTPDSWVERLVSVLDEPDFGVLTSLMSLLIELASENPIGWEPAIPKVIHLLKKIIINKEFPKEYVYYHVTCPWLQVKLLKFLRYFPAPDDSQGGKVLGEILTAVFAQSESAKAGTVNHKNSLNAVLFEAINLIIHLDNDPVLLKQTSLLLGRFITVKETNIRYLGLEAMSHFASLSNETSIMIKKYQDTVLLSLKDSDISIRRRALDLLYGM…	Naegleria gruberi	XP_002670993.1 predicted protein [Naegleria gruberi strain NEG-M] "EP00686_Naegleria_gruberi_P003064 XP_002670993.1 predicted protein [Naegleria gruberi strain NEG-M]"	0.0	Yes	Dictyostelium_discoideum__AP2A_1
AP2A	Thecamonas trahens	hmmsearch 3.3.1	2.1999999999999947e-293	EP00031_Thecamonas_trahens_P005680	XP_013758250.1 AP-2 complex subunit alpha-2 [Thecamonas trahens ATCC 50062] "EP00	MAVQLRGLTTFIADIRNCKSQEEEQKRVDAELHKIRTKFLNAGKKKLDSYSLKKYLLKLCFISQAGYDIDFGHIEAVNLLSGSKFSEKTVGYLFAVMAIDPAGELVRLIINSIRNDLLTAGKSSSHDVSACLALAAVANIGGKEMAEALAPVVQELLFSPETTPMVKKKAALCLLRLFRAWPEMLSASEVAEPLTRLLDARHLGVATGALSLLTSLVSHDPDGYAGCVRQCVWLLDKLALQGEAKPAYYYYDVPAPWLQVKLLRLLQYYPAPEDRNMQARLVQVLGAILSRVETDARPNHVHAVQAVLFEAMDLVIHLDIAPELIIQCANLLGKFVTSKVTNTRYLGLAKMAHLAAANHDAIELIRRHQKTIMSSLRDADISIRRRAMDLLFAMCDSSN…	Naegleria gruberi	XP_002670993.1 predicted protein [Naegleria gruberi strain NEG-M] "EP00686_Naegleria_gruberi_P003064 XP_002670993.1 predicted protein [Naegleria gruberi strain NEG-M]"	0.0	Yes	Thecamonas_trahens__AP2A_1
AP2A	Pygsuia biforma	hmmsearch 3.3.1	3.899999999999992e-294	EP00033_Pygsuia_biforma_P002018	GCRY01002244.1.p1 GENE.GCRY01002244.1~~GCRY01002244.1.p1 ORF type:complete len:949	MKMAGRGEMRGLRNFIMDIRHAGTDDKIEKRINKELANIRQNFKNANQMDGYNRKKYTAKLMYIYMLGVDIDFGHIEAVNLLSSNKYSEKAMGYLFCSFLMSESHEMVPLIINSISSDLHSRLEQHQCLALGAIANIGGKEMAEALVPDVQKTLLGPATRVVVRKKAALTLLRMYRNYPETISPSEVVEPLVELLTLSQPGLDTAILSLLLAFAAKEPEVMDCAVPKCISLLSGLHGQRSREFPPAYNYYNIPSPWLQVKILRLLQYLPIPDRMMGDLRTNLQLIIRNSDQDKNNNYNNAKNSILFEAINLAIQFDSESELLILAATFLGNVLGTRDTANMRYMTLEGMSHLATSPVALEEIKRHQDTVITALRDDDISIRLRALDLLYEMCDKTNSRQ…	Naegleria gruberi	XP_002670993.1 predicted protein [Naegleria gruberi strain NEG-M] "EP00686_Naegleria_gruberi_P003064 XP_002670993.1 predicted protein [Naegleria gruberi strain NEG-M]"	0.0	Yes	Pygsuia_biforma__AP2A_1
AP2A	Homo sapiens	hmmsearch 3.3.1	0.0	NP_001229766.1	AP-2 complex subunit alpha-2 isoform 1 [Homo sapiens] "NP_001229766.1 AP-2 complex subunit alpha-2 is	MPAVSKGDGMRGLAVFISDIRNCKSKEAEIKRINKELANIRSKFKGDKALDGYSKKKYVCKLLFIFLLGHDIDFGHMEAVNLLSSNRYTEKQIGYLFISVLVNSNSELIRLINNAIKNDLASRNPTFMGLALHCIASVGSREMAEAFAGEIPKVLVAGDTMDSVKQSAALCLLRLYRTSPDLVPMGDWTSRVVHLLNDQHLGVVTAATSLITTLAQKNPEEFKTSVSLAVSRLSRIVTSASTDLQDYTYYFVPAPWLSVKLLRLLQCYPPPEDPAVRGRLTECLETILNKAQEPPKSKKVQHSNAKNAVLFEAISLIIHHDSEPNLLVRACNQLGQFLQHRETNLRYLALESMCTLASSEFSHEAVKTHIETVINALKTERDVSVRQRAVDLLYAMCDR…	Naegleria gruberi	XP_002670993.1 predicted protein [Naegleria gruberi strain NEG-M] "EP00686_Naegleria_gruberi_P003064 XP_002670993.1 predicted protein [Naegleria gruberi strain NEG-M]"	0.0	Yes	Homo_sapiens__AP2A_1
AP2A	Homo sapiens	hmmsearch 3.3.1	0.0	NP_570603.2	AP-2 complex subunit alpha-1 isoform 2 [Homo sapiens] "NP_570603.2 AP-2 complex subunit alpha-1 isoform	MPAVSKGDGMRGLAVFISDIRNCKSKEAEIKRINKELANIRSKFKGDKALDGYSKKKYVCKLLFIFLLGHDIDFGHMEAVNLLSSNKYTEKQIGYLFISVLVNSNSELIRLINNAIKNDLASRNPTFMCLALHCIANVGSREMGEAFAADIPRILVAGDSMDSVKQSAALCLLRLYKASPDLVPMGEWTARVVHLLNDQHMGVVTAAVSLITCLCKKNPDDFKTCVSLAVSRLSRIVSSASTDLQDYTYYFVPAPWLSVKLLRLLQCYPPPEDAAVKGRLVECLETVLNKAQEPPKSKKVQHSNAKNAILFETISLIIHYDSEPNLLVRACNQLGQFLQHRETNLRYLALESMCTLASSEFSHEAVKTHIDTVINALKTERDVSVRQRAADLLYAMCDR…	Naegleria gruberi	XP_002670993.1 predicted protein [Naegleria gruberi strain NEG-M] "EP00686_Naegleria_gruberi_P003064 XP_002670993.1 predicted protein [Naegleria gruberi strain NEG-M]"	0.0	Yes	Homo_sapiens__AP2A_2
AP2A	Drosophila melanogaster	hmmsearch 3.3.1	0.0	EP00099_Drosophila_melanogaster_P013907	NP_476819.2 adaptor protein complex 2, alpha subunit, isoform A [Drosophila	MAPVRGDGMRGLAVFISDIRNCKSKEAEVKRINKELANIRSKFKGDKTLDGYQKKKYVCKLLFIFLLGHDIDFGHMEAVNLLSSNKYSEKQIGYLFISVLVNTNSDLIRLIIQSIKNDLQSRNPVHVNLALQCIANIGSRDMAESFSNEIPKLLVSGDTMDVVKQSAALCLLRLFRSSPDIIPGGEWTSRIIHLLNDQHMGVVTAATSLIDALVKRNPDEYKGCVNLAVSRLSRIVTASYTDLQDYTYYFVPAPWLSVKLLRLLQNYNPVTEEAGVRARLNETLETILNKAQEPPKSKKVQHSNAKNAVLFEAINLIIHSDSEPNLLVRACNQLGQFLSNRETNLRYLALESMCHLATSEFSHEEVKKHQEVVILSMKMEKDVSVRQMAVDLLYAMCDR…	Naegleria gruberi	XP_002670993.1 predicted protein [Naegleria gruberi strain NEG-M] "EP00686_Naegleria_gruberi_P003064 XP_002670993.1 predicted protein [Naegleria gruberi strain NEG-M]"	0.0	Yes	Drosophila_melanogaster__AP2A_1
AP2A	Saccharomyces cerevisiae	hmmsearch 3.3.1	1.699999999999998e-153	EP00144_Saccharomyces_cerevisiae_P000321	NP_009516.1 Apl3p [Saccharomyces cerevisiae S288C] "EP00144_Saccharomyces_c	MDRKKTLINSSVSNNNSTIKGLQLFIADLRSAQQAQEQEKRIQSEIVKIKQHFDAAKKKQGNHDRLGGYQRKKYVAKLAYIYITSNTTKLNEILFGLEQTVELLKSSIFSEKFIGYMTLELLYERSEVVAKVNDEVNYQLMKDLSSSDDNFVMLALNFVGVVGELTNRLAYNDDITTGVFKILRSPTSSIYLKKKSALSFLALLKSNHSILTEDLQRKQLWIQRILSLLDDTENYRLTLATIPLIEFIAKYIDPSYCTRLLPQLTEILYNCVVVGTSRSSDNQFPLEYTFANMPNPWLITKVVSLLSILIASPTERDSGSLLQTNNIDNELLNKLRKCVSVAIELGTRQAQDPMERIVQNTVLFSLINFASKLDPSDEAISNSVTALCSLLTSKEINIR…	Naegleria gruberi	XP_002670993.1 predicted protein [Naegleria gruberi strain NEG-M] "EP00686_Naegleria_gruberi_P003064 XP_002670993.1 predicted protein [Naegleria gruberi strain NEG-M]"	8.7816e-65	Yes	Saccharomyces_cerevisiae__AP2A_1
AP2A	Fonticula alba	hmmsearch 3.3.1	2.8999999999999942e-252	EP00159_Fonticula_alba_P002872	XP_009494988.1 hypothetical protein H696_02813 [Fonticula alba] "EP00159_Fonticula_al	MSTTLRGLNIYITDIRACRSREEEERRVNRELVNIRNKFKDASKMSSYDRKKYALKLLYTYILGWDVDFGHMECMQLITSNKFQEKQIGYLAVTLLLSEKSELVHMVVNSIRNDLTSSNETYVCLALAAVSNVGGLEMAEALHKDVFALLVAQNTRLSVRKRAAICLLRLYNKNKDVMAAAEWAPQLGELLSIRFLLLSNALLSLLLCLAQDHPVEYQSVMIRVVEILGHLLPTAARKAAQKASSAALDTEYYRVPNPWLQVKCLRMLQLARAPLPEAQLAEVERMIGDILQRGQFALAHSKSANQLNASQACVLEAINLTLHFNFGGELLHRSVAHLGSLIGQSQPNMKYLGLEGMANVALVLDDLSMVEPFTRAITSALRDRDITIRRCALDLLYFM…	Naegleria gruberi	XP_002670993.1 predicted protein [Naegleria gruberi strain NEG-M] "EP00686_Naegleria_gruberi_P003064 XP_002670993.1 predicted protein [Naegleria gruberi strain NEG-M]"	9.54583e-149	Yes	Fonticula_alba__AP2A_1
AP2A	Ancyromonas sigmoides	hmmsearch 3.3.1	5.599999999999994e-130	EP00161_Ancyromonas_sigmoides_P006158	TRINITY_DN17061_c0_g1_i1.p1 TRINITY_DN17061_c0_g1~~TRINITY_DN17061_c0_g1_i1.p1	AMAADGAADLDFAPLVPRVVRLLHKLVVDKFGPEASYYAIPSPWVTVKALRFLQYMDPPRDRTQLDAVLTRIFTNAMQQSGSRANTTQAVHNATHAILFEAINLVVHHASVGHAEGKLLSQIGTMLGKFIAPAETANIRCLGLRAMENLVTATRSATAIRAHQDVIMGHLRDPDISIRKSALDLIFSLCDRENAQEVVHELLAYLPDAEVEIRAPLVLKIAILSEKFAPGYQWYVDQIITLLSEAGDHVSDDIWFRVVQIVTNNPSIQPYAARTCYEQLGNAHVHENLVRMGGYILGEFGHTIAGGDETAGAGRVVTPADQFARLATHMRLATPMTRALLISAYGKLANAFPEVRAPASRAFAAHADAVDAEVQQRAAEYAALIAAAGSPSTEAA	Naegleria gruberi	XP_002670993.1 predicted protein [Naegleria gruberi strain NEG-M] "EP00686_Naegleria_gruberi_P003064 XP_002670993.1 predicted protein [Naegleria gruberi strain NEG-M]"	5.0736e-83	Yes	Ancyromonas_sigmoides__AP2A_1
AP2A	Ancoracysta twista	hmmsearch 3.3.1	1.199999999999998e-198	EP00164_Ancoracysta_twista_P007405	GFYU01010512.1.p1 GENE.GFYU01010512.1~~GFYU01010512.1.p1 ORF type:3prime_partial	MSSKTSIRGLNLFISDIRNCSSKEKEVQRVEKEMAKIRQKFCCDKQLDGYQKKKYVWKMLYMYMLGYDLDFGHIEAVGLVSSQKYGEKVVGYLACSLLLNEMHELNRLIINTVRGDLFSKMDSVQCLSLCLIANIGGRDYCESVTPDVLKLLRNQHARPVVKKKALLCLSRLYRRDPDVFSSEDPEEFREFIMSFLEDRQLGVVLSTIGLLDPLTNADLEGWQVIVPRLCKLLTRLIINKEYTTDYLYFGIVCPWLQVKILRMLQRYPPPEDQVLRQRLLDVLQRVMHGTEATKNPNKNNALHAILFEAISLIIHLNCDNDGLVNTGVQKLNSYIMQKETNIRYIGLEAMARVAALPSGEALKKHQDSIAASLQDKDISIRKRALDVLFEICDRSNAEE…	Naegleria gruberi	XP_002670993.1 predicted protein [Naegleria gruberi strain NEG-M] "EP00686_Naegleria_gruberi_P003064 XP_002670993.1 predicted protein [Naegleria gruberi strain NEG-M]"	1.16657e-136	Yes	Ancoracysta_twista__AP2A_1
AP2A	Marchantia polymorpha	hmmsearch 3.3.1	0.0	EP00248_Marchantia_polymorpha_P009227	PTQ35247.1 hypothetical protein MARPO_0072s0011 [Marchantia polymorpha] "EP002	MALSGMRGLSVFISDVRNCQNKEQERLRVDKELANIRTRFKNERGLTPYEKKKYVWKMLYIYMLGYDVDFGHMETVALISAPKYAEKQVGYIVTSCLLNENHDFLRLVINTVRNDIIGRNETFQCLALTMVGNVGGKEFSESLAPDVQKLLISSTCRPLVRKKAALCLLRLYRKNPDVVNVDGWSERMVQLLDEKDIGVLTAVMSLLVSLVANNPEGYWNCVPKCVRTLERLTRSQDIPQEYTYYGIPSPWLQVKTMRVLQYFPAIEDPTIRRSLFEVLHRILMGTDVVKNVNKNNASHAVLFEALALVMHLDAEKEMMSQCVALLGRFIAVREPNIRYLGLENMTRMLLVTDVQDSIKRHQAQIISSLKDPDISIRRRSLDLLYGMCDVSNAKDIVEE…	Naegleria gruberi	XP_002670993.1 predicted protein [Naegleria gruberi strain NEG-M] "EP00686_Naegleria_gruberi_P003064 XP_002670993.1 predicted protein [Naegleria gruberi strain NEG-M]"	0.0	Yes	Marchantia_polymorpha__AP2A_1
AP2A	Arabidopsis thaliana	hmmsearch 3.3.1	0.0	EP00260_Arabidopsis_thaliana_P019126	NP_001330969.1 alpha-adaptin [Arabidopsis thaliana] "EP00260_Arabidopsis_thalia	MTGMRGLSVFISDVRNCQNKEAERLRVDKELGNIRTCFKNEKVLTPYKKKKYVWKMLYIHMLGYDVDFGHMEAVSLISAPKYPEKQVGYIVTSCLLNENHDFLKLAINTVRNDIIGRNETFQCLALTLVGNIGGRDFAESLAPDVQKLLISSSCRPLVRKKAALCLLRLFRKNPDAVNVDGWADRMAQLLDERDLGVLTSSTSLLVALVSNNHEAYSSCLPKCVKILERLARNQDVPQEYTYYGIPSPWLQVKAMRALQYFPTIEDPSTRKALFEVLQRILMGTDVVKNVNKNNASHAVLFEALSLVMHLDAEKEMMSQCVALLGKFISVREPNIRYLGLENMTRMLMVTDVQDIIKKHQSQIITSLKDPDISIRRRALDLLYGMCDVSNAKDIVEELL…	Naegleria gruberi	XP_002670993.1 predicted protein [Naegleria gruberi strain NEG-M] "EP00686_Naegleria_gruberi_P003064 XP_002670993.1 predicted protein [Naegleria gruberi strain NEG-M]"	0.0	Yes	Arabidopsis_thaliana__AP2A_1
AP2A	Gloeochaete wittrockiana	hmmsearch 3.3.1	2.7999999999999945e-281	EP00276_Gloeochaete_wittrockiana_P008207	CAMPEP_0184653344 /NCGR_PEP_ID=MMETSP0308-20130426|11042_1 /TAXON_ID=38269	MRGLTVFISDIRNCQSREGEKKRVDKELAHIRKKFTSGQQLSAYDKKKYMWKLLYCYMLGYEVDFGHMEAVALIGSPKYQEKQVGYLATSLLLNEDSELLRLIINCVRNDLTSRNENFITLALISSANMGNKEFSEALIGDVEKILFSNTARTLVRKKAALCLLRMYRKDAEVLSPDPWAEKLGSLLEENNLGFLTSVMSLVGGIIQTTPKGWESIAPKACKLLSRMLINKDYTSDYTYYGIPSPWLQCKILRLLQYFPPIDDPGLKSRLVEVLKLIISGTDVTKNVNKNNASHAILFEAINLVVQMDSDTDLMAQCVSLLGRFIAVREPNIKYLGLETMGRVALIAETGEHIRKHQQTIIESLKDPDISIRRRALDLLYAICDHSNAQEVVRELLDYL…	Naegleria gruberi	XP_002670993.1 predicted protein [Naegleria gruberi strain NEG-M] "EP00686_Naegleria_gruberi_P003064 XP_002670993.1 predicted protein [Naegleria gruberi strain NEG-M]"	0.0	Yes	Gloeochaete_wittrockiana__AP2A_1
AP2A	Guillardia theta	hmmsearch 3.3.1	0.0	EP00279_Guillardia_theta_P023159	XP_005840878.1 Adaptor protein complex 2 subunit alpha 1 [Guillardia theta CCMP2712	MAMRGLTQFIGDIRNCANKEEERKRVDKEMANIRKHFKEATKLTAYQKKKYVWKMLYIYVLGYEVDFGHMEALNLITAQGYSEKMVGYLACVLLLSETNEFLRLIINSVKNDLMSANEEIQGLALACVANVGGREFAETLAGDVQRILLSNHSRPQARKKAALCMLRLLRKYPDAFGEDGIGGNQDQRDSLYDLLEDPSLGVVTATMSLLIGLVSHNPELWTDSVNKCCKLLSKLNHPNAAKEFGQEYVYYKTINPWLQVKILRLLQYYPPPERHEVHTKLCDVLLHIISDAQMQKNVNTNNSAHSVVFEAINYVIHMETNKELISSAVSMLGQRMTASNQPNYRYLALDAMQRMSHIPDAAQQFKKHQETIIKSLKDNDVSLRRRALDVLYSMCDSKN…	Naegleria gruberi	XP_002670993.1 predicted protein [Naegleria gruberi strain NEG-M] "EP00686_Naegleria_gruberi_P003064 XP_002670993.1 predicted protein [Naegleria gruberi strain NEG-M]"	0.0	Yes	Guillardia_theta__AP2A_1
AP2A	Baffinella frigidus	hmmsearch 3.3.1	4.999999999999989e-290	EP00290_Baffinella_frigidus_P013347	CAMPEP_0180157706 /NCGR_PEP_ID=MMETSP0986-20121125|26419_1 /TAXON_ID=697907 /ORG	XDKEMANIRNCPNKEEERKRVDKEMANIRNCPNKEEERKRVDKEMANIRKHFKEATKLTAYSKKKYVWKMLYIYVLGYEVDFGHMEALNLITCPGYPEKTVGYLACVLLLSETNEFLRLIINSVKNDLMSNNDEIQAIALACVANVGGREFAETLTIDVQRILLSPKSRPQAKKKAALCMLRLLRKYPEGFGEDGVGGIPEFKDRLLDLLEDTSLGVVTATTSLLLGLVSHSPSLWVEAVPKCCKLLSKLTHPNAINEYGAEYVYHKTVNPWLQVKILRLLQYYPPPEKEEVQRKLEDALSKIINETTMQKHVNANNAAHAVLFEAVNYVIHLETNKTLTAACVNMLGQRITSAQQPNYRYLSLDAMQRMSHLPDAAEQFKKHREMVIASLRDNDVSLR…	Naegleria gruberi	XP_002670993.1 predicted protein [Naegleria gruberi strain NEG-M] "EP00686_Naegleria_gruberi_P003064 XP_002670993.1 predicted protein [Naegleria gruberi strain NEG-M]"	0.0104841	Yes	Baffinella_frigidus__AP2A_1
AP2A	Emiliania huxleyi	hmmsearch 3.3.1	0.0	EP00314_Emiliania_huxleyi_P022468	XP_005778529.1 alpha-adaptin [Emiliania huxleyi CCMP1516] "EP00314_Emiliania_huxle	MRGLTVFISDLRNCSSKEQEEKRVEKEMAHIRSKFTSDSNMNGYNRKKYVWKILYMYMLGYEVDFGHMEAVNLLSSQKYSEKSVGYAWCALMLREGDELLRLIINSIRVDLISRNDNAVCLALNSICNVGGKEFAETLSNDVLKLLTHNITKTYVRKKAALTALRLFRKSNDTLPAEQWADRILALLDEKNIGVLTSVTSLVLGVLAVDSAGWEAAAPKAARTLTRLVLNKDYSNDYLYYGIPTPWLQIKLLKVLQHFPPPEEHALKLRVSEVLQRIVSGTEVTKNVNKNNATHAVLFEAINLSIHLGQSSETLPQCINLLGRFISIREANIRYLGLDTMARLSQEQPHTLDDLKKHQSTILFSLKDPDISIRRRALDLVYAMCDTATVKETVSELLNY…	Naegleria gruberi	XP_002670993.1 predicted protein [Naegleria gruberi strain NEG-M] "EP00686_Naegleria_gruberi_P003064 XP_002670993.1 predicted protein [Naegleria gruberi strain NEG-M]"	0.0	Yes	Emiliania_huxleyi__AP2A_1
AP2A	Prymnesium parvum	hmmsearch 3.3.1	0.0	EP00327_Prymnesium_parvum_P038822	CAMPEP_0195627044 /NCGR_PEP_ID=MMETSP0815-20121206|18708_1 /TAXON_ID=97485 /ORGANI	PAQLRDEGAAMAMRGLTVXXSEGGRSEGAAMAMRGLTVFISDLRNCATKEQEEKRVEKEMAHIRSKFTSDTHMNGYNRKKYVWKILYMYMLGYEVDFGHMEAVNLISSPKYSEKSVGYAWCALMLREGDELLRLIINSIRSDLIGRNDNAVCLALHSICNVGGKEFSESLSSEVLKLLTENTTKTFVRKKAALTTLRLYRKAPDMLPASEWAEKILLLLEEKNIGVLTSISSLILGIMNATGPEGWEASAAKAARTLTRLVLNKDYSNDYLYYGIPTPWLQIKLLRMLQFFPPPDEHALKMRVSEVLQRIISGTDVTKNVNKNNATHAILFEAINLVIHLGNTTDLLPQAISLLGRFISIREANIRYLGLETMARLSQAQPDTMESLKKHQSTIIFSLK…	Naegleria gruberi	XP_002670993.1 predicted protein [Naegleria gruberi strain NEG-M] "EP00686_Naegleria_gruberi_P003064 XP_002670993.1 predicted protein [Naegleria gruberi strain NEG-M]"	0.0	Yes	Prymnesium_parvum__AP2A_1
AP2A	Tetrahymena thermophila	hmmsearch 3.3.1	9.69999999999997e-290	EP00333_Tetrahymena_thermophila_P018059	XP_001031246.2 adaptin amine-terminal region family protein [Tetrahymena the	MSQESMNGLLQFIKDIRQCKNKEQEYSRVAKELAKIRNKFENKGISGYQRKKYVWKMLYIYILGYEIDFGHFQAANLINSSKFSEKYTGYIATGILVNENNSEIYKTIAQSIKQDIQSMNEINQSLAISMIGSLAPKELTEQLDQEIIRIVLGERNCQPQVRKKAILCLLRMYRKYNERYDPTKWVSQTIKMFEGRYFSLGFLSASASFLLGVAQLSSPELFSDVVPKIVKILSKLVLNKECSNDYLYYQTPNPWLQVKLLKILQLYPIPTDENVKKVLLEVLRTLINIDVTKSVNRNNVNHGILFEATSLLIHYGDGIPKKRMDEVIKRLGVFISFREPNFKYLGLETMCKLVHNNEDLIEKHLSTILKSLKSNDISIKRRALELLYLMCNQNTSKRI…	Naegleria gruberi	XP_002670993.1 predicted protein [Naegleria gruberi strain NEG-M] "EP00686_Naegleria_gruberi_P003064 XP_002670993.1 predicted protein [Naegleria gruberi strain NEG-M]"	8.18864e-149	Yes	Tetrahymena_thermophila__AP2A_1
AP2A	Paramecium tetraurelia	hmmsearch 3.3.1	1.5999999999999963e-244	EP00334_Paramecium_tetraurelia_P021327	XP_001444323.1 hypothetical protein (macronuclear) [Paramecium tetraurelia st	MSTNMRGLNTFITDIRHCSNKEQEEKRVEKELQKIRGKFTSQKGLAGYQKKKYVWKLLYIYILGYEVDFGQQECAFLINSSKFSEKYTGYVATSILVSEKTHDLFTQVASSIRNDLQSVNEINQSLALTMVGTQAPQELVNALHQDVQKLALTESRSTFHVRKKACACLLRMYRKYQDKFQPSQWAQGISQMFESRHPSLGFMTAATSLLVGTCQLNNPSIFEDCTPKLIKLLHKIAIQKDSPGDYNYYATPAPWLQVKILKALSFFSPPPPSTDSHRQLTECLTKIIKKTEVTKSINKNNVDHGILFEAANLVITYNGAVGMELKNDILKLLGIFISVKEPNLRYLGLETMCKFVKLAGDSLEDHLNTIFKSLRDNDISIRKRALDLLYLISSPNTSQ…	Naegleria gruberi	XP_002670993.1 predicted protein [Naegleria gruberi strain NEG-M] "EP00686_Naegleria_gruberi_P003064 XP_002670993.1 predicted protein [Naegleria gruberi strain NEG-M]"	3.23688e-129	Yes	Paramecium_tetraurelia__AP2A_1
AP2A	Paramecium tetraurelia	hmmsearch 3.3.1	2.8999999999999956e-107	EP00334_Paramecium_tetraurelia_P025888	XP_001448890.1 hypothetical protein (macronuclear) [Paramecium tetraurelia st	MRMGMIIISLLWRCQFAYLKILKINQVMSTNMRGLNTFITDIQEKRVEKELQKIRGKFTSQKGLASYQKKKYVWKLLYINILGYEVDFGLQACAFLINSSKFSEKYTGYVATSILVSEKTHDSPTQAAHSIRVDLQSAYEIIQSFALTMVGTQAPQELVNALHQDVQKLALTEPRSTFHVRKKAFACLLRMYRKYQDKFQPSQQAQVIYVQLIQRYPTLGFMTAVTSLLVGTCQLDNPSIFEDCTPKLINLLHRIAIQKDSPVDYNYYATPAPWLQVKILKALSFFSTPPPSTDSHRQLTECLTKIIKKKNRNHGILFEAANLIITYNGAFGMELKNDILKLLGIFISVKEPNLRYLGLETMCKFVKLAGDTQEDHLNTIFKS	Naegleria gruberi	XP_002670993.1 predicted protein [Naegleria gruberi strain NEG-M] "EP00686_Naegleria_gruberi_P003064 XP_002670993.1 predicted protein [Naegleria gruberi strain NEG-M]"	3.76593e-57	Yes	Paramecium_tetraurelia__AP2A_2
AP2A	Plasmodium falciparum	hmmsearch 3.3.1	2.799999999999994e-237	EP00365_Plasmodium_falciparum_P005219	XP_966157.1 AP-2 complex subunit alpha, putative [Plasmodium falciparum 3D7] "	MIKHSIKGLYCFIDEVRNCRCKEDEEKKVLQEIIKIKKKFNEKNITNYKRKKYIWKLIYCHILGYGISLSYLDIIKLISSNNFSDKYCGYTALSLLVDENNEMLNIMVSTIKADIKNNDEKINFLAFHFASHKINGLLIENLYEDILHIVTSNYIYKPNIRKKAFLCLANIYKKRHDLLLRGKNDFEIFKFLDQNLNEINMFNIFAYLNLLYVIILIFQKYESMYYYIKKEEKKKNSLEEKNDDILKREELKFDNSSSSSGSSNHSRRISLHIKNELKKKRSKSNIYLNEQNFLYNDLKKVDKILEIESECTFNIEEIDFYEIKKYINKYIHFILNVLYLILDENLKIDEGFYYSHVRYPFLLIKCLQMIQLYDVHNLSQTTINNINDIMYKIISKPYR…	Naegleria gruberi	XP_002670993.1 predicted protein [Naegleria gruberi strain NEG-M] "EP00686_Naegleria_gruberi_P003064 XP_002670993.1 predicted protein [Naegleria gruberi strain NEG-M]"	8.57639e-24	Yes	Plasmodium_falciparum__AP2A_1
AP2A	Toxoplasma gondii	hmmsearch 3.3.1	8.299999999999992e-162	EP00379_Toxoplasma_gondii_P007972	XP_018638295.1 adaptin n terminal region domain-containing protein [Toxoplasma gon	MAPSIRGVSLFIQDVRNAPSSSREQARVLQELSKIRQRFAHPKKPLTGYEKKKCLTKLLYIHLLGYPVDIGHAEAISLLSSPHYSERSAAFLFCSLLLVDSHTASRDLPDLRSLCCSSIKKELSLQHEDFAALALDCASYISDPDAAAELFPLMQATANPSSSASPLIRQKAYSCMLVFFRLRPSLLPCEVWASRLGQALLFEQDLSCLLSLVNLIFHAVLQTSQLHRWQQQLQLSAINILARILSRDVPENLFYRGIPAPWLAVRLLQLLQCFQVSGGKREVLSDEPSRREDKRRDREEDSREDEAVVKQQREAVALSLNEIVKTIFTQVATANEEEALPHQSRSSTLKGRKSHSFSAFRASSLSTRLASLSRLPQRQSSSGKGDRTGGSGDAAVPQR…	Naegleria gruberi	XP_002670993.1 predicted protein [Naegleria gruberi strain NEG-M] "EP00686_Naegleria_gruberi_P003064 XP_002670993.1 predicted protein [Naegleria gruberi strain NEG-M]"	2.13462e-37	Yes	Toxoplasma_gondii__AP2A_1
AP2A	Bigelowiella natans	hmmsearch 3.3.1	2.899999999999993e-256	EP00466_Bigelowiella_natans_P012189	jgi|Bigna1|85983|estExt_fgenesh1_pg.C_70179 "EP00466_Bigelowiella_natans_P012189	MSQMRGLTNFITQIRACKNKSEEKDRVLKEMSNIRSKFQKGTRLGAYSRRKYTWKIIYIYMLGYEIDIGHMEAMQLCASKTYSEKKTGYCACQVLFNEKHDLLTMLTQPVKNDLSRDTPEHIQALAMTLVSNIGSKTMADTLWKDVADILTRGSSRSSIRKKASLCMLKMVRKAPENIEVEVIAPRVISMIADQDFGVALCAVTLMIGLVSMGPNPLYNEAIPNTIRVLYKLVTKNSNSGTDFSGYYYFNTISPWLQIKCLRLLQYFPAPQGDSKKRLDESLLRILKHETKRVKSGSSSQKKNKTNADHGILFECMNLIIYYEQTSGGEAEEKKSNYRDHLDAMAKLLGRFISLKEANVRYLGLDAMTRLAKIEGMGQKISQQMTTILFSLRKDQDASI…	Naegleria gruberi	XP_002670993.1 predicted protein [Naegleria gruberi strain NEG-M] "EP00686_Naegleria_gruberi_P003064 XP_002670993.1 predicted protein [Naegleria gruberi strain NEG-M]"	3.6186e-156	Yes	Bigelowiella_natans__AP2A_1
AP2A	Bigelowiella natans	hmmsearch 3.3.1	8.999999999999992e-127	EP00466_Bigelowiella_natans_P012191	jgi|Bigna1|85984|estExt_fgenesh1_pg.C_70181 "EP00466_Bigelowiella_natans_P012191	MPCARCDINSSSKELEHNRVLKELSNIRYSRKKYTWKLLYIYILGYDVDIGHVEAMQLITAKTYSEKKTGYTVCSIMFNERHELLTMITQAIKNDLNKETPEVSIFLTALNKFHKRVISVDYSMLGIIHGGECWGEKYVGRIMERCMLTANIRIYVTLSKDSLKNILFSEFRTSKSIVRKKACLCLLKLFKRAPDNIEVDAVAPKVIAMIGDEYGVATSALTLLIGLVGYYTQKPPVPPVFEDAVPKTIRLLQKLAFKATRSHNDYKYYGTLCPWLQIRCLRLLQYFPFPSRDEDKKRLEDTIGKILSTEKKKTSKGAKANKSNADHAILFECLNLIIHYAQNGEFHNRAMLEKAAALLGRFVALKEANIRYLGLDCMARLAKVEGTLPKIQEQLTTIQ…	Naegleria gruberi	XP_002670993.1 predicted protein [Naegleria gruberi strain NEG-M] "EP00686_Naegleria_gruberi_P003064 XP_002670993.1 predicted protein [Naegleria gruberi strain NEG-M]"	2.26058e-29	Yes	Bigelowiella_natans__AP2A_2
AP2A	Telonema subtilis	hmmsearch 3.3.1	2.0999999999999954e-233	EP00656_Telonema_subtile_P051160	TRINITY_DN6821_c0_g1_i1.p1 TRINITY_DN6821_c0_g1~~TRINITY_DN6821_c0_g1_i1.p1 ORF ty	MSGTFYRGLHNFISEIRSAPSKEQEEKRVNKELANIRKKFRKTDLDGYNKKKYIWKLLYCHLLGYEVEFGHMEAINLVTSTKYSEKSVGYVAMSLLVTENDDVLRLIINTILQDIDVSNNHNNHAQCLALAAISNVGGIEFADALSNSVQALLTSPDASAVVRKKAALCLLRLFRRQSEIIVPEEHASKLVKLLNDSNTAVVMASLSLLRAVCMCEERRDEDDQPISGIVGFEEIVPRAVKLMVQIVINRDFAPDYVYANVPCPWLQVKTLQILQLFPAPTEVQVVTRLTDVLTRILGETHPVKNVNRNNTTHAILFEAIKLIIELNFNPELLSQAAGMLGRFVSMKDSNFKYLGLEAMARLAKLPNGSDYIRRHQDTVVTELGNPDISIRRRALDLAY…	Naegleria gruberi	XP_002670993.1 predicted protein [Naegleria gruberi strain NEG-M] "EP00686_Naegleria_gruberi_P003064 XP_002670993.1 predicted protein [Naegleria gruberi strain NEG-M]"	2.42588e-145	Yes	Telonema_subtilis__AP2A_1
AP2A	Euglena gracilis	hmmsearch 3.3.1	0.0	EP00667_Euglena_gracilis_P001518	EG_transcript_1519 "EP00667_Euglena_gracilis_P001518 EG_transcript_1519"	MDMRGLSLFISDIRKAATSKESEQSRIDKELAKIRAKFKEGGKLNGYDRKKYICKLLYMFMLGYEIDFGHMEAINLISSDKYSEKHIGYLACTLLLNENHELLTLITNSIKADLISNKEHFQCLALTAVANVGGKEFAEAMAQDVQKIVLHRDTKGIVRKKSALCLLRLYRKYPEIFTPETIVEPILELLGGVDFGVVNCLASLLLGFLAKDSAPFSSAVGKCIRVLSKIILSKDYTNDYVYYGVPAPWLQIKLFRILQHFPMPTDGALKNQITSVLNKIITASERIRSMDKSRTPSRNNAVNSVLIEAINLCIHYDKDRDLINMAANILGRFITDTKDTNLRYLGLATMSRLSYCSEGDCMEHIRKHQQTIVLSLKDADISIRKRALDLLFTMCDRSN…	Naegleria gruberi	XP_002670993.1 predicted protein [Naegleria gruberi strain NEG-M] "EP00686_Naegleria_gruberi_P003064 XP_002670993.1 predicted protein [Naegleria gruberi strain NEG-M]"	0.0	Yes	Euglena_gracilis__AP2A_1
AP2A	Bodo saltans	hmmsearch 3.3.1	5.9999999999999926e-133	EP00671_Bodo_saltans_P002610	CUF45940.1 alpha adaptin, putative [Bodo saltans] "EP00671_Bodo_saltans_P002610 CUF4594	MAIEWITHQQFGLACAAITFLTGVISERAEQPELFAKVPAAITKLLGKIILEKHTEPEYIYYGVPAPWLQAKALRLLQYFPPPTDETKSMLLSIISKILKATEKVVKDSQSLQKQRGTANRCNAMNCSLVELVSLVIQWELDTKTLTECTNFVNTFVNDKKDANMRYIGLLLLSRLSLVTAVPGFDFAALCKQFQTQVAVALHDPDISLRKKSLVLTYSICTAQNADEIVTELLRFLPAAGGSFKRDLALFIVAIAEKFAADVTWYVDTVFAVLTSAGEHLPEGIWHRLCVLIINTPSAQKHAVELVYLRVRALLNPNKGATTSTASSATILPESVVRVAAVLLGEFGYQIALNANASPVDQVMTLQSLLVNTTNATKGMILTSLLKAYNLFDGTVVRE…	Naegleria gruberi	XP_002670993.1 predicted protein [Naegleria gruberi strain NEG-M] "EP00686_Naegleria_gruberi_P003064 XP_002670993.1 predicted protein [Naegleria gruberi strain NEG-M]"	3.62727e-65	Yes	Bodo_saltans__AP2A_1
AP2A	Leishmania major	hmmsearch 3.3.1	1.4999999999999967e-276	EP00674_Leishmania_major_P000140	XP_001680909.1 alpha-adaptin-like protein [Leishmania major strain Friedlin] "EP006	MDMRGLAHFIRDIRRATGNKKEEESRVDEELAKIRAKFLETSTMTTYDRKKYVCKLMFISMLGYPITFGHIEGLKLMSQESPSAKLIGYLSTSVLLNENSDLLTLTTHTVYRDLLSVSDLSRSLALTAVANTGSRDFVEVMHEGVFSIVMDDSVNQHIHKKALLTLLHIYRKYPEIVDLNTVIPKAAELLLSTQDGVSMCAVAFLSGCISKESRHLYRGIPDKLIQVLARIILEKQTEPGYVYYGVPAPWLQAKLLRLLQYFPLPSEADQRNRIILVLRKVVKATDKVLKDAQTQQKQRGTQSRVSAMNAVLFEVVSLCIQWDVGSKLILECVALISSFLSDKRESNLRYIGLSLLARLSFVDVPGFDFHMHCRQHQQQIIVGLHDSDASIRKKALDVL…	Naegleria gruberi	XP_002670993.1 predicted protein [Naegleria gruberi strain NEG-M] "EP00686_Naegleria_gruberi_P003064 XP_002670993.1 predicted protein [Naegleria gruberi strain NEG-M]"	3.3309e-131	Yes	Leishmania_major__AP2A_1
AP2A	Naegleria gruberi	hmmsearch 3.3.1	2.8999999999999937e-289	EP00686_Naegleria_gruberi_P003064	XP_002670993.1 predicted protein [Naegleria gruberi strain NEG-M] "EP00686_Naegler	MDMRGLSVFISDIRKSTTKEEEQSKVEKELAKIRGKFKNGGALKGYDRKKYICKLLYIYMLGYEIEFGHIEAVNLLASPNYSEKHMGYLACSLLLNENHEMVTLITQCMKNDLNSKNPNDQCLALTAIANIGGKEQAEALAHDVQKLLISNETKLTVRKKAALTLLNLHRKYPESLPPDSWSEKVIALINGRDLGVITSVMSLILGLAEKNPEAYQDAVSKTARLLMKLVLNREYSTSYLYYKIAAPWLQVKAFQLLQYYPVPEDKAIYDSIIQAIEKVIQIAKKSKETTSKSVSQINAAHSVLFEAMNLAIHYDSSKTILVTACSMLTKYLKDRETNLRYLALDTLSRMAYSQFDEVLATIRKEQDTILLALKDPDISIRRRALDLLYSMCNRDNAGE…	Naegleria gruberi	XP_002670993.1 predicted protein [Naegleria gruberi strain NEG-M] "EP00686_Naegleria_gruberi_P003064 XP_002670993.1 predicted protein [Naegleria gruberi strain NEG-M]"	0.0	Yes	Naegleria_gruberi__AP2A_1
AP2A	Spironema sp BW2	hmmsearch 3.3.1	2.7999999999999946e-218	EP00697_Spironema_sp_BW2_P000963	gnl|Spiro4|11314_TR5971_c0_g1_i1.p1 gnl|Spiro4|11314_TR5971_c0_g1~~gnl|Spiro4|11314	STQSTWGTHSGRVASRFPTKMANEIRGLNLFIKSIRACQSREQEQARVDEEMGKIRKAFNNPEKLIAYDYRKYMWKLIYGQMLGYELDFAHMQALKLLSSKRYKDKQVGYMACAVFLDETHPLTRLLVNSLHLDLFPPMPARPDDNFRSLALSLACNIAGKEFAQGLHGDLERLITDPAIRPVVKKKACLCMLRLFRKCHDICPAEVWAPELDTLFSSSDQGLLLSAASFALGLVARNSAGFEVLIPRIIDVLGSLRVRGNIPEHYFYYDVPNPWLQVKLLRLLQLFPPIQDSTLMGTLVTQLQKTLTSWKEQSRMQVNRSNALLAVLFESIDLIVHEGGPLALVNQSVEILCRFLNSKTCDTNTKYLTLTSLTKVCRHHPASVKGIRNTVTQALRDAD…	Naegleria gruberi	XP_002670993.1 predicted protein [Naegleria gruberi strain NEG-M] "EP00686_Naegleria_gruberi_P003064 XP_002670993.1 predicted protein [Naegleria gruberi strain NEG-M]"	8.27005e-132	Yes	Spironema_sp_BW2__AP2A_1
AP2A	Gefionella okellyi	hmmsearch 3.3.1	5.199999999999988e-281	EP00698_Gefionella_okellyi_P013301	TRINITY_DN3633_c0_g1_i1.p1 TRINITY_DN3633_c0_g1~~TRINITY_DN3633_c0_g1_i1.p1 ORF	MEAVNLLSSLKYSEKQIGYLACTLLLNEEDDLARLIINSVQKDLVAKNELFQCLALAAVCNIGGREMCETLNSIIIKLLTASGKAHVRKRCAITLLRLYRKFPDIFEPEEWKGKVIEILEEKDMSVVTTSLSLLTGLISATGTAGYEAVYSKCLKILGKIVLHREYPPEFVYYSVANPWLQCKALRLLQFFPAPADTHIRQQTREILVKILSNTEMTKNTNKNNASYSILFEAINLIIHLEMDKELLAQSATLLGRFISAREPNIRYLGLETMARLASILEDPGEHTAKLQTTIFNSLRDTDISIRKQALNMIYGMCDRSNAQTVVSELLEYLPTSEFAIRDELVLKIAILAEKFATELSWYIDVMLMLITEAGDFVAPDVWWRVVQIVTNNPSLHNYA…	Naegleria gruberi	XP_002670993.1 predicted protein [Naegleria gruberi strain NEG-M] "EP00686_Naegleria_gruberi_P003064 XP_002670993.1 predicted protein [Naegleria gruberi strain NEG-M]"	1.58056e-142	Yes	Gefionella_okellyi__AP2A_1
AP2A	Giardia intestinalis	hmmsearch 3.3.1	1.3999999999999991e-95	EP00701_Giardia_intestinalis_P004309	XP_001708133.1 Alpha adaptin [Giardia lamblia ATCC 50803] "EP00701_Giardia_inte	MSTMRGLKNFIADVRATIAPEDELKIVNEEKAKIRQCFASPKADSYDRRKYCLKLMYMHILGHNIDFGLLQASQLMTSKVRDEKIVGYIVLGELLHDNKDFLRLVTQTIMYDLQQVNEFATPLALTFVANVANAEMAEVVAPACMQLVAAQKTQVNSYIRKKAALALLHCYRVNPASVDTENINSMLITLMEAKNVGFLSCLTHLLYGISDVNSKVFEVIKTRAIYLLSKIILKKEVSVDHQYHGCPCPWLIISLMRFLRRLAPRLEEAQDKDHGLINQRTMLESVINEIFKMCSGISSSAPIDKQQIFWALAYETGVLSNYYAEYFEETIKVDFMIKTVTAKDTKPNVRFAALSTLAEMSRMVNVNIAIRANIRSIVEIVSYEMDFSLRGKGQVLLFN…	Naegleria gruberi	XP_002670993.1 predicted protein [Naegleria gruberi strain NEG-M] "EP00686_Naegleria_gruberi_P003064 XP_002670993.1 predicted protein [Naegleria gruberi strain NEG-M]"	3.69574e-47	Yes	Giardia_intestinalis__AP2A_1
AP2A	Kipferlia bialata	hmmsearch 3.3.1	3.7999999999999955e-114	EP00704_Kipferlia_bialata_P010048	g10048.t1 "EP00704_Kipferlia_bialata_P010048 g10048.t1"	MSTMRGLRNFIVEIRGARNADGETDIIKKELAKIRGVFNKKSDSYSRRKYVLKLMYMYILGHDFSFGVLEAVELMASKDKNEKIVGYLFLSAVLREDSEFLTLVCQTLMSDISGSSLFAPSLALNFVANIASPSIAEVVAPKIVELLSAERGSVHTVVRKKAALCMLTLVRRAPEAVSFDTLPSTLIDLIDTRNVGFLTCLMSLLQEAVTRDPLAYIPAVPKIVHLMAKISLNREVAQDHFYCGYPCPWLLIKLMAVLLVLPPPQVGSQPHSDILRVVGHVSHIVDVSATGNKLNTQFAVFLQAVRLAVHVGQCEMLLLPPEDVMTGGVPAEGETTTLSSHRHSARLSEGSPDDRSILSIAGKALSSRNANLVYFALDTLCMLARSTPAVGSYHGTVSS…	Naegleria gruberi	XP_002670993.1 predicted protein [Naegleria gruberi strain NEG-M] "EP00686_Naegleria_gruberi_P003064 XP_002670993.1 predicted protein [Naegleria gruberi strain NEG-M]"	2.18907e-69	Yes	Kipferlia_bialata__AP2A_1
AP2A	Trichomonas vaginalis	hmmsearch 3.3.1	1.3999999999999972e-245	XP_001295192.1	Adaptin N terminal region family protein, partial [Trichomonas vaginalis G3] "XP_001295192.1 Adaptin	MVELVASNVFSEKQIGYITLGVYLNGNYDLVTMFIEHFRKEIRNQENEPGQCLAIAAAANIGGREIAEALSGPILQALINPKNSDFVKKTACLALCRLYRETPSVIQLEPTFIEGLNQLLFSMNYGVQLSAASLILILLQRYSDKMALVLPTALMQLGKIFFDGTVSPDYLYGRNPAPWLILKYMRILQYKTNWDESETDRITRILDNCLQKTDVSLAAKEVHSNLILLFEAINFIIARQFSNQLMQRSASILGGFLNAKLSNVRYLALESLTRLVQANPSIIPSLDQHRQTLYLALRDPDNSIRRRTLSLLFAVCTKESAEEIVHELLNYLRFADITMREPLCLKIAVMAEQFAEDPAWFVDVVLQLITMAGDECSDGVWHRVIQVVSNVQSLQRYAT…	Naegleria gruberi	XP_002670993.1 predicted protein [Naegleria gruberi strain NEG-M] "EP00686_Naegleria_gruberi_P003064 XP_002670993.1 predicted protein [Naegleria gruberi strain NEG-M]"	1.10159e-88	Yes	Trichomonas_vaginalis__AP2A_1
AP2A	Trichomonas vaginalis	hmmsearch 3.3.1	5.099999999999996e-123	XP_001330003.1	hypothetical protein [Trichomonas vaginalis G3] "XP_001330003.1 hypothetical protein [Trichomonas vag	MREPLCLKIAVMAEQFAEDPAWFVDVVLQLITMAGDECSDGVWHRVIQVVSNVQSLQRYATMTSFGSMCSNNPHDRLIALTAQLVGEYIQIIDIRPEEVIKEFIAKYKVASDISKGIIITALAKIGAKYPPGRPAVLEFIQTLTSSTNIDIQQRAIEYITILNAPPQVIQAVFKPIPPFENKKSSLLRKVMLEQAEDGLEEEDEEDNNEEDPSKFVTQLPTKAAPASAAPAAAPAPEPKNNADAMDLLGLGAPAAAPAQPKPVAKPTDFGLGAPAAPQNAVSDLLSSAPVAIVPAPLNNKEAIKKHFLANDQGLCFEDSNIAVNLSIQVNHPNAILSFNIQNKTGGILTNVGVHIPPVPFLAVQSKPGAPQINRGEMTVYQFALRVRQPFIDPPSYTLK…	Naegleria gruberi	XP_002670993.1 predicted protein [Naegleria gruberi strain NEG-M] "EP00686_Naegleria_gruberi_P003064 XP_002670993.1 predicted protein [Naegleria gruberi strain NEG-M]"	2.31331e-30	Yes	Trichomonas_vaginalis__AP2A_2
AP2A	Mastigamoeba balamuthi	hmmsearch 3.3.1	1.9999999999999957e-293	EP00727_Mastigamoeba_balamuthi_P009684	m51a1_g5338 Adaptor protein complex 2 (AP-2), alpha subunit (1044) ;mRNA; r:4	MMQTVAAQRDFMRGLHNFIADIHAARTKEAERKRVDKELAKIRNYFKENKSADPYQRRKYVSKLIYIYMYGYDVDFGHMEAIQLLSSPKYPEKYVGYLAMQLLLDENHEMLPLLVNSLQEDLQSRNEAAQCLALHTISNIGGREMTETLAPTLLGLFLSPASTSCVKKKSAMAFLRLYRKNPAIVHCDPQLTQKLMSQLDDGDLGVVNSVMALALELAQGDPKELETAAPRVTRLLSKVSARERDYGAHHVYHSVPHPWLQIRCLRFLKIVPPDSPADTDRLREVLGRVLNADLPKTASENHKNAYNAVLFAAIDLAVTLEFDERLVGSAVSLLGRFVSSRETNGRYLALEAMAHLVKSSDAGAALCRKHQKTIVAALREADISIRRRALDLLYAMCDA…	Naegleria gruberi	XP_002670993.1 predicted protein [Naegleria gruberi strain NEG-M] "EP00686_Naegleria_gruberi_P003064 XP_002670993.1 predicted protein [Naegleria gruberi strain NEG-M]"	2.63028e-154	Yes	Mastigamoeba_balamuthi__AP2A_1
AP2A	Cyanophora paradoxa	hmmsearch 3.3.1	1.4999999999999965e-290	EP00741_Cyanophora_paradoxa_P020808	tig00021312_g20087.t1 "EP00741_Cyanophora_paradoxa_P020808 tig00021312_g20087.t1	MAQSNMRGLTVFISDIRNCQSKEAEKKRVDKEMAHIRKKFKSDTALSSYDKKKYTWKLLYIYMLGYEVDFGHMEAINLIGSSKYSEKQVGYLATSLLLNEESELLRLIINAIRNDIVSKNENFMALALTSVANMGGRDFAEALAPEVEKIVMNNTYRPSIRKKAILCMLRLYRKQPEVLSPETWTERLIELMGDRDLGVVTSALSMANGIVSINPRGWDALAPAACKILSRLLVDREYGPDYTYYGIPSPWIQVKALRLLQYYPPTSRPEDEKEREKERDKEKRRSERERGSFKRNLIEVLKQIIATTDVTKNVNKNNASHAVLFEAINLVVQMDSKEGDLVSQGINLLGRFIAVREPNIKYLGLETMGRVAVIPDAADHVRKHQQRIVESLRDADISI…	Naegleria gruberi	XP_002670993.1 predicted protein [Naegleria gruberi strain NEG-M] "EP00686_Naegleria_gruberi_P003064 XP_002670993.1 predicted protein [Naegleria gruberi strain NEG-M]"	0.0	Yes	Cyanophora_paradoxa__AP2A_1
AP2A	Cafeteria burkhardae	hmmsearch 3.3.1	4.2999999999999925e-241	EP00749_Cafeteria_burkhardae_P007731	KAA0156690.1 hypothetical protein FNF29_00801 [Cafeteria roenbergensis] "EP0074	MAQSLMMRGLTNYITELRASKNREDEEARVDKELGNIRAKFTAARLSEYDRRKYVWKMMYTSMLGYEVDFGLSEVLNLIQFPGFKDKCVGYTAATVLMSAASDTMPAMLRAMRGDIAAADPMLQCLALTASANFGGSKIADDIGDTVRSVLFGAMVPTAVRKKAALVLLRLFRVKPSLLPVPDYTSRLIDMLELPTLGEKQAVLCLILGVLAKNGVEHFAPLLPRLITMLNAVAVDSHADPHYVYHKVACPWYRVRILRALRHFPFPTDKTVQVPLTDVLTDVLRGTPVTKSLNHNNASHAILFEAINIVIRYGTNGPASLRERAVEHLSKYVNIREPNVRYLGLEGLTRMASLPGTREQVLRQQKAILISLKERDISLRRRALDLLFATCGRDNAEEI…	Naegleria gruberi	XP_002670993.1 predicted protein [Naegleria gruberi strain NEG-M] "EP00686_Naegleria_gruberi_P003064 XP_002670993.1 predicted protein [Naegleria gruberi strain NEG-M]"	8.84535e-145	Yes	Cafeteria_burkhardae__AP2A_1
AP2A	Andalucia godoyi	hmmsearch 3.3.1	0.0	EP00762_Andalucia_godoyi_P001586	ANDGO_00198.mRNA.1 AP-2 complex subunit alpha-1 "EP00762_Andalucia_godoyi_P001586 A	MSNLEMRGLTMFISDIRNCRTKDLEQKRINKELAKVRQKFKEDTKMTGYDRKKYIAKLLYIFMLGYNVDFGHIEAVRLLSSDKYSEKHLGYLACTLLLDETHELLTLIINSVAQDLLSNNENFQCLALTAIANVGGKQFAEALCGEVIKVLTERETKTPAVKKAALTLLRLYRKYPEVFPPDEWCQKVVGLLDRPDLGVLTSVASLLVGLVSDHPDAYEGAVPRSVRVLVKIVLQKDYSSDYVYYGVPTPWLQVKLLRLLQYYPPPADQTLQARINEVLTRIIGGSEIVPKAPNKTNAIHAVLYEAIALVIAYNNNPELLTQAVTILSRYLVVKDANLKYLALESLARVATHEAMKKQQETVVASLKDADISIRRRALEVLYCLCDASNAEDIVRELLE…	Naegleria gruberi	XP_002670993.1 predicted protein [Naegleria gruberi strain NEG-M] "EP00686_Naegleria_gruberi_P003064 XP_002670993.1 predicted protein [Naegleria gruberi strain NEG-M]"	0.0	Yes	Andalucia_godoyi__AP2A_1
AP2A	Dysnectes brevis	hmmsearch 3.3.1	3.8999999999999995e-86	EP00768_Dysnectes_brevis_P002768	gnl|Dysnectes_brevis|2034_a2347_948.p1 GENE.gnl|Dysnectes_brevis|2034_a2347_948~~gn	MSSMRGLHNFVRDIRETLTKTEESEIVNAEFQKIRSCYRSSRVSSYDRRKYSLKLMYCHVLGYPINFGLVQASQLLASTNHQEKLVGYLVLGLILDGEHEFMRLITQSVVNDLDTISARATPLALAFVANNANSEMAELVAPKLVSLLTAPKGTVTTLIRKRAAIALMRVQRVAPETIGLQPQEAVALMEVHNVGFLTSMSALLLALAAADPIPYASVAPRATSLLTKIIVKQEVARDHVYCGVPCPWLLLSLMRLLQYIPPHLLQEVKADLKGAMQAALAAWAGPQRAAGRRHIRWAVISEIAKLADHLDLMEVIVESQQFPTILEVLNTSLAGAASPNLRFVVLSSLSVLAHRPQVASAVRAPRGRRRSPAPPGGGGSVRVRPMPP	Naegleria gruberi	XP_002670993.1 predicted protein [Naegleria gruberi strain NEG-M] "EP00686_Naegleria_gruberi_P003064 XP_002670993.1 predicted protein [Naegleria gruberi strain NEG-M]"	4.32353e-52	Yes	Dysnectes_brevis__AP2A_1
AP2A	Dysnectes brevis	hmmsearch 3.3.1	6.700000000000001e-24	EP00768_Dysnectes_brevis_P001531	gnl|Dysnectes_brevis|14044_a33100_52.p1 GENE.gnl|Dysnectes_brevis|14044_a33100_52~~	MRLTGFAHFVKALESSSAEQSSLLIASEKIKIMSYFRSRSRSISLHKIRMSLLKLCVIRFYGDDPTFGVIQAATLLSRPEIKNKLLAYMALSSLLDTVDPHTWESLLVCSLQRELQAGGVPTCLALAFVTNTAPPEAWEPLQQTLCLIALNEDRPAKERSRALLAIARFASMGSTPPLEFIYRLPFLIARLSSEPLSAGKSCGSGVPSNDDWKVMRAALQVCMPLQRRGVSVPRLDEAVVGTLYRVHVQEKWPRDVSHYHTVVDPFAQILLLKLASYFHHPSSSSASRTSERLAAAISAILRTQRRDVRGRNGELDRGYCNIRAALLIEVVSCVLSSSRLQSPETLADCTSRLLNLLGGSKGRRSNYIGLRWISRMLARLESPPSLLSALSHVQTLTKD…	Naegleria gruberi	XP_002670993.1 predicted protein [Naegleria gruberi strain NEG-M] "EP00686_Naegleria_gruberi_P003064 XP_002670993.1 predicted protein [Naegleria gruberi strain NEG-M]"	3.96894e-06	Yes	Dysnectes_brevis__AP2A_2
AP2A	Monocercomonoides exilis	hmmsearch 3.3.1	7.099999999999985e-237	EP00770_Monocercomonoides_exilis_P001001	MONOS_988.1-p1 | transcript=MONOS_988.1 | gene=MONOS_988 | organism=Monocer	MAEKFKGLSNFLNDIRFCKTRDLEEQRVEKELSHIREAFINPKKLDMYNRKKYALKLMYIDLLGFSVDFGHMETMELLHSPKYSDKVIGYVVLGSLVNEKSEIIRLVNQALLSDLTSRRECFQALALTFIANCGNTETAETLANNVGKLLMSKTASKFIIKKASLCLLHMFKKNPDIVQQESWNERLVTLLQNRDGGVLTCVMSLLNSFAAVNPEAHRQLLPVVCRMIKGVVLKNMVTGDYMYDNIPAPWLVVKVFQFIQHYPVIDEPEVLEDLIVVLRRIINTDRSHFVTSNPTTRVAKKHNAMLAVLFEAIYAATALRIDQQLIKRCISHMRFFLAINDPDILYLSLQALQSLCPLDPTSTGDDPMFVDLVEKLLMHRDIVIRRRALDVLFEICNEH…	Naegleria gruberi	XP_002670993.1 predicted protein [Naegleria gruberi strain NEG-M] "EP00686_Naegleria_gruberi_P003064 XP_002670993.1 predicted protein [Naegleria gruberi strain NEG-M]"	3.98781e-115	Yes	Monocercomonoides_exilis__AP2A_1
AP2A	Monocercomonoides exilis	hmmsearch 3.3.1	2.099999999999996e-231	EP00770_Monocercomonoides_exilis_P001733	MONOS_1722.1-p1 | transcript=MONOS_1722.1 | gene=MONOS_1722 | organism=Mono	MSSAFKGLNSFISDIRFCKTHDQESDRVEKELSHIREAFVNPKKMDLYERKKFVLKLMYIDILGYSVDFGHMEAMELIHSHKFQDKVIGYTVIGSLVNEKSELVRLINQALLTDLTSVRECVQCLALAFIANCGNAETAETLANNVAKILMNKSANRYVIKKASLTLLHLFRKNSDAVQPENMNERIEQLLQHSDGGVLTAVMSLLHGLAVANSAAYKSLVPVVCRMINQVVLKRAVSGDYMYDHLPAPWLIVKVLQFLQHYPEIESPTAMEDLLQVLRKILNTDTTKFASVDPRSRVIVRHNAMLAVLFETVYLAVSLRADPALIRRCVHHMRSFLAISDPDIRYLSLEALQRLCTLDPEATGEDMMFVAQVERLIQHPDISLRRRALDVLFELCNEK…	Naegleria gruberi	XP_002670993.1 predicted protein [Naegleria gruberi strain NEG-M] "EP00686_Naegleria_gruberi_P003064 XP_002670993.1 predicted protein [Naegleria gruberi strain NEG-M]"	9.02553e-112	Yes	Monocercomonoides_exilis__AP2A_2
AP2A	Monocercomonoides exilis	hmmsearch 3.3.1	1.5999999999999976e-216	EP00770_Monocercomonoides_exilis_P004854	MONOS_4830.1-p1 | transcript=MONOS_4830.1 | gene=MONOS_4830 | organism=Mono	MYIDILGYSVDFGHMEAMELLHSTKYPDKLIGYIVLGSLVNEKSEMIRLVNQALLSDLTSKRECFQTLALAFIANCGNIETAETLANNVSKLLMNKSASRYIVKKASLCLLHMFRKNPEAVQQESWDERLSALLQNRDGGVLTCVMSLLHAFANSNPPAYVSMIPIVCKMVKSVVLEKAVTGDYMYDHIPAPWLVVKVFQFLQHYTDFESDEALSDIMQVLRKIINTETKHFLTVDPASHTVKRHNAMLAVLFEAIHLAVALRIELELIQRCIQHVRYFLTINDPDIRYLSLEVMQRLCPLDPSTTGDDEVFVGQVERMLVHPDISLRRRAMDVLFELCSEKNSSVVVGKLVNYLDQAEYEIKEELVLKIAILAEKYPSSMEWYIDVILRLLQCAGDAT…	Naegleria gruberi	XP_002670993.1 predicted protein [Naegleria gruberi strain NEG-M] "EP00686_Naegleria_gruberi_P003064 XP_002670993.1 predicted protein [Naegleria gruberi strain NEG-M]"	3.27604e-102	Yes	Monocercomonoides_exilis__AP2A_3
AP2A	Trimastix marina	hmmsearch 3.3.1	2.8999999999999924e-301	EP00771_Trimastix_marina_P000376	gnl|Trimastix_PCT|1395.p1 GENE.gnl|Trimastix_PCT|1395~~gnl|Trimastix_PCT|1395.p1 O	LLFSMRGLTNFISELREARTREAEVKRIDKELLNIRKQFNEPQKLNQYQRKKYVCKLAYIYMIGYDVDFGHLEAMGLLASQKFSEKQIGYMSLGVLLNENSELLRLVIQQLHNDLNSRLDLTQSLALTLVANIGGTEAAETLANDVSHLLMNTRSRNYIRKKAALCMLRLHRKTPDVVSPESWADRVFALLDDRDAGVLTAVMSLLQGFASHSPDLFVPALPKVCAILERLVIRNQVSSDYNYDYIAAPWLVVKCLQFLQQYPPIEEESSMSKIQHVLRRVFNTDSNTYSRPRSRNNAILAVLFECINLAVHLNVNRDLTQKAATHLTRFLSEDRDSEVRYLAFESMTRLCRLEPDIANHSMTTIIKALRHNDISLRRRALDLLFEMCDGRNSENIVRE…	Naegleria gruberi	XP_002670993.1 predicted protein [Naegleria gruberi strain NEG-M] "EP00686_Naegleria_gruberi_P003064 XP_002670993.1 predicted protein [Naegleria gruberi strain NEG-M]"	1.75625e-166	Yes	Trimastix_marina__AP2A_1
AP2A	Brevimastigomonas motovehiculus	hmmsearch 3.3.1	8.499999999999978e-293	EP00823_Brevimastigomonas_motovehiculus_P003609	TRINITY_DN2224_c2_g1_i1.p1 TRINITY_DN2224_c2_g1~~TRINITY_DN2224_c2_g	MSYMKGLTNFITEIRAAPSKEAEQKRIDQELAHIRDKFTSSSLSGYEKKKYVWKLIYMYLLGYDVDIGHMEGLKLVASSNYSEKNAGYVAIQTLLNENHELMRLIVQQLKNDLCSKNEIFQACALSCIGNVGGQEFAEALSNDVLKLLFQNSPLDNYEAKNSVRKKSALAFLRLAKRYNECIPSEKEFPVNLLKLFDDPHLGVVTAVAALTLGLVAINSKPYEEEAPPKAITLLAKLVFAVDRKSDYKYYHTLSPWLQIKMLRILQFYPPPSDKNLLSRAHQVVSEILTKTQVTKSANKNNADHAILFEAINLVIHYCNFGVTDLQKTAVELLGKFVAVREPNIRYLGLEGMARMATIDNSLTDLQKQQYLPLIQLSLNDNDISIRKRALDLFYVLCDK…	Naegleria gruberi	XP_002670993.1 predicted protein [Naegleria gruberi strain NEG-M] "EP00686_Naegleria_gruberi_P003064 XP_002670993.1 predicted protein [Naegleria gruberi strain NEG-M]"	1.19775e-174	Yes	Brevimastigomonas_motovehiculus__AP2A_1
AP2A	Cryptosporidium parvum	hmmsearch 3.3.1	7.9999999999999985e-22	EP00989_Cryptosporidium_parvum_P001341	QOY41087.1 hypothetical protein CPATCC_002730 [Cryptosporidium parvum] "EP009	MELVEYEISNLKSILEKTDDSSKKGPQLSLKDKEKIIWRLAYISVMGYEIDFGWLEILELVSSNIFEFKQCGYIAASLIYRGNLELLRLLINTIKNDLNNCFEVLVDKEKGSDKSRNFRQFSVGIGKNHSGKNIDIRKQKIKNCLLALNFIGNSPTLDFADNLFIDIKKLAEIPVEKQLNDTNIIRSKAICCLTKLFQCCPDRLRANEWGERLLSYFQFERNADCLISQCVFIKNSLKYYLNTEYLEPTENAYKNLNEQETDHSVLRDEREIINSNLNIKLVKIWEFIVPNLIFTLSRIRLYKEIKNWRFHKIPMFWLQVKLIEILELFPEVINDYFVNYKMNKIMEDVFFNAIHAIKSVNECNLSFSSTFDEIEFLCIIGIAIEMTKYFNKICNQELS…	Naegleria gruberi	XP_002670993.1 predicted protein [Naegleria gruberi strain NEG-M] "EP00686_Naegleria_gruberi_P003064 XP_002670993.1 predicted protein [Naegleria gruberi strain NEG-M]"	3.25498e-13	Yes	Cryptosporidium_parvum__AP2A_1
AP2A	Nutomonas longa	hmmsearch 3.3.1	4.799999999999994e-157	EP00162_Nutomonas_longa_P005573	comp16231_c0_seq1|m.25694 comp16231_c0_seq1|g.25694 ORF comp16231_c0_seq1|g.25694 c	MNTTLRGLTTFVSDIRAASNKEAETKRINKEMANIRAKFKEGNMDGYSKKKYVSKLIYMYMLGYEIDFGHMEALHLLSASKFSEKFMGYLACSVLLNETHDFLKLTVNSINNDLMSRSETSQCLALGCVAAIANREMAEALFSPVVALLMDPASKTFVKKKAALCLLKFHRKGAGDLSAIENFADRCAMLLDDRDFGVANSVMSLILGIVSRSTKGYESLAPKIVRLLVKIVLDKAGYQETHYHKVASPWLTVKLLRALQYFDIPEDKSVKQSLFSVLTRIFSNIATPAPFPAKSTDAVAWSNASHAILFEAMNLIIHMYSYGGSLEGDLLAHCSKNLGRFIDPKESINTRYMGLETMNRLITGMRSADLVRQHQDIIMTHLKDNDISIRRRALDLVYT…	Naegleria gruberi	XP_002670993.1 predicted protein [Naegleria gruberi strain NEG-M] "EP00686_Naegleria_gruberi_P003064 XP_002670993.1 predicted protein [Naegleria gruberi strain NEG-M]"	5.45224e-107	Yes	Nutomonas_longa__AP2A_1
AP2A	Nutomonas longa	hmmsearch 3.3.1	7.699999999999995e-97	EP00162_Nutomonas_longa_P012417	comp21081_c0_seq1|m.44426 comp21081_c0_seq1|g.44426 ORF comp21081_c0_seq1|g.44426 c	VYTMCDKSNATAVTAELLLYLKDAEVAIRPELVLKIAILAEKFAPDYSWYVDQILRLISIAGDQVSDDIWHRVIHIITNNEALQKYSAETVFMELGKPKVHETLVKVGGYILGEFGTSITTTPGMGPAAQFALLHKHFATAKIATRSLLLTAYAKMANNFPELRRQIAPIFDANKNVIDAELQQRAVEYSSLIAQSQIAPAVLEPMPPFPPRENNLLKRLETGEALAADPTTRTLSSLTTASSGDSEPGAASSLPAIPVTSSSGGGGGSGSTAATSVPLVSRAIPPQTLIGDDSDDEPVHKPTRPPVPTKPNSGGGALDDILGGISESAAPASSQPPPVPATELDMLSAVLGSAG	Naegleria gruberi	XP_002670993.1 predicted protein [Naegleria gruberi strain NEG-M] "EP00686_Naegleria_gruberi_P003064 XP_002670993.1 predicted protein [Naegleria gruberi strain NEG-M]"	6.27183e-64	Yes	Nutomonas_longa__AP2A_2
AP2A	Thalassiosira pseudonana	hmmsearch 3.3.1	0.0	EP01082_Thalassiosira_pseudonana_P014295	g12955.t1 g12955 contig7:54070	MSTQARGLNNFISDLRNSKSKLEESNRVEVELAKIRKKFNPGDAKLAADGSNPSLSSYQRKKYVWKLVYIHVLGYDVDFGHAEVLALVRSKKYSEKVVGYVALSLLLRGSDPIMSTVIDTMKSDLTTAPGNVGKNSKGGVKNDATQCLALCSLANISGLELIQAMHVEVQHILVSKSSTDQVKKKSALCLLRLTRTSPNLISGREFAPHIGQLLQETHLGVLTSVMSLLNGLALQQTDDYEILIPHVVHILSLLVMKKACEKEYRYYNTPSPWLQIKLLKFLQYYPNAVESHDIGMAASGNEHVNQLINVVSKILMETDVSNSINKSNADHAILFEAVDLIVAWGTTCPVSLREGAMKLLGKFISVREPNIRYLGLMTMAKLAQIEGSVEGAKKHQATV…	Naegleria gruberi	XP_002670993.1 predicted protein [Naegleria gruberi strain NEG-M] "EP00686_Naegleria_gruberi_P003064 XP_002670993.1 predicted protein [Naegleria gruberi strain NEG-M]"	4.85481e-161	Yes	Thalassiosira_pseudonana__AP2A_1
AP2A	Carpediemonas membranifera	hmmsearch 3.3.1	2.3999999999999976e-158	EP01146_Carpediemonas_membranifera_P003695	KAG9393121.1 Adaptor protein complex 2 subunit alpha (AP2A1) [Carpediemon	MRGLRHYISDIRDSKTTEAEKARVMKELAHIRKKFSREQESKLTKYDRRKYVAKLIYTYVLGYDIDFGVYQAVNLLASNDLEEKIIGYMYAGIIIDENNEQSMLITNTVLSDLQSSGQQCALALNCLSNIGGQSMAEAVAPVVQQQLLAPASTVRTILRKKASLCLLRMYRSCPDVLDLATIAKSMPNLLEVRNVGFLTSLLSLLQEMSSRQPELFVPTASRVVHLLVKIVIKKEVAGEHVYYGIPCPWLLVKLMRYLSSIPLTEEDDYWRDTVAVIDRVLATTDPARNSNRTNIMYAVFNDAVRLAIHIGHPNLFDAATNVNSILEKALESTDANLRYCGLRVLLNLSAAPRYIPGITQHVEPVLKALGDADVEVARRAVDVAFSLCTQETVDTFIEA…	Naegleria gruberi	XP_002670993.1 predicted protein [Naegleria gruberi strain NEG-M] "EP00686_Naegleria_gruberi_P003064 XP_002670993.1 predicted protein [Naegleria gruberi strain NEG-M]"	7.65288e-97	Yes	Carpediemonas_membranifera__AP2A_1
AP2A	Carpediemonas membranifera	hmmsearch 3.3.1	2.9e-19	EP01146_Carpediemonas_membranifera_P004766	KAG9394192.1 Adaptor Protein Complex 2 subunit, alpha (AP2A2) [Carpediemo	MIASLLSSKSVSDHVAGYILLSHIQKRRDLVEVTPIILMNSIMQHLATKRDLTTMRLALRTVSNMVAMQQSDEASLISQQAIDPLSSIAFDKDMPSSITALALGTLARCPLELIDKNWITYVHGMIHTSGVVSSYQWPFLLPALRFIEKAAEVDIELTRPMFTSLIALTQCFINRRIPQDRLYHSVVPPWLMATAFRVITVVAPPTPTSEQLRILQETAIQMLRDKFETRYRMGSTTKKDVNYSNSRAAAMLEAVSLVIATPALRHTDELLLQCVVKVTHLIQPEQCPRSKYIGLMWLLEAAAIPLARKKIAESFDGVAELAASADDAVRGVAIRLLCSVSPKHRTAEVVEAVLPAALTDGDAVTARLLYLVHRTLSGSMLFAEQAFKILVHCTVAQDW…	Naegleria gruberi	XP_002670993.1 predicted protein [Naegleria gruberi strain NEG-M] "EP00686_Naegleria_gruberi_P003064 XP_002670993.1 predicted protein [Naegleria gruberi strain NEG-M]"	0.00360592	Yes	Carpediemonas_membranifera__AP2A_2
AP2B	Diphylleia rotans	hmmsearch 3.3.1	0.0	EP00002_Diphylleia_rotans_P012751	TRINITY_DN2492_c0_g1_i1.p1 TRINITY_DN2492_c0_g1~~TRINITY_DN2492_c0_g1_i1.p1 ORF t	MSGSDAKYFQNSRKGEIQEFREELRLPSKDKKKDAVKKVIAAMTVGKDVSLLFPDVLNCIQTPDLELKKLVYLYLMNYAKTQPDLAILAVNTFVKDAQDPKPLVRALAIRTMGCIRVDKITEYLCEPLRKSLKDEDAYVRKTAAVCVAKLFDINPTLVEDQGFVDLLRGLLSDPNPMVVANAVSSLTDIAESSGRSDIFELSSSLVNKLLTAINECAEWGQIYILDAISRYTPSEPQESDSICERVSPRLQHSNSAVVLTTVKVILRHLDNIANEDVVRSLCKKMAPPLITLMSSPEPEVQYVALRNIEIIIQKKTNILSHEVKIFFCKYNDPIYVKLEKLEIMIKLASERNIDQVLGELKEYATEVDVEFVRKSVRSIGRCAIKLERAAEKCIQALLD…	Naegleria gruberi	XP_002674541.1 adapter-related protein complex 1 beta 1 subunit [Naegleria gruberi strain NEG-M] "EP00686_Naegleria_gruberi_P006612 XP_002674541.1 adapter-related protein complex 1 beta 1 subunit [Naegleria gruberi strain NEG-M]"	0.0	Yes	Diphylleia_rotans__AP2B_1
AP2B	Diphylleia rotans	hmmsearch 3.3.1	0.0	EP00002_Diphylleia_rotans_P039969	TRINITY_DN9390_c0_g1_i1.p1 TRINITY_DN9390_c0_g1~~TRINITY_DN9390_c0_g1_i1.p1 ORF t	MAQQTSMDKISAMVGTVGGGDAKYFQSTKKGEIHELREELRLPNKDKKKEVVKKVIAAMTVGKDVSMLFPDVVNCMQTPDIELKKLVYLYLINYAKAQPDLAILAVNTFVKDAQDPRALVRALAIRTMGCIRVEKITEYLCEPLRKCLKDDDPYVRKTAAVCVAKLYDINPVLVEEQGFLEELKDMMSDPSPIVVANAVSSLMEIADAGLTQTTFHLTTSIVNKLLTAINECNEWGQVSILDTLSRFIPNDQAEAESVCERVSPRVQHANPAVVLSAVKVMMCQMGFITNPEAQRALLKKISAPLVSLMSSPEPEIQFVALRNIDLIVQKRPNILSHEIKIFFCKYNDPLYVKLEKLELIIKLVSDRNVDQVLAELKEYAAEVDVEFVRKSVRAIGRCA…	Naegleria gruberi	XP_002674541.1 adapter-related protein complex 1 beta 1 subunit [Naegleria gruberi strain NEG-M] "EP00686_Naegleria_gruberi_P006612 XP_002674541.1 adapter-related protein complex 1 beta 1 subunit [Naegleria gruberi strain NEG-M]"	0.0	Yes	Diphylleia_rotans__AP2B_2
AP2B	Mantamonas plastica	hmmsearch 3.3.1	1.0999999999999975e-291	EP00003_Mantamonas_plastica_P023619	TRINITY_DN427_c0_g1_i10.p1 TRINITY_DN427_c0_g1~~TRINITY_DN427_c0_g1_i10.p1 ORF	MTIGKDVSSLFMDVLKCINTDDIELKKLVYLYIVNYATTHPELAILAVNTFVRDMDSPSSMVRSLAIRTMACIRVEDIAEYLCQPLRKLLKDSEAYVRKTAAVCVAKLYDLNPEMTEDQGLIDELNDMLSDNNPVVVSNVVCALSEISSRNSTAMELNKETIAKLLVALNECTEWGQVSILDSLAHYRPDTTREAESIIERVAPRLSHVNAAVVLSAVKVLVLYLDYCEDTEFISTYLAKLTNALVSLLSFEPELQWVALRNIELIIQRYPSVLSSEVKVFFCKFNDPGYVKIEKLEILVLLASDKNVDQVLMEFKEYASEVAVDVVRKAIRCFGRVAIKLERSSERCVLALLELIEKQPDVNFIIQEAIIVIKDIFRRYPGEYESIISQLAANLSELD…	Naegleria gruberi	XP_002674541.1 adapter-related protein complex 1 beta 1 subunit [Naegleria gruberi strain NEG-M] "EP00686_Naegleria_gruberi_P006612 XP_002674541.1 adapter-related protein complex 1 beta 1 subunit [Naegleria gruberi strain NEG-M]"	0.0	Yes	Mantamonas_plastica__AP2B_1
AP2B	Mantamonas plastica	hmmsearch 3.3.1	2.6999999999999946e-288	EP00003_Mantamonas_plastica_P027387	TRINITY_DN586_c0_g1_i4.p1 TRINITY_DN586_c0_g1~~TRINITY_DN586_c0_g1_i4.p1 ORF ty	HIYTMSGKSKSGRNKSTTTGTVTRRFFHGTKGEINELRLQLSKKNVDEKKAAVKRIIALMTVGKDMSIVFMDVLNCINTTDKELKKLIYLYITNYATTKPELVILSIAAFTNDANAQQPLSRALALRTMSCLNVEDVAEYLVPVLRKCVNDEDPYVRKTVAIAIAKLHAVDPEIVEDSGFVDDLQDMLSDSNAMVIANAVAALSEMSARRHEVDFAITSGMLNTLLTALAECTEWGQVYILDALVNHTPEEEYDAITVCERVSARLNHANSAVVLSAVKVIMKNLEYVQDEEQVRSYCKKMAGPLITLLNGPPEIQYVALRVIQLLIQRRPEILSHETRVFYCVFTDPIFVKLQKIDILVRLATERNIDQLLLEFKDYAQQVDLDYVRKSVRAIGRCGI…	Naegleria gruberi	XP_002674541.1 adapter-related protein complex 1 beta 1 subunit [Naegleria gruberi strain NEG-M] "EP00686_Naegleria_gruberi_P006612 XP_002674541.1 adapter-related protein complex 1 beta 1 subunit [Naegleria gruberi strain NEG-M]"	0.0	Yes	Mantamonas_plastica__AP2B_2
AP2B	Mantamonas plastica	hmmsearch 3.3.1	2.699999999999993e-284	EP00003_Mantamonas_plastica_P027386	TRINITY_DN586_c0_g1_i2.p1 TRINITY_DN586_c0_g1~~TRINITY_DN586_c0_g1_i2.p1 ORF ty	HIYTMSGKSKSGRNKSTTTGTVTRRFFHGTKGEINELRLQLSKKNVDEKKAAVKRIIALMTVGKDMSIVFMDVLNCINTTDKELKKLIYLYITNYATTKPELVILSIAAFTNDANAQQPLSRALALRTMSCLNVEDVAEYLVPVLRKCVNDEDPYVRKTVAIAIAKLHAVDPEIVEDSGFVDDLQDMLSDSNAMVIANAVAALSEMSARRHEVDFAITSGMLNTLLTALAECTEWGQVYILDALVNHTPEEEYDAITVCERVSARLNHANSAVVLSAVKVIMKNLEYVQDEEQVRSYCKKMAGPLITLLNGPPEIQYVALRVIQLLIQRRPEILSHETRVFYCVFTDPIFVKLQKIDILVRLATERNIDQLLLEFKDYAQQVDLDYVRKSVRAIGRCGI…	Naegleria gruberi	XP_002674541.1 adapter-related protein complex 1 beta 1 subunit [Naegleria gruberi strain NEG-M] "EP00686_Naegleria_gruberi_P006612 XP_002674541.1 adapter-related protein complex 1 beta 1 subunit [Naegleria gruberi strain NEG-M]"	0.0	Yes	Mantamonas_plastica__AP2B_3
AP2B	Rigifila ramosa	hmmsearch 3.3.1	0.0	EP00004_Rigifila_ramosa_P009952	TRINITY_DN21735_c0_g1_i1.p1 TRINITY_DN21735_c0_g1~~TRINITY_DN21735_c0_g1_i1.p1 ORF	MTVGKDVSTLFTDVVNCMQTDNLELKKLVYLYVMNYAKSQPDLAILAVNTFVKDAGGTKPLVRALAVRTMGCIRVDKITEYLCQPLRKCLQDEDPYVRKTSAVCVAKLYDINPELVVDRGFIDVLREMLSDPNPMVVANAVSALTEIAETSGDPSIFSITPTIQNKLLAALNECSEWGQVFILDAFSFYTPADGREAESICERISPRLQHANSAVVLSTVKVLLRYLDLISNQDFVRGMLKKMAPPLVTLMSSNEPEIQYVALRNIDLIVQKRPQILAHEVKIFFCKYNDPIYVKLEKLEILIKIVSDKNVEQVLPEFKEYATEVDVDFVRKAVRAIGRTAIKLSVAAERCIRVLLDLIQTKVNYVVQEAIVVIKDIFRRYPNQYESIISVLCENLDSL…	Naegleria gruberi	XP_002674541.1 adapter-related protein complex 1 beta 1 subunit [Naegleria gruberi strain NEG-M] "EP00686_Naegleria_gruberi_P006612 XP_002674541.1 adapter-related protein complex 1 beta 1 subunit [Naegleria gruberi strain NEG-M]"	0.0	Yes	Rigifila_ramosa__AP2B_1
AP2B	Acanthamoeba castellanii	hmmsearch 3.3.1	2.299999999999996e-241	EP00006_Acanthamoeba_castellanii_P013866	ELR15174 pep supercontig:Acastellanii.strNEFF_v1:scf7180000084758:577091:58	MSDSKYFTTTKKGEIKELKKELDNPKENVKKEAVKKVIAAMTVGKDVSELFPDVVKCIRTSNLELKKLVYLYIMNYAKTQPETAILSVNAFVHDAQHPNPLVRALAVRTMGCIRVDKITEYLCQPLRECLKDADPYVRKTAAVCVAKVWDINPELVETQGFLDMLRDLLSDSNPMALLSSNRPTDRSRIADKQTKVVANAVAALSEIDETAKEDVFSLNTENLKMLLAALNECTEWGQVFILHALSKYTPDDSREAEAIAERVTPRLAHANSAVVLSTIRVLMRLLEHINSGEFVKNMCKKMTPPLVTLLQKEPEIQYVALRNINLIIQKRPQVLQNEMKVFFCKYNDPIYVKMEKLEIMIMLVNERTIEQVLMELKEYATEVDVEFVRKAVRAIGRCA…	Naegleria gruberi	XP_002674541.1 adapter-related protein complex 1 beta 1 subunit [Naegleria gruberi strain NEG-M] "EP00686_Naegleria_gruberi_P006612 XP_002674541.1 adapter-related protein complex 1 beta 1 subunit [Naegleria gruberi strain NEG-M]"	1.05642e-73	Yes	Acanthamoeba_castellanii__AP2B_1
AP2B	Entamoeba histolytica	hmmsearch 3.3.1	7.999999999999982e-284	EP00015_Entamoeba_histolytica_P002057	XP_649291.1 adaptor protein (AP) family protein [Entamoeba histolytica HM-1:IM	MSKKGNMKARVADTQDLREMLTNKKESERIEGLKIVISQMTEGKDVGILFGEVLQCVATPNIDAKKLAYLYIMNYAKTQQDNATRAVQAFLRDSNDPNPIIRALAIRTMGAIRVPKVTQELYNPLQKALKDQDPYVRKTAAMCVAKLYFLNQEECVRQGFVNTLKELIFDSNHVVVANALAALNEINSMSEKHDVFEVTSENYNILLTALNKCANEWGQVIILDTISKYVPENVQIAESICEQVAPRLKAANSAVVLAAVKLILVLLPHLSEQNASLYLKKIAPPLGTLMSASKAYEIQYVALRNIRLILQKCKDLLVNDVKIFYCKYNDPLYIKIEKLEIIVALANKDNIKEILSEFVDYSQMGDVEFVRKAVRALGRCAIKLENVANQCITTLVDLI…	Naegleria gruberi	XP_002674541.1 adapter-related protein complex 1 beta 1 subunit [Naegleria gruberi strain NEG-M] "EP00686_Naegleria_gruberi_P006612 XP_002674541.1 adapter-related protein complex 1 beta 1 subunit [Naegleria gruberi strain NEG-M]"	0.0	Yes	Entamoeba_histolytica__AP2B_1
AP2B	Entamoeba histolytica	hmmsearch 3.3.1	3.099999999999994e-265	EP00015_Entamoeba_histolytica_P000175	XP_001913524.1 adaptor protein (AP) family protein [Entamoeba histolytica HM-1	MSKYFVSSHRGEIQDLREKLNSSKDDVRTEAVKRIVAAMTEGKDVSMLFIDVLKCMQTNKLELKKLVYLYLMNYSRSQPERAILVVNSFVKDSSDPNPLIRALAIRTMGCIRVQNVFEYFIEPLGKCLKDKDPYVRKTAVLCVLKLYCMDPVNIEQHGFLNTLRDMLLDDNQMVVSNVIAALHEIGNNGGKEWIIEEKMVRPLLSALDGSNEWGQVYIMDAIATYIPKESKEAENICERVINKLTHNNPSVVMAAAKIVLKHLEVISPQIANIYCKRLSAPLVSIVLSNSSKHDYEIQYITLRCINLIIQKYPHLFSNQLRTFYCSYDEPIYIKIEKLEIMLMLVNESNVMDILVELKEYALSADIEFVRKSVQAFGKCALKLEKVADRCVKQLVELIE…	Naegleria gruberi	XP_002674541.1 adapter-related protein complex 1 beta 1 subunit [Naegleria gruberi strain NEG-M] "EP00686_Naegleria_gruberi_P006612 XP_002674541.1 adapter-related protein complex 1 beta 1 subunit [Naegleria gruberi strain NEG-M]"	0.0	Yes	Entamoeba_histolytica__AP2B_2
AP2B	Entamoeba histolytica	hmmsearch 3.3.1	7.99999999999999e-128	EP00015_Entamoeba_histolytica_P003458	XP_651391.2 adaptor protein (AP) family protein [Entamoeba histolytica HM-1:IM	MEGMKRFLFGNVPPKGTVPFNSNPKKKSTTTTQKKNYKTDIKKMKDELQELREMLQSKEIEEQREALRKIVLATAEGKDCSFMFMDVLKIIQTNDVSLKQMIYLYISAYASIDEQQAILGVNSLIIDSKHHDAHVRGLALRTMGNIRLQMTAEYFVQPLLNGLDDNDPYVRRNAVLGLLKLLHIPNTSIDREAIEKKFVLLLNDSDSCVVANVINAINELPEMLYLLKSPETISRMIELIDGASDFTQAVFIKCFTNYVPSSSQEAERITQKVFDKGSVTNEGVVIDTLKLVLRYQPFLNASKVEEYFSILANIIMKMNASLTSSKQYDVLYIFYRNIKHFLFTQRKLFVSQLFCFYISYEDPINLRIEKLEILLSLAEETNVKDLLDELTEDSLASLD…	Naegleria gruberi	XP_002674541.1 adapter-related protein complex 1 beta 1 subunit [Naegleria gruberi strain NEG-M] "EP00686_Naegleria_gruberi_P006612 XP_002674541.1 adapter-related protein complex 1 beta 1 subunit [Naegleria gruberi strain NEG-M]"	7.13859e-68	Yes	Entamoeba_histolytica__AP2B_3
AP2B	Dictyostelium discoideum	hmmsearch 3.3.1	0.0	XP_641846.1	adaptor-related protein complex 1, beta 1 subunit [Dictyostelium discoideum AX4] "XP_641846.1 adaptor-re	MSDSKYFQTTKKGEIHELKEELLSQREDKKKEAVKKVIAAMTVGKDVSMLFTHVLNCMQTHNLELKKLVYLYVMNYAKNHPDRAILAVNTFQKDASDPNPLIRALAVRTMGCIRVDNITEHLCEPLRHALKDQDPYVRKTAAVCVAKLYDVNPELVENQGFLNILNDLLGDSNPMVVANAVASLTEIDEVSKKEVFRIHSGNLNKLLAALNECTEWGQVFILNSLCKYTPRDSQEAENVCERVAPRLQHANSAVVLSAVKVLMKYMNSIGNNDVIRLFCKKMAPPLVTLLSKEPEIQFLGLRNINLIVQKRPEILQYEMKVFFCKYNDPIYVKMEKLEIMIMLANEKNIEEVLLEFKEYATEIDVEFVRKAVRAIGRCAIKIDRASERCIQVLLDLIQT…	Naegleria gruberi	XP_002674541.1 adapter-related protein complex 1 beta 1 subunit [Naegleria gruberi strain NEG-M] "EP00686_Naegleria_gruberi_P006612 XP_002674541.1 adapter-related protein complex 1 beta 1 subunit [Naegleria gruberi strain NEG-M]"	0.0	Yes	Dictyostelium_discoideum__AP2B_1
AP2B	Thecamonas trahens	hmmsearch 3.3.1	8.79999999999998e-298	EP00031_Thecamonas_trahens_P008320	XP_013760890.1 coatomer [Thecamonas trahens ATCC 50062] "EP00031_Thecamonas_trahe	MGAGASLAVCVCVTRQSMEVDGWQQGRGGAHGILSFRWTAPDSRPSTMSSNPFGDSRKGDDAHLREILGGKDSKEKVTAVKNVIYAMTVGKDMSRLFMDVVNCIQTKDLELKKLVYLYVMNYAQSKPDLAISAINTFLKDTHNHNPLIRALAIRTMGSIRVDTMIEHLTEPLTAALRDEDAYVRKTAAVCVAKLYAMNRSIVADHGFLESLQGLLEDGNPMVVANAVAALSEIQATTTAPVFEIKAATLNQILTALSECTEWGQVFILDALARYSPVDPREAESIIERVVPRLNHRNSSVALSAIRVLVKYLDFVTSQSFIRATCKRMSQPLASLLNDQEKPPEIQYVALRNINLIIQRWPNLLTSISHVRMLFCNYDDPIYVKLEKLEILVKLASESN…	Naegleria gruberi	XP_002674541.1 adapter-related protein complex 1 beta 1 subunit [Naegleria gruberi strain NEG-M] "EP00686_Naegleria_gruberi_P006612 XP_002674541.1 adapter-related protein complex 1 beta 1 subunit [Naegleria gruberi strain NEG-M]"	0.0	Yes	Thecamonas_trahens__AP2B_1
AP2B	Thecamonas trahens	hmmsearch 3.3.1	1.9999999999999962e-212	EP00031_Thecamonas_trahens_P003556	XP_013756126.1 AP1B1 protein [Thecamonas trahens ATCC 50062] "EP00031_Thecamonas_	MNYAKTEPEKAILAVSTFTRDAASHNPLIRALAIRTMSCIQVHEIVQYLSDPLRAALGDVDPYVRKTAAVCVAKLYDIDAELAVDQGFVEALVDLVSDPNAAVVSNAVAALADISDSAPEPVFQITAARLRHMLAALTEANEWGQVFLLDSLVRFVPPDTNTAERVVERATPHLQHANPAVVLSAVNVVLHFVKYMGNQNTIQASMMKLSAPLCSLVSAEPEIAYVALRSMMLIAEAHPLLLRNEVPRFFVRYDDPPYVKTLKVDLLARLTSSRNAEAVLSELSSYMVDIDAVLIKHAVRAVKSLAIRLPDVAALGVKALFTAIQVSQRNESHMSHLLVEETAIALQDILRRYPDDFEVAAVKVLELADSIASPEALAALVWILGEHAHLADAAAEMLD…	Naegleria gruberi	XP_002674541.1 adapter-related protein complex 1 beta 1 subunit [Naegleria gruberi strain NEG-M] "EP00686_Naegleria_gruberi_P006612 XP_002674541.1 adapter-related protein complex 1 beta 1 subunit [Naegleria gruberi strain NEG-M]"	9.02716e-163	Yes	Thecamonas_trahens__AP2B_2
AP2B	Pygsuia biforma	hmmsearch 3.3.1	3.0999999999999927e-289	EP00033_Pygsuia_biforma_P003584	GCRY01003924.1.p1 GENE.GCRY01003924.1~~GCRY01003924.1.p1 ORF type:3prime_partial le	MSDSKYFQTQKKGEIFELKNELMAKEESKKQDAVKKVIAAMTVGKDVSMLFTDVINCMQTTNIELKKLVYLYLMNYAKSKPDLAILAVNTFVKDSQDPNPLIRALAVRTMGCIRVDRIVEYLCEPLRRCLTDSDPYVRKTSAICVAKLYDLNTELVEDQGFIEMLQDLLSDQNPMVVANTVASLAEISEHNPAAFKITPQILNKLLAALNECTEWGQVFILDSLASRYKPQEPREAESVIERIMPRLQHANSAVVLSAVKVVLAYLQVVSNTDFVNNVYRKLTPPLITLVTTPISEIQYVALRNISLIVQRMPTLLVNDMKVFVCKYFDPVYVKMEKLEIMVQLCVERNVEQVLLELKEYATEVDVEFVRRAVRCIGRIAIKISSAAEHAINVLLDLIH…	Naegleria gruberi	XP_002674541.1 adapter-related protein complex 1 beta 1 subunit [Naegleria gruberi strain NEG-M] "EP00686_Naegleria_gruberi_P006612 XP_002674541.1 adapter-related protein complex 1 beta 1 subunit [Naegleria gruberi strain NEG-M]"	0.0	Yes	Pygsuia_biforma__AP2B_1
AP2B	Homo sapiens	hmmsearch 3.3.1	0.0	NP_001273.1	AP-2 complex subunit beta isoform b [Homo sapiens] "NP_001273.1 AP-2 complex subunit beta isoform b [Hom	MTDSKYFTTNKKGEIFELKAELNNEKKEKRKEAVKKVIAAMTVGKDVSSLFPDVVNCMQTDNLELKKLVYLYLMNYAKSQPDMAIMAVNSFVKDCEDPNPLIRALAVRTMGCIRVDKITEYLCEPLRKCLKDEDPYVRKTAAVCVAKLHDINAQMVEDQGFLDSLRDLIADSNPMVVANAVAALSEISESHPNSNLLDLNPQNINKLLTALNECTEWGQIFILDCLSNYNPKDDREAQSICERVTPRLSHANSAVVLSAVKVLMKFLELLPKDSDYYNMLLKKLAPPLVTLLSGEPEVQYVALRNINLIVQKRPEILKQEIKVFFVKYNDPIYVKLEKLDIMIRLASQANIAQVLAELKEYATEVDVDFVRKAVRAIGRCAIKVEQSAERCVSTLLDLI…	Naegleria gruberi	XP_002674541.1 adapter-related protein complex 1 beta 1 subunit [Naegleria gruberi strain NEG-M] "EP00686_Naegleria_gruberi_P006612 XP_002674541.1 adapter-related protein complex 1 beta 1 subunit [Naegleria gruberi strain NEG-M]"	0.0	Yes	Homo_sapiens__AP2B_1
AP2B	Homo sapiens	hmmsearch 3.3.1	0.0	NP_001025177.1	AP-2 complex subunit beta isoform a [Homo sapiens] "NP_001025177.1 AP-2 complex subunit beta isoform	MTDSKYFTTNKKGEIFELKAELNNEKKEKRKEAVKKVIAAMTVGKDVSSLFPDVVNCMQTDNLELKKLVYLYLMNYAKSQPDMAIMAVNSFVKDCEDPNPLIRALAVRTMGCIRVDKITEYLCEPLRKCLKDEDPYVRKTAAVCVAKLHDINAQMVEDQGFLDSLRDLIADSNPMVVANAVAALSEISESHPNSNLLDLNPQNINKLLTALNECTEWGQIFILDCLSNYNPKDDREAQSICERVTPRLSHANSAVVLSAVKVLMKFLELLPKDSDYYNMLLKKLAPPLVTLLSGEPEVQYVALRNINLIVQKRPEILKQEIKVFFVKYNDPIYVKLEKLDIMIRLASQANIAQVLAELKEYATEVDVDFVRKAVRAIGRCAIKVEQSAERCVSTLLDLI…	Naegleria gruberi	XP_002674541.1 adapter-related protein complex 1 beta 1 subunit [Naegleria gruberi strain NEG-M] "EP00686_Naegleria_gruberi_P006612 XP_002674541.1 adapter-related protein complex 1 beta 1 subunit [Naegleria gruberi strain NEG-M]"	0.0	Yes	Homo_sapiens__AP2B_2
AP2B	Drosophila melanogaster	hmmsearch 3.3.1	0.0	EP00099_Drosophila_melanogaster_P014646	NP_523415.1 adaptor protein complex 1/2, beta subunit [Drosophila melanogast	MTDSKYFTTTKKGEIFELKSELNNDKKEKKKEAVKKVIASMTVGKDVSALFPDVVNCMQTDNLELKKLVYLYLMNYAKSQPDMAIMAVNTFVKDCEDSNPLIRALAVRTMGCIRVDKITEYLCEPLRKCLKDEDPYVRKTAAVCVAKLYDISATMVEDQGFLDQLKDLLSDSNPMVVANAVAALSEINEASQSGQPLVEMNSVTINKLLTALNECTEWGQVFILDSLANYSPKDEREAQSICERITPRLAHANAAVVLSAVKVLMKLLEMLSSDSDFCATLTKKLAPPLVTLLSSEPEVQYVALRNINLIVQKRPDILKHEMKVFFVKYNDPIYVKLEKLDIMIRLANQSNIAQVLSELKEYATEVDVDFVRKAVRAIGRCAIKVEPSAERCVSTLLDL…	Naegleria gruberi	XP_002674541.1 adapter-related protein complex 1 beta 1 subunit [Naegleria gruberi strain NEG-M] "EP00686_Naegleria_gruberi_P006612 XP_002674541.1 adapter-related protein complex 1 beta 1 subunit [Naegleria gruberi strain NEG-M]"	0.0	Yes	Drosophila_melanogaster__AP2B_1
AP2B	Saccharomyces cerevisiae	hmmsearch 3.3.1	6.899999999999986e-239	EP00144_Saccharomyces_cerevisiae_P003155	NP_012787.1 Apl2p [Saccharomyces cerevisiae S288C] "EP00144_Saccharomyces_c	MPPLDKRIKKFLKDSIRIAPKISGKGELSELRTGLVSQYPQTRKDAIKKTIQQMTLGKDVSSLFPDVLKNIATIDVEQKKLVYLYVMNYAETHPELCILAVNTFITDAQDPNPLIRCMAIRTMSMIRVDKILEYIETPLRRTLHDDNAYVRKTAVICVAKLFQLNKDLCVELGVVEDLVNALDDSNPLVIANATAALIEIHNMDMDAVDLSSLIQSHVSQFLLALNECTEWARIIILGTLSEYSAKDSLEAQDIIDRVTAHLQHVNPAVVLATIKVIVRNLPQIEYSSNSLIMKRLSSAFVSLMSTPPEMQYVALKNIRIILEKYPELLTKELRIFYVKFNDPLYVKLEKIDILVRLVDPSNLKQCTLLLTELKEYAMEYEPEFVSRAIQALSQLGIKY…	Naegleria gruberi	XP_002674541.1 adapter-related protein complex 1 beta 1 subunit [Naegleria gruberi strain NEG-M] "EP00686_Naegleria_gruberi_P006612 XP_002674541.1 adapter-related protein complex 1 beta 1 subunit [Naegleria gruberi strain NEG-M]"	2.52969e-136	Yes	Saccharomyces_cerevisiae__AP2B_1
AP2B	Saccharomyces cerevisiae	hmmsearch 3.3.1	3.0999999999999974e-120	EP00144_Saccharomyces_cerevisiae_P002930	NP_012538.3 Apl1p [Saccharomyces cerevisiae S288C] "EP00144_Saccharomyces_c	MSDQKVFARYKANEIVTDLQHFGVKKFKSNITRRKNALRKIIANLVLGNYGEMSVLFSELLKFWQIEDDLEVKRICHEYIRVIGALKPQQAREALPFIMDDFKSRDEKLQIMALRTLVLVPVKELSDQAFDCIISLVNHKSPPEQVTRTAIYALLDLDEIDHERVLGLSSILHDIVKAQSSSPEVIVAALHTLYSIHEKNANMEPFRIPLELAFDMLELLPELNEWNKATVLEVLTTSVVPQHYLDTHEMIELALPYLQQVNTYVVLNSLKFIMYLLNYVDVIKETLAEKLSNSVIALLDKPPELQFLVLRNVILLLLSRESSLLRLDISYFFIEYNDPIYIKDTKLECLYLLANKETLPRILEELEQYATDIDIQMSRKSVRAIGNLAVKLDEDSVHD…	Naegleria gruberi	XP_002674541.1 adapter-related protein complex 1 beta 1 subunit [Naegleria gruberi strain NEG-M] "EP00686_Naegleria_gruberi_P006612 XP_002674541.1 adapter-related protein complex 1 beta 1 subunit [Naegleria gruberi strain NEG-M]"	5.63998e-80	Yes	Saccharomyces_cerevisiae__AP2B_2
AP2B	Fonticula alba	hmmsearch 3.3.1	9.999999999999981e-278	EP00159_Fonticula_alba_P000063	XP_009492179.1 hypothetical protein H696_00074 [Fonticula alba] "EP00159_Fonticula_al	MAVPIPTTSGPTSSRVSPPVRTSAPSMSGSKFFATTKKGEIYEIKADLNGDDRLKIKNAVKKVIANMTIGKDVSSLFPDVIKNMQTDDIELKKLVYLYLMNYAKSQPEIAILAVNTFVKDSEDMSNPLLRALAIRTMGCIRVDRIVDYLSIPLNKTLADPDPYVRKTAVLAVAKMFDINPSLCEAHGYISTLRNIVTTDANPMVVANAVAALTEMNEDSNGTVFQLNQATLNKLLTVLNDANEWGQIVILDALSKYTTTNPREAENICERVLPRVAHANAAVVLTAVRVLLRFAAIMDKHGMEQQLRAVYSKLGPPLASLLSNEPEVQYVALRCIRLILRRLPSAMTQDIRVFFCKYNDTPYVKREKLDIIVRLATEKNVAQVLSELKEYALEADVEFT…	Naegleria gruberi	XP_002674541.1 adapter-related protein complex 1 beta 1 subunit [Naegleria gruberi strain NEG-M] "EP00686_Naegleria_gruberi_P006612 XP_002674541.1 adapter-related protein complex 1 beta 1 subunit [Naegleria gruberi strain NEG-M]"	0.0	Yes	Fonticula_alba__AP2B_1
AP2B	Fonticula alba	hmmsearch 3.3.1	9.199999999999978e-238	EP00159_Fonticula_alba_P000574	XP_009492690.1 hypothetical protein H696_00541 [Fonticula alba] "EP00159_Fonticula_al	MSDSKYFAATKRGELPELKQGLHSNNKKEQLASMKRIVANMALGNDLSALFPDVLQCMRSEMLEMKKMVYLYIVTYAKARSELALLTVNSFVMDASKNPNPLIRALALRNMSYIPVDKINESLAQCLRQAVKDEDAYVRRTAAMCIAKLHEHEPDMVRNEGFFEILQEMIADKNPNVVANVLAVIADINLRSSESLAIHFAYNIVRELLTVLNECTAWAQTYILESLATHYNPVNGAGEFNDGITVADVDALAALSSPRLSHASPSVVMSCIRFLMRLYDHLSSTEQRNALSKKISAATVAIMAFPLPEVRYVALRNTSLLIQKCPNMFDGDIKVFFCDYNDPIYVKMAKIEIIIRLVNPDNCKQVLSELKEYATEVDADFARKAVRAIGICAVKIDAA…	Naegleria gruberi	XP_002674541.1 adapter-related protein complex 1 beta 1 subunit [Naegleria gruberi strain NEG-M] "EP00686_Naegleria_gruberi_P006612 XP_002674541.1 adapter-related protein complex 1 beta 1 subunit [Naegleria gruberi strain NEG-M]"	8.89744e-173	Yes	Fonticula_alba__AP2B_2
AP2B	Fonticula alba	hmmsearch 3.3.1	4.899999999999999e-28	EP00159_Fonticula_alba_P000188	XP_009492304.1 hypothetical protein H696_00187 [Fonticula alba] "EP00159_Fonticula_al	MRVPPSFRLSAHPDRAEQILSQVSASLEVMASEAARVSLLWIMADFGQFIEGSIVLLDEISRDIGPSTSAELRLAVLSAAMRLFFKDPANMKQILSRILRFEIDAELPLAKADTRDRALFYLRLLHYSPEVAERIVGQPSATGAGQAGKTPADEQFLDFFEFNSLSVVFQRPAVSFTTPLPPFSSMLQRPRSAGPIGRVAGTSAASAPAADPLAGPLLGEAMAPAAGVSAGAGGTGHLLDVMDFSAGGRAGGASASPEDLASQLLGLDFSSATSTSAVALSGSPRSPMDELFGLDTPPTMPAGAAIAAATAPSASSPGTSALTPAALELDSGSFRRAWRQFAQPGQARQVTLPAPGHAGTLSADQLSLLFEAALEEQAKLTTFASGTVAANGALRLLMP…	Naegleria gruberi	XP_002674541.1 adapter-related protein complex 1 beta 1 subunit [Naegleria gruberi strain NEG-M] "EP00686_Naegleria_gruberi_P006612 XP_002674541.1 adapter-related protein complex 1 beta 1 subunit [Naegleria gruberi strain NEG-M]"	1.46682e-12	Yes	Fonticula_alba__AP2B_3
AP2B	Ancyromonas sigmoides	hmmsearch 3.3.1	0.0	EP00161_Ancyromonas_sigmoides_P015939	TRINITY_DN423_c3_g1_i1.p1 TRINITY_DN423_c3_g1~~TRINITY_DN423_c3_g1_i1.p1 ORF	MSDAKYFQTTSKGEIAELKDELHHKDRLRKKEAVKKVIAAMTVGKDVSVLFADVINLMQTNDVELKKLVYLYLMNYAKSQPDLAILAVNTFVNDARDPNPLIRALAVRTMGCIRVDKITEYLCEPLGQCLKDSDPYVRKTAAVCVAKLHDINAELVEDKGFIDTLKDMLADANPMVVANTVAALSEIAEASGSNTVLPISTSNLQKLQAALNECTEWGQVFILDALAKYRPQTSREAEAVVERVLPRLNHANSAVVLSAVKICIKFMDKIDNADFTRVLLRKLAPSLVTLLSREPEVQYVALRNINLVVQLKPAILQHEIKVFYCKYNDPVYVKLEKLEIMIRLASERNIDQVLMEFKEYATEVDVDFVRRSVRAIGRCAVKLEKAAERCINVLLGLIQ…	Naegleria gruberi	XP_002674541.1 adapter-related protein complex 1 beta 1 subunit [Naegleria gruberi strain NEG-M] "EP00686_Naegleria_gruberi_P006612 XP_002674541.1 adapter-related protein complex 1 beta 1 subunit [Naegleria gruberi strain NEG-M]"	0.0	Yes	Ancyromonas_sigmoides__AP2B_1
AP2B	Ancoracysta twista	hmmsearch 3.3.1	0.0	EP00164_Ancoracysta_twista_P004132	GFYU01005549.1.p1 GENE.GFYU01005549.1~~GFYU01005549.1.p1 ORF type:complete len:9	MDRIRKASQSLGGDKPSAGNDGKYFQTTKKGEIHEFKEELMMQGKDKKKEAVKKVIAAMTVGKDVSMLFTDVLNCIQTPDIELKKLVYLYLINYAKSQPDLAILAVNTFQKDSQDPNPLIRALAVRTMGCIRVERIIDYLCDPLRKTLRDEDPYVRKTAAICVAKLFDISPELAEDQGFLDLLTQQLSDSNPMVVANAVAALSEIQESIEHEVFELNASTLQKLLAALNECTEWGQVFILDCLATYTPSDAREAESVIERVTPRLSHANAAVVLSAIKVVMKYLDLLASNSDTGRTLLKKLSPPLVTLLSAEPEIQYVALRNINLIVQKKPTVLAQDTKVFFCKYNDPVYVKMEKLEIMIKLANDRNIDPMLLEFKEYATEVDVDFVRKSVRAIGRCAI…	Naegleria gruberi	XP_002674541.1 adapter-related protein complex 1 beta 1 subunit [Naegleria gruberi strain NEG-M] "EP00686_Naegleria_gruberi_P006612 XP_002674541.1 adapter-related protein complex 1 beta 1 subunit [Naegleria gruberi strain NEG-M]"	0.0	Yes	Ancoracysta_twista__AP2B_1
AP2B	Cyanidioschyzon merolae	hmmsearch 3.3.1	1.899999999999997e-182	EP00165_Cyanidioschyzon_merolae_P003582	XP_005538345.1 adaptor-related protein complex 2, beta subunit [Cyanidioschy	MASLSSLKKRALHFFTGGKRGEVSEIREDLHASSSTVRKHALRQTIASMTVGKDMAPLFTDVVNCGQTSNLQMKKLVYLYIMYYAKNQPDLAILAVNSFVKDAQDPNPLIRAIAIRTMSCIRLERIAEYLVPPLRQALTDPDPYVRKTAALAVAKLYDVNPTVAIEGGFLDALRNLLQDGNAVVLSNAIAAWLDIRRRAAQRDDAARSHLSLEATHIRRLLVALPDCGEWGQLTLLEALSLYDPQHAAEAKIIVERLTSRLQHANCAVVLMTIRILWRLLERFPTALSESSSGDFKTRKMLPALVSLVSSAQPPEVAYVALRILHIFMHTNSAYLEKHYQSFFCDFNEPSYVKQEKIGLLMYVLNAANANAILAELQRYANDVEQNLATRAVDAIGFAG…	Naegleria gruberi	XP_002674541.1 adapter-related protein complex 1 beta 1 subunit [Naegleria gruberi strain NEG-M] "EP00686_Naegleria_gruberi_P006612 XP_002674541.1 adapter-related protein complex 1 beta 1 subunit [Naegleria gruberi strain NEG-M]"	4.23525e-131	Yes	Cyanidioschyzon_merolae__AP2B_1
AP2B	Porphyra purpurea	hmmsearch 3.3.1	1.1999999999999974e-211	EP00168_Porphyra_purpurea_P006204	TRINITY_DN1763_c0_g1_i11.p1 TRINITY_DN1763_c0_g1~~TRINITY_DN1763_c0_g1_i11.p1 ORF	MSSSGRGHENGAAGSSSSSGTTVRKGELQDLKEGLHSSSNKARRDALRKTIAAMTVGKDVSSLFADVLQCTQTPSVELKKLVYLYLVHYAAAKPELTILIVNTLLRDAAEENPLLRALALRTMASMRVDRMAEYLVEPLHRALITPDAYVRKTAALCVAKMYDTNPSLTVEEGFLDNLTDLLNDSNATVVVNAVAALAEISESRPGALSLTPESVRTYMSALGECTEWGQVTVMDALADYTPANAAEADDLVEHVLPRLQHANAAVVLAAVRLLLQLLVVVGRGGSASERTTFVYRKMASPLLTLLSAKPEMQYVALRNMGILVRARPAVLAGNVRAFFCKYNDPLYVKVEKLELIVRLTRAEDAVAVLAELREYTNEVDVSFVSRAINAIGRVALAAT…	Naegleria gruberi	XP_002674541.1 adapter-related protein complex 1 beta 1 subunit [Naegleria gruberi strain NEG-M] "EP00686_Naegleria_gruberi_P006612 XP_002674541.1 adapter-related protein complex 1 beta 1 subunit [Naegleria gruberi strain NEG-M]"	1.10714e-170	Yes	Porphyra_purpurea__AP2B_1
AP2B	Marchantia polymorpha	hmmsearch 3.3.1	0.0	EP00248_Marchantia_polymorpha_P023836	PTQ49856.1 hypothetical protein MARPO_0002s0295 [Marchantia polymorpha] "EP002	MSGHDSKYFTTTKKGEIHELKEELNSQYKDKKKDAVKKVIAAMTVGKDVSMLFTDVVNCMQTENLELKKLVYLYLINYAKSHPDLAILAVNTFVKDSQDPNPLIRALAVRTMGCIRVDKITEYLCDPLQRCLKDEDPYVRKTAAVCVAKLHDINAELVEDRGFLEALKDMISDSNPMVVANAVAALAEIQEGSSKLIFEITNHTLFKLLAALNECTEWGQVFILDALSKYKAKDARDAENIVERVTPRLQHANCAVVLSAVKVILQQMELITSVDVVRNLCKKMAPPLVTLLSAEPEIQYVALRNINLIVQRRPSILAHEIKVFFCKYNDPIYVKMEKLEIMIKLASDRNIDQVLLEFKEYATEVDVDFVRKAVRAIGRCAIKLDRAAERCINVLLELI…	Naegleria gruberi	XP_002674541.1 adapter-related protein complex 1 beta 1 subunit [Naegleria gruberi strain NEG-M] "EP00686_Naegleria_gruberi_P006612 XP_002674541.1 adapter-related protein complex 1 beta 1 subunit [Naegleria gruberi strain NEG-M]"	0.0	Yes	Marchantia_polymorpha__AP2B_1
AP2B	Arabidopsis thaliana	hmmsearch 3.3.1	0.0	EP00260_Arabidopsis_thaliana_P032469	NP_192877.1 Adaptin family protein [Arabidopsis thaliana] "EP00260_Arabidopsis_	MSGHDSKYFSTTKKGEIPELKEELNSQYKDKRKDAVKKVIAAMTVGKDVSSLFTDVVNCMQTENLELKKLVYLYLINYAKSQPDLAILAVNTFVKDSQDPNPLIRALAVRTMGCIRVDKITEYLCDPLQKCLKDDDPYVRKTAAICVAKLFDINAELVEDRGFLEALKDLISDNNPMVVANAVAALAEIQENSSSPIFEINSTTLTKLLTALNECTEWGQVFILDALSKYKAADPREAENIVERVTPRLQHANCAVVLSAVKMILQQMELITSTDVIRNLCKKMAPPLVTLLSAEPEIQYVALRNINLIVQKRPTILAHEIKVFFCKYNDPIYVKMEKLEIMIKLASDRNIDQVLLEFKEYATEVDVDFVRKAVRAIGRCAIKLERAAERCISVLLELI…	Naegleria gruberi	XP_002674541.1 adapter-related protein complex 1 beta 1 subunit [Naegleria gruberi strain NEG-M] "EP00686_Naegleria_gruberi_P006612 XP_002674541.1 adapter-related protein complex 1 beta 1 subunit [Naegleria gruberi strain NEG-M]"	0.0	Yes	Arabidopsis_thaliana__AP2B_1
AP2B	Arabidopsis thaliana	hmmsearch 3.3.1	0.0	EP00260_Arabidopsis_thaliana_P033307	NP_194077.1 Adaptin family protein [Arabidopsis thaliana] "EP00260_Arabidopsis_	MSGHDSKYFSTTKKGEIPELKEELNSQYKDKRKDAVKKVIAAMTVGKDVSSLFTDVVNCMQTENLELKKLVYLYLINYAKSQPDLAILAVNTFVKDSQDPNPLIRALAVRTMGCIRVDKITEYLCDPLQKCLKDDDPYVRKTAAICVAKLFDINAELVEDRGFLEALKDLISDNNPMVVANAVAALAEIQENSTSPIFEINSTILTKLLTALNECTEWGQVFILDALSRYKASDPREAENIVERVTPRLQHANCAVVLSAVKMILQQMELITSTDVIRNLCKKMAPPLVTLLSAEPEIQYVALRNINLIVQKRPTILAHEIKVFFCKYNDPIYVKMEKLEIMIKLASDRNIDQVLLEFKEYATEVDVDFVRKAVRAIGRCAIKLERAAERCISVLLELI…	Naegleria gruberi	XP_002674541.1 adapter-related protein complex 1 beta 1 subunit [Naegleria gruberi strain NEG-M] "EP00686_Naegleria_gruberi_P006612 XP_002674541.1 adapter-related protein complex 1 beta 1 subunit [Naegleria gruberi strain NEG-M]"	0.0	Yes	Arabidopsis_thaliana__AP2B_2
AP2B	Gloeochaete wittrockiana	hmmsearch 3.3.1	0.0	EP00276_Gloeochaete_wittrockiana_P004635	CAMPEP_0184659200 /NCGR_PEP_ID=MMETSP0308-20130426|28715_1 /TAXON_ID=38269	MTVGKDVSMLFTDVVNCMQTRNIELKKLVYLYLINYAKSQPDLAILAVNTFVKDSQDPNPLIRALAVRTMGCIRVEKITEYLCEPLRKALKDDDPYVRKTAAVCVAKLYDINAEMVEDQGFLDSLKDLLSDSNPMVVANAVAALSEIAESSTSDVLTINSNVLQKLLAALNECTEWGQVFILDSLANYTPVDNGEAESIIERVTPRLQHANSAVVLSAVKVIMKYLDSLTAEDTVKALCKKLAPPLVTLLSSEPEVQYVALRNINLIVQKRSNILSHEVKVFFCKYNDPIYVKMEKLETMIRLASERNIDQVLLEFKEYATEVDVEFVRKAVRAIGRCAIKLEKSAERCINVLLELIQTKVNYVVQEAIIVIKDIFRKYPNRYESIIATLCENLDTLDE…	Naegleria gruberi	XP_002674541.1 adapter-related protein complex 1 beta 1 subunit [Naegleria gruberi strain NEG-M] "EP00686_Naegleria_gruberi_P006612 XP_002674541.1 adapter-related protein complex 1 beta 1 subunit [Naegleria gruberi strain NEG-M]"	0.0	Yes	Gloeochaete_wittrockiana__AP2B_1
AP2B	Gloeochaete wittrockiana	hmmsearch 3.3.1	0.0	EP00276_Gloeochaete_wittrockiana_P023532	CAMPEP_0184370164 /NCGR_PEP_ID=MMETSP1089-20130417|162665_1 /TAXON_ID=38269	MSKDVKFFNPAKKGEIHELKQDLDSGKPDKQKSALKSVIAAMTVGKDVSVLFPDIVKCIQTPDLELKKLVYLYLMNYAKSQPDLAILAVNTFVTDSTRNPNPLIRALAIRTMGCIRVEKITEYLCQPLHQALKDADPYVRKTAVICVAKLYDISPELVTRQGFLDALLDKLEDINPMVVSNAVAALSEINEQSPEPVLILNANKLNRIIVALDDCTEWGQIYILNCLATYKPRDSREAEGITERVASRLNHNNSAVVLAAIRVLMNFLDYVKSSEVTLLLCRKMSSPLGTLLNREPEIQYVALRNISLILQKRPNALDYDMENFFCKYSDPIYVKMEKLEIMIMLASDKTIDHVLLELKRYATEADVEFVRKAIRAIGRCAIKLQNAAERCIHVLLELI…	Naegleria gruberi	XP_002674541.1 adapter-related protein complex 1 beta 1 subunit [Naegleria gruberi strain NEG-M] "EP00686_Naegleria_gruberi_P006612 XP_002674541.1 adapter-related protein complex 1 beta 1 subunit [Naegleria gruberi strain NEG-M]"	0.0	Yes	Gloeochaete_wittrockiana__AP2B_2
AP2B	Guillardia theta	hmmsearch 3.3.1	0.0	EP00279_Guillardia_theta_P010171	XP_005827890.1 Adaptor protein complex 1/2 subunit beta 1 [Guillardia theta CCMP271	MSDAKYFQTTKRGEIHELKEELHTNDKSKQKEAVKKVIAAMTVGKDVSMLFPDVCNCMQTPNVELKKLVYLYLINYAKAQPDLAILAVNTFVKDASDSNPLIRALAVRTMGCIRVEQITEYLTNPLLKTLKDEDPYVRKTAAMCVAKLYDINPDLVKEQGFLDLLIGLISDPNPTVVANAVASLTEIAEASGMSDIFTFAPEALMKLLSALNECTEWGQVYILDAISTYRPSDAKEAESIIERVIPRLQHANAAVVLSAVKVVLGCLQLCTNAESVKTYIKKLSPPLVTLLASEPEIQYVALRNIQLICSRRPNILANDIKVFFCKYNDPTYVKVEKVDVMVMLANERTVEQVLLELKEYAFAEVDVDFVRKAVRAIGKCALKIERCAERCVAILLDLI…	Naegleria gruberi	XP_002674541.1 adapter-related protein complex 1 beta 1 subunit [Naegleria gruberi strain NEG-M] "EP00686_Naegleria_gruberi_P006612 XP_002674541.1 adapter-related protein complex 1 beta 1 subunit [Naegleria gruberi strain NEG-M]"	0.0	Yes	Guillardia_theta__AP2B_1
AP2B	Guillardia theta	hmmsearch 3.3.1	0.0	EP00279_Guillardia_theta_P007764	XP_005825483.1 Adaptor protein complex 1/2 subunit beta 2 [Guillardia theta CCMP271	MSNYFKDQGKRGENAELQEELASTDKNKKRDAVKKVIRDMTLGKDVAGLFTAVVNCMMTPNLEVRKLVYLYLINYAKTQPDLAIMAVNGFVKDCGDPNPIIRALAVRTMGCIRVQQISEYLCEPLRRALKDSDPYVRKTAAICVAKLYEISPDLVTDQGFIDTLNDMLGDGNPMVVSNAVAALAEISVRGTPKALVLKNSTVTKLLNVLNECSEWGQVFILDVLSSYTPSDKTEAVNILERVKPRLQHANSAVVLSTTKVIVKLLDIVTDSEVVRTYVKALGPPLVTLMSNEAEIQYVALRNIILICQKRPSVLSNEVKVFFCKYNDPIYVKMEKLDVLVMLANENNIEQVLMEFMEYATEIDCEFVCKAVRCIGRCAIKLQGAAERCVNVLVTLIQTK…	Naegleria gruberi	XP_002674541.1 adapter-related protein complex 1 beta 1 subunit [Naegleria gruberi strain NEG-M] "EP00686_Naegleria_gruberi_P006612 XP_002674541.1 adapter-related protein complex 1 beta 1 subunit [Naegleria gruberi strain NEG-M]"	0.0	Yes	Guillardia_theta__AP2B_2
AP2B	Baffinella frigidus	hmmsearch 3.3.1	7.499999999999981e-294	EP00290_Baffinella_frigidus_P019958	CAMPEP_0180197042 /NCGR_PEP_ID=MMETSP0987-20121128|4428_1 /TAXON_ID=697907 /ORGA	XDGARSHLASLSALLGVPSRRIPGGGFAEGTVASSGEGVSLGEKESGKEGAEQQLPGGEQVPGXSDAKYFQTTKRGEIHELKEELHTNDKQKQKEAVKKVIAAMTVGKDVSMLFPDVCSCMQTPNLELKKLVYLYLINYAKSQPDLAIMAVNTFVKDASDPNPLIRALAVRTMGCIRVEQITEYLANPLSKALKDEDPYVRKTAAICVCKLHDINPEMVKDQGFLDALVEMISDSNPTVMSNAIACINEISESSGGPGLFELSRGAKTKMLAAINECAEWGQVAILDALAMYPTNDPKEAEGIIERVTPRLQHANAAVVLSAVKVVLHFMDLIESEETLKALTKKLSPPMVTLLSAEPEIQYVALRNIQLICQKRPGILANEIKVFFCKYNDPSYVKVE…	Naegleria gruberi	XP_002674541.1 adapter-related protein complex 1 beta 1 subunit [Naegleria gruberi strain NEG-M] "EP00686_Naegleria_gruberi_P006612 XP_002674541.1 adapter-related protein complex 1 beta 1 subunit [Naegleria gruberi strain NEG-M]"	0.0	Yes	Baffinella_frigidus__AP2B_1
AP2B	Baffinella frigidus	hmmsearch 3.3.1	1.2999999999999966e-290	EP00290_Baffinella_frigidus_P007645	CAMPEP_0180129324 /NCGR_PEP_ID=MMETSP0986-20121125|7254_1 /TAXON_ID=697907 /ORGA	MATYFKDQGKRGENAELQEELASSDKTKKRDAVKKVIRDMTLGKDVSGLFTSVVNCMMVPNLEVRKLVYLYLINYAKTQPDLAIMAVNGFVKDCGDPNPLIRALAVRTMGCIRVEQISEYLCEPLRKALKDQDPYVRKTAAIAVAKLHEISPELVVDQGFIDSLNELLGDGNPMVVANSVAALAEIAYHGEPRALLLTNITVLKLLAVLNECNEWGQIFILDVMSTYSPESSSEAENIAERVKPRLQHANSAVVLSATKVIIKLLDVIKDTAKIALLVKSLGPPLITLMSHPAEIQYVALRNIQLICQKRSDILHAEVKVFFCKYNDPIYVKMEKLDVLVMLCSDSNVDQVLMEFKEYATEIDDELVCKAVRCIGRCAVKLDLAAERCVAVLIELIQTK…	Naegleria gruberi	XP_002674541.1 adapter-related protein complex 1 beta 1 subunit [Naegleria gruberi strain NEG-M] "EP00686_Naegleria_gruberi_P006612 XP_002674541.1 adapter-related protein complex 1 beta 1 subunit [Naegleria gruberi strain NEG-M]"	0.0	Yes	Baffinella_frigidus__AP2B_2
AP2B	Emiliania huxleyi	hmmsearch 3.3.1	0.0	EP00314_Emiliania_huxleyi_P011353	XP_005767414.1 Adaptor protein 2 beta subunit 1 [Emiliania huxleyi CCMP1516] "EP00	MDFVEKSIQKVNQLGAGGGGGTDSKYFQTTKKGEIHELREELANPKMEKKKEAVKKVIAAMTVGKDVSMLFTDVVNCIQTVNIELKKLVYLYLINYAKSQPDLAILAVNTFVKDTQDVNPLIRALAVRTMGCIRVDKIVEYLCEPLRKCLKDEDPYVRKTSAVCVAKLYDINGELVEDQGFLDMVYDLLGDSNPMVVSNAVAALAEISETSELGQKVFQINTSTLQKMLAALNECTEWGQVFILDSLALYCPSDGREAESIIERVTPRLQHANSAVVLSAVKVMIKYMDLITSQDTLKALYKKMAPPLVTLLSSEPEIQYVALRNINLIVQKRPTILAHEIKVFFSKYNDPIYVKMEKLEIMIKLASERNVDQVLMELKEYATEVDVEFVRRSVRAIGR…	Naegleria gruberi	XP_002674541.1 adapter-related protein complex 1 beta 1 subunit [Naegleria gruberi strain NEG-M] "EP00686_Naegleria_gruberi_P006612 XP_002674541.1 adapter-related protein complex 1 beta 1 subunit [Naegleria gruberi strain NEG-M]"	0.0	Yes	Emiliania_huxleyi__AP2B_1
AP2B	Prymnesium parvum	hmmsearch 3.3.1	0.0	EP00327_Prymnesium_parvum_P013537	CAMPEP_0184404524 /NCGR_PEP_ID=MMETSP0007-20130409|85981_1 /TAXON_ID=97485 /ORGANI	XEMTTKFPSLGGSNASGNDSKYFQTTKKGEIHELKEELNNAKMEKKKEAVKKVIAAMTVGKDVSMLFTDVVNCIQTQNIELKKLVYLYLINYAKSQPDLAILAVNTFVKDTQDPNPLIRALAVRTMGCIRVDKIVEYLCEPLRKCLKDEDPYVRKTAAVCVAKLYDINGELVEDQGFLDMVYDLLGDSNPMVVSNAVASLAEIAETSEMGQKVFQINTATLQKMLAALNECTEWGQVFILDSLALYMPNDGREAESIIERVTPRLQHANSAVVLSAVKVMIKYMDLITSQDALKALYKXXXXXXXXXXXXMAPPLVTLLSSEPEIQYVSLRNINLIVQKRPSILAHEIKVFFCKYNDPIYVKMEKLEIMIKLASDRNVDQVLMELKEYATEVDVEFVRR…	Naegleria gruberi	XP_002674541.1 adapter-related protein complex 1 beta 1 subunit [Naegleria gruberi strain NEG-M] "EP00686_Naegleria_gruberi_P006612 XP_002674541.1 adapter-related protein complex 1 beta 1 subunit [Naegleria gruberi strain NEG-M]"	0.0	Yes	Prymnesium_parvum__AP2B_1
AP2B	Tetrahymena thermophila	hmmsearch 3.3.1	0.0	EP00333_Tetrahymena_thermophila_P009143	XP_001018953.2 adaptin amine-terminal region protein [Tetrahymena thermophil	MSSTSSSKSSSSKGPANVKKNEIQELQDDLINNNENIKKEAVRKIIDAMTRGKDVSMLFPHVLRNMMTKNMELKKLIYLYIINYAKTKPDLVILAINSFKSDASDPSNPMLRSLAVRTMGCIRVKEIIEYLLDALKKAVKDENPYVRKTAAVCIAKIYETYPELVVEQGFLQQLEYLLNDSNAMVIANAVCAQMQIQDIKGGNVLELNKFKVQKLRTAMNECNEWGVIYILDALAVYRPDDTKEAEDILERVIPRLSHQNPGVILSATRVIMKYLDYLTDPEMVINYCKKLTSPLISLLNMEPEIVFIALKNINLILQKRPIIIEKEIKFFFCNFNDPIYIKVMKIEILIRLANIDNIPQILHQLKEYSAEVDIEIAKKSIRAIGRCAIKLEKAAQKCV…	Naegleria gruberi	XP_002674541.1 adapter-related protein complex 1 beta 1 subunit [Naegleria gruberi strain NEG-M] "EP00686_Naegleria_gruberi_P006612 XP_002674541.1 adapter-related protein complex 1 beta 1 subunit [Naegleria gruberi strain NEG-M]"	0.0	Yes	Tetrahymena_thermophila__AP2B_1
AP2B	Tetrahymena thermophila	hmmsearch 3.3.1	3.899999999999993e-239	EP00333_Tetrahymena_thermophila_P002028	XP_001009684.3 adaptin amine-terminal region family protein [Tetrahymena the	MAYFDNQTSKGELYDLEQELNSDEFETKLYAVKKIIANMTVGKDVSPLFQSVLKCLQYPDIQLKKLVYLYIINYSRDKPDDSIMVVNLFRKDMENKGNPLLRALAVRTIGCLRVHKLNEYLVSPLKNCLEDVEPYVRKTAALCVPKVYEVSPQLIEEAGLIAMMQQLLNTESNGLVLANLLLSLQEISYMKGQLIPTINSDNLKKLLVAINECAEWGQISILDQLADYQAANDQEAELIIERVLPRLNHINPAVVLSTIKVVLRFLEYITKNELVDSILKKLSPSLVSLLNWDKPEVKYVILKSILHILQKRPNIMDQKLKSFFCFFNEPYYVKNEKLEVLVKICNEKNLDDLLNELSAYVAESDTEFVKRSIKALGSIAVRYDQACDKAFQIIVEVIK…	Naegleria gruberi	XP_002674541.1 adapter-related protein complex 1 beta 1 subunit [Naegleria gruberi strain NEG-M] "EP00686_Naegleria_gruberi_P006612 XP_002674541.1 adapter-related protein complex 1 beta 1 subunit [Naegleria gruberi strain NEG-M]"	2.8203e-155	Yes	Tetrahymena_thermophila__AP2B_2
AP2B	Tetrahymena thermophila	hmmsearch 3.3.1	9.399999999999981e-234	EP00333_Tetrahymena_thermophila_P010442	XP_001020609.2 adaptin amine-terminal region family protein [Tetrahymena the	MAQYFQSSNKRGELFELTEDLNSNSYEKKKEAVKKVIAHMTIGKDVSPLFQPVIKCLEFPQLELKKLVYLYIINYSKTKPDDAIMVVSQFDKDIKNKQNPILRALAVRTMGCVRVPSINQYLAEPLKEALVDPEPYVRMTAALCIPKVYEVSPDIIENHNLIQSLQNMLTNEANAKVLANVLIALNEMSYYRGKNLITITQKVLQKMLTAVNECHEWGQVVVMDYLVNYIPENSKEAEMIVERVLPRLSLINPAVVFSAIKVVIKFMDYITSVDIVKNLSAKISQNLISLISWQQPQIQYVVLKCVPHILQKRPGIMEKNIKVFFCNINEPYYIKNEKLDILAKICDNKNYESVLNEIKEYVNEPDPDFVRRSISSLSTIAIKFERAVDKTIEILVEQM…	Naegleria gruberi	XP_002674541.1 adapter-related protein complex 1 beta 1 subunit [Naegleria gruberi strain NEG-M] "EP00686_Naegleria_gruberi_P006612 XP_002674541.1 adapter-related protein complex 1 beta 1 subunit [Naegleria gruberi strain NEG-M]"	1.33568e-152	Yes	Tetrahymena_thermophila__AP2B_3
AP2B	Paramecium tetraurelia	hmmsearch 3.3.1	1.7999999999999958e-299	EP00334_Paramecium_tetraurelia_P027080	XP_001450084.1 hypothetical protein (macronuclear) [Paramecium tetraurelia st	MSRPSASTSSNSRSSRSRYGKEVKELQDALNQNKIESKRDAIRKIIDAMTRGKDVSMLFPDVAKNMETANLELKKLVYLYIINYAKIMPDLAVMAINSFRKDARDKTNPFLRALAIRTMGCIRVKHITEYLLDPLKESIKDEDSYVRKTAAICISKLYDVSPELIDEQGLLKLLENLLNDGNAMVVANAVCALLIVQESKGTTMLQLNAQTIQKILTAMNECNEWGVIYCLDALALYIPEDGKEAEAILERVSPRLNHSNPGVVLSACKIMMKFLDYLQNPEIIRQNALKMTAPLISLLSLGKEPEIQYVALKNINLIIQKRPIIIEKEIKVFFCNFNDPIYIKLQKLEVLSKIANQDNIQQILHELKEYTQEVDVEFVRKSVRTIGRCAIKLEKSAEK…	Naegleria gruberi	XP_002674541.1 adapter-related protein complex 1 beta 1 subunit [Naegleria gruberi strain NEG-M] "EP00686_Naegleria_gruberi_P006612 XP_002674541.1 adapter-related protein complex 1 beta 1 subunit [Naegleria gruberi strain NEG-M]"	0.0	Yes	Paramecium_tetraurelia__AP2B_1
AP2B	Paramecium tetraurelia	hmmsearch 3.3.1	1.6999999999999966e-206	EP00334_Paramecium_tetraurelia_P025023	XP_001448022.1 hypothetical protein (macronuclear) [Paramecium tetraurelia st	MAYFGNNPQRGELQELYADLNDLNFEKKKEAVKKVIAYMTVGKDVSDLFQSVIKCLEFNDIEMKKLIYLYIVNYSRQKPDDAIMVIQNFRKDVRKSENPLVRALAIRTFGCLRVPKLNEYLIEPLKDCIQDDDPYVRKTAVLCVPKVYEVSPEICPPLLELLQKLLEKESNALVLANLIQSMREIEVVSGKQIINLNQKIIQKLLLAVDECIEWGQIFILDYLASYNPQDSKQAEVIIERTLPRLSHINPTVTFCAVKVILKYLDFLDNGDLVKNLCKKVAPSLISLLSWNQPEVQYTILRNISLILQKFPILFENEVKVFFCSFNEPYYIKYEKLDIMVRICDSKNFGQVLNELLIYLNEADPHFVRKAIKSIGKIAITYDKALDKAVSILVEFAKNV…	Naegleria gruberi	XP_002674541.1 adapter-related protein complex 1 beta 1 subunit [Naegleria gruberi strain NEG-M] "EP00686_Naegleria_gruberi_P006612 XP_002674541.1 adapter-related protein complex 1 beta 1 subunit [Naegleria gruberi strain NEG-M]"	1.48517e-146	Yes	Paramecium_tetraurelia__AP2B_2
AP2B	Paramecium tetraurelia	hmmsearch 3.3.1	1.599999999999997e-204	EP00334_Paramecium_tetraurelia_P020919	XP_001443914.1 hypothetical protein (macronuclear) [Paramecium tetraurelia st	MAYFGNNPQRGELQELYADLNDLNFEKKKEAVKKVIAYMTVGKDVSDLFQSVIKCLEFNDIEMKKLIYLYIVNYSRQKPDDAIMVIQNFRKDVRKSENPLVRALAIRTFGCLRVPKLNEYLIEPLKDCIQDDDPYVRKTAVLCVPKVYEVSPEICPPLLEILQKLLEKESNALVLANLIQSMREIEVVSGKQIINLNQKIIQKLLLAVDECIEWGQIFILDYLATYNPQDSKQAEVIIERTLPRLSHINPTVTFCAVKVILKYLDFLDNGELVKNLCKKVAPSLISLLSWNQPEVQYTILRNISLILQKFPILFENDVKVFFCSFNEPYYIKYEKLDIMVRICDSKNFAQVLNELLIYLNEADPHFVRKTIKSIGKIAITYDKALDKAVSILVEFAKNI…	Naegleria gruberi	XP_002674541.1 adapter-related protein complex 1 beta 1 subunit [Naegleria gruberi strain NEG-M] "EP00686_Naegleria_gruberi_P006612 XP_002674541.1 adapter-related protein complex 1 beta 1 subunit [Naegleria gruberi strain NEG-M]"	5.32936e-147	Yes	Paramecium_tetraurelia__AP2B_3
AP2B	Paramecium tetraurelia	hmmsearch 3.3.1	4.499999999999993e-204	EP00334_Paramecium_tetraurelia_P026818	XP_001449822.1 hypothetical protein (macronuclear) [Paramecium tetraurelia st	MAYFGNNQQRGELQELYADLNDLNFEKKKEAVKKVIAYMTVGKDVSQLFQSVIKCLEFQDIEMKKLIYLYIVNYSRQKPDDAIMVIQNFRKDVRKSENPLVRALAIRTFGCLRVPKLNEYLIEPLKDCISDDDPYVRKTAVLCVPKVFEVSPELCPPVLEQLQKLLEKESNALVLANLIQSMREIEVVNGKQLILMNPKIIQKLLLAVDECMEWGQIFILDYLATYDPADSKQAEIIIERTLPRLSHINPTVTFCAVKLILKYLDYLDNGDLVKNLCKKISPSLISLLSWNQSEIQYTILRNISLILQKFPILFENEVKVFFCSFNEPYYIKYEKLDIMVRICDSKNFTQVLNELTIYINEADPHFVRKTIKSIGKIGMMYDKALNEAVSILVEFAKNV…	Naegleria gruberi	XP_002674541.1 adapter-related protein complex 1 beta 1 subunit [Naegleria gruberi strain NEG-M] "EP00686_Naegleria_gruberi_P006612 XP_002674541.1 adapter-related protein complex 1 beta 1 subunit [Naegleria gruberi strain NEG-M]"	6.6722e-139	Yes	Paramecium_tetraurelia__AP2B_4
AP2B	Plasmodium falciparum	hmmsearch 3.3.1	0.0	EP00365_Plasmodium_falciparum_P003849	XP_001351835.2 AP-1 complex subunit beta, putative [Plasmodium falciparum 3D7]	MSDLRYFQTTKKGEIHELKEELHSSHKEKKKEAIKKIIAAMTVGKDVSTLFSDVVNCMQTSNIELKKLVYLYVINYAKVQPELAILAVNTFRKDSSDPNPLIRALAIRTMGCIRLEQITEYLIEPLRRCLKDEDPYVRKTAVICIAKLYDISPKLVEEEGFIDTLLDILDDNNAMVVANAVISLTDICENSNKSILKDVINKDENNVNKLLNAINECVEWGQVFILDALVLYEPKTSKDAERVLERILPRLSHANSAVVLSSIKVILCLLDKINDKEFIKNVHKKLSPSLVTLLSAEPEIQYIALRNINLITQKLPNMLSDKINMFFCKYNEPAYVKMEKLDIIIRLVSDKNVDLVLYELKEYSTEVDVEFVKKSVRAIGSCAIKLPQSSEKCINILLD…	Naegleria gruberi	XP_002674541.1 adapter-related protein complex 1 beta 1 subunit [Naegleria gruberi strain NEG-M] "EP00686_Naegleria_gruberi_P006612 XP_002674541.1 adapter-related protein complex 1 beta 1 subunit [Naegleria gruberi strain NEG-M]"	0.0	Yes	Plasmodium_falciparum__AP2B_1
AP2B	Toxoplasma gondii	hmmsearch 3.3.1	0.0	EP00379_Toxoplasma_gondii_P001456	XP_002366706.1 beta adaptin protein, putative [Toxoplasma gondii ME49] "EP00379_To	MTDGNYFQPAKRGELHELKEELHSSNKEKKKEAVKKVIAAMTVGKDVSSLFPDVVNCMQTTNMELKKLVYLYVINYAKAQPELAILAINTFRKDSLDPNPLIRALAVRTMGCIRLEEITEYLVEPLRRSCKDPDPYVRKTAAICVAKLFSIRPDMVGEEGFIEELTTMLSDSNPVVVANAVAALSEISENSGRNYMKNILNAKESNVNKLLAALNECTEWGQVFILDALAQFEPETPRAAESVLDRVTARLSHANSAVVLSAIKVVMKLLDKVTNPDVVRAVHRKLCPPLVTLLSAEPEIQYVALRNIELIVQKRPSILASEVKMFFCKYNDPVYVKIEKLDILVRLVSEKNVDQVLSELKEYATEVDVDFVRKAVRCIGRCAIKLDCAAERCVAVLLD…	Naegleria gruberi	XP_002674541.1 adapter-related protein complex 1 beta 1 subunit [Naegleria gruberi strain NEG-M] "EP00686_Naegleria_gruberi_P006612 XP_002674541.1 adapter-related protein complex 1 beta 1 subunit [Naegleria gruberi strain NEG-M]"	0.0	Yes	Toxoplasma_gondii__AP2B_1
AP2B	Bigelowiella natans	hmmsearch 3.3.1	0.0	EP00466_Bigelowiella_natans_P002811	jgi|Bigna1|86539|estExt_fgenesh1_pg.C_110145 "EP00466_Bigelowiella_natans_P00281	MAARKKKGGDYFKTSNQRSEISELKKNLNDHKTAVQKDAVKKVIAFMTCGTDVSPLFNDVVKSVSSPDLELKKLVYLYIINYARKAPDAAMKIVDQFQKDAQNPDPLIRALAIRTMGCIRIPKIVDSLASTLKLALRDKDDYVKKTAAICTVKLYDIDSDIIFEGDFVPKLRELISEGNPMVVFNAVAALTEIGMKSGRDVFNMNSNMLSGLAAALSECNEWGQVYLLDALAAYEPDEKEATSILQRVSPQLKHKNAAVSMSAIKVIMKYLPLVQSKTVRKVSLDAMRPPLITLLNHSIHPPEIQYVALRNINLIIQKFPDLLSDGFQYLKEFFCEYNDPIYVKVEKLEIMVRLATDTNIDIILTEFKSYAKEADTEFVRKAVRAIGRCAIKLPAKAQK…	Naegleria gruberi	XP_002674541.1 adapter-related protein complex 1 beta 1 subunit [Naegleria gruberi strain NEG-M] "EP00686_Naegleria_gruberi_P006612 XP_002674541.1 adapter-related protein complex 1 beta 1 subunit [Naegleria gruberi strain NEG-M]"	0.0	Yes	Bigelowiella_natans__AP2B_1
AP2B	Bigelowiella natans	hmmsearch 3.3.1	4.199999999999991e-282	EP00466_Bigelowiella_natans_P015508	jgi|Bigna1|56564|estExt_Genewise1Plus.C_1040026 "EP00466_Bigelowiella_natans_P01	MSSSSSKRGKRSKKVKKEKKGPGNDSRYFSTTKKGEIAELKSELNSMKDSVAKDAVKKVIASMTVGKDVSSLFPDVLKRMMTQDVELKKLVYLYIITYARNNPKTVLLSVNSFTKDAKHRSPLIRALVIRTIGCIRLPNVVDYFCTSLSEGLKDSDPYVRKTAAVCVAKLYDISPDAVEEHGFLKTLRSLISDHNAMVVANAVAALAEIAESTSKDVFKITPDMLNKLLAAMNECTEWGQVSILDCLSKYNPTAKQAETVIERVVPRLIHANSAVALSAVKVIIKYLDVVENNSMRTYVLREKIPNPLITILSGDKPELQYIALRNINLILQKERHLLDKHVRHFFVKYNDPLYVKLEKLEIMARIANNENYEKILMELRAYGNEVDETFVRKSIATIG…	Naegleria gruberi	XP_002674541.1 adapter-related protein complex 1 beta 1 subunit [Naegleria gruberi strain NEG-M] "EP00686_Naegleria_gruberi_P006612 XP_002674541.1 adapter-related protein complex 1 beta 1 subunit [Naegleria gruberi strain NEG-M]"	0.0	Yes	Bigelowiella_natans__AP2B_2
AP2B	Telonema subtilis	hmmsearch 3.3.1	0.0	EP00656_Telonema_subtile_P028579	TRINITY_DN310_c0_g1_i1.p1 TRINITY_DN310_c0_g1~~TRINITY_DN310_c0_g1_i1.p1 ORF type:	MCIRDSINAEYGGPHRYTRCTTGFMSDGKFFTTTKKGEIHELQQELNTPLEEHRKDAVKKVIAGMTVGKDVSVLFPDVVKCMQTNNVELKKLVYLYIINYAKTQPELAILAVNTFVKDSQNRNPLIRALALRTMGCIRVEKITEYLLTPVLHALDVSKEEDPYVRKTAAIAVAKLYDINSTLVEDHGMITVLQGMLSDPNPAVVANAVASLCEIQEVSEEEVFTVSASTLHKLLAALNECTEWGQVFVLDSLTEYEPADSREAESIIERVIPRLQHANAAVVLSAVKIVLRFMNYVTSPESVRTYHKKLSPPLVTLLSAEPEIQYVALRNINLIVQRAPKILANDIRVFFCKYNDPVYVKIEKLEILIKLASERNLDQVLQELKEYATEIDVEFVRRAV…	Naegleria gruberi	XP_002674541.1 adapter-related protein complex 1 beta 1 subunit [Naegleria gruberi strain NEG-M] "EP00686_Naegleria_gruberi_P006612 XP_002674541.1 adapter-related protein complex 1 beta 1 subunit [Naegleria gruberi strain NEG-M]"	0.0	Yes	Telonema_subtilis__AP2B_1
AP2B	Telonema subtilis	hmmsearch 3.3.1	7.099999999999983e-296	EP00656_Telonema_subtile_P028580	TRINITY_DN310_c0_g1_i2.p1 TRINITY_DN310_c0_g1~~TRINITY_DN310_c0_g1_i2.p1 ORF type:	MCIRDSINAEYGGPHRYTRCTTGFMSDGKFFTTTKKGEIHELQQELNTPLEEHRKDAVKKVIAGMTVGKDVSVLFPDVVKCMQTNNVELKKLVYLYIINYAKTQPELAILAVNTFVKDSQNRNPLIRALALRTMGCIRVEKITEYLLTPVLHALDVSKEEDPYVRKTAAIAVAKLYDINSTLVEDHGMITVLQGMLSDPNPAVVANAVASLCEIQEVSEEEVFTVSASTLHKLLAALNECTEWGQVFVLDSLTEYEPADSREAESIIERVIPRLQHANAAVVLSAVKIVLRFMNYVTSPESVRTYHKKLSPPLVTLLSAEPEIQYVALRNINLIVQRAPKILANDIRVFFCKYNDPVYVKIEKLEILIKLASERNLDQVLQELKEYATEIDVEFVRRAV…	Naegleria gruberi	XP_002674541.1 adapter-related protein complex 1 beta 1 subunit [Naegleria gruberi strain NEG-M] "EP00686_Naegleria_gruberi_P006612 XP_002674541.1 adapter-related protein complex 1 beta 1 subunit [Naegleria gruberi strain NEG-M]"	0.0	Yes	Telonema_subtilis__AP2B_2
AP2B	Telonema subtilis	hmmsearch 3.3.1	2.0999999999999956e-259	EP00656_Telonema_subtile_P047060	TRINITY_DN5384_c0_g1_i2.p1 TRINITY_DN5384_c0_g1~~TRINITY_DN5384_c0_g1_i2.p1 ORF ty	MSDGKYFASTKKGEVAEYRTELRDNKLEVRREAVKKVIAAMTVGLDVEMLFPDMILCMNTTDIELKKLVYLYIINYARVKRNRDTVLLAVNTFVNDSQCANPLLRALAVRTMGCIRVEKISEYLIQPIKKAIRDEDPYVRKTAALCIAKLTDVWYTSAMQSKDESADQDFADKLENSDFVSVLHELLGDSTPMVVANTVAALAEIQQYPNISGAFTLTPSTLHKLLKALDECTEWGQVLILDAVAKYKPENYQEAEGTIDRVVPRLSHNNGAVVMGAIRVILQFLAHARDKDFIKQTCRKLAPPIVTLMSGPAEVQYVTLRNISIIVQRRPKILENQFRVFFCKYNDPAYVKFEKLEVLFKLANIRNIEELLNELKEYALEVDVEIARRAVRLIGRCAI…	Naegleria gruberi	XP_002674541.1 adapter-related protein complex 1 beta 1 subunit [Naegleria gruberi strain NEG-M] "EP00686_Naegleria_gruberi_P006612 XP_002674541.1 adapter-related protein complex 1 beta 1 subunit [Naegleria gruberi strain NEG-M]"	0.0	Yes	Telonema_subtilis__AP2B_3
AP2B	Telonema subtilis	hmmsearch 3.3.1	2.299999999999996e-236	EP00656_Telonema_subtile_P047059	TRINITY_DN5384_c0_g1_i1.p1 TRINITY_DN5384_c0_g1~~TRINITY_DN5384_c0_g1_i1.p1 ORF ty	MSDGKYFASTKKGEVAEYRTELRDNKLEVRREAVKKVIAAMTVGLDVEMLFPDMILCMNTTDIELKKLVYLYIINYARVKRNRDTVLLAVNTFVNDSQCANPLLRALAVRTMGCIRVEKISEYLIQPIKKAIRDEDPYVRKTAALCIAKLTDVWYTSAMQSKDESADQDFADKLENSDFVSVLHELLGDSTPMVVANTVAALAEIQQYPNISGAFTLTPSTLHKLLKALDECTEWGQVLILDAVAKYKPENYQEAEGTIDRVVPRLSHNNGAVVMGAIRVILQFLAHARDKDFIKQTCRKLAPPIVTLMSGPAEVQYVTLRNISIIVQRRPKILENQFRVFFCKYNDPAYVKFEKLEVLFKLANIRNIEELLNELKEYALEVDVEIARRAVRLIGRCAI…	Naegleria gruberi	XP_002674541.1 adapter-related protein complex 1 beta 1 subunit [Naegleria gruberi strain NEG-M] "EP00686_Naegleria_gruberi_P006612 XP_002674541.1 adapter-related protein complex 1 beta 1 subunit [Naegleria gruberi strain NEG-M]"	0.0	Yes	Telonema_subtilis__AP2B_4
AP2B	Euglena gracilis	hmmsearch 3.3.1	1.8999999999999964e-245	EP00667_Euglena_gracilis_P008581	EG_transcript_8695 "EP00667_Euglena_gracilis_P008581 EG_transcript_8695"	LNSESKDKQKNAIKKVIASMTVGRDVSSLFSDVTRLISTVSIDIKKLVYLYVMNTAKSQPEKAVLLAGCFVRDSQHDSPLIRGLAIRTMSAVNVEKMADYLADPLKRALRDSDPYVRKTAAIAVAKMYTINRTKVEEGGFLDILQELLCDSNPTVVSNAVAALTEIREVSGARGIRGADSNNDLAEFKPQTVHTLLNALNEASEWGQVYILEGLSGYNAKTQEEADLIAERIIPRLQHGNAAVVLAGVKLLVQYLETWGKRSPAETRQETIRKFCSKMAPPLVSLISGGQEFEIRYVALRNITLIIQRFPDLLANQMKIFFVKYNDPIFIKLEKLDIMLALVDVNTVDVCLSEFLEYASEVDVEFVRKSVRAIGRTAIKVEQATQKCIDVLLQLIKTRI…	Naegleria gruberi	XP_002674541.1 adapter-related protein complex 1 beta 1 subunit [Naegleria gruberi strain NEG-M] "EP00686_Naegleria_gruberi_P006612 XP_002674541.1 adapter-related protein complex 1 beta 1 subunit [Naegleria gruberi strain NEG-M]"	0.0	Yes	Euglena_gracilis__AP2B_1
AP2B	Euglena gracilis	hmmsearch 3.3.1	9.799999999999988e-168	EP00667_Euglena_gracilis_P014445	EG_transcript_14956 "EP00667_Euglena_gracilis_P014445 EG_transcript_14956"	MVYADVVKLSRTPSLELKKLVYLYIMNNSKLQPDKAILAVNTFVQDSQHEKPVVRALAIRTMLCIRVEEVLEYTLDPLKRALRDQDAYVRKTAALGVLKLYTARPKMCHDHGLIELLKDGLHDTSPMVVSNTVIALHEIQTLYQANAAAGFPTAALALFELNTSLINKLLNALPECTEWGQIVILDFVAQYYTGFSPKDVEMLLDRVIPRLSHLNPSIVLSSIRVLIKFLEFVSDEQKLVYLKKVAPPIVTLLNSYPELQYIVLRNILVIIQKYPSLLAKDVKTFFCKYNDPQYVKVEKLAIMLKLLNDKNYQSILSELKEYCSEIDVEFVRRAVKAIGFCALKIPVSAQNCIDNLMDLIRAKQDFIVNDCVVAIKDILRKYPGRFEGVIGIICENLDS…	Naegleria gruberi	XP_002674541.1 adapter-related protein complex 1 beta 1 subunit [Naegleria gruberi strain NEG-M] "EP00686_Naegleria_gruberi_P006612 XP_002674541.1 adapter-related protein complex 1 beta 1 subunit [Naegleria gruberi strain NEG-M]"	4.98339e-133	Yes	Euglena_gracilis__AP2B_2
AP2B	Bodo saltans	hmmsearch 3.3.1	8.499999999999983e-232	EP00671_Bodo_saltans_P015437	CUG93554.1 beta adaptin, putative [Bodo saltans] "EP00671_Bodo_saltans_P015437 CUG93554	MEAALRKLQDKLQSNFHLKKSGGGSKFFSGTRRGEGVELAADLNSTDRDRQKNAVKRIIANMTLGRDVSQLFVEVVKLGQTLNIELKKLVYLYVLNTAKLQPDKALMAVNTFLQDANHASPIIRALAIRTMMCIRVECVLEYTMEPLRKAVVDVDPYVRKTAAIGLGKLFHLHPRTFQEQNFTALIVKLLSDAFPMVASNAAAILTEVNAFASTPVQLTPEIANHLLNALPECSEWGQGYVLELLAAYHPATQEACETMISRVVARLAHTNSAVVMGAIKVIAANASRCGPELLANCVPRINAALLTLAKSDPETQFVVCKNIHVLLVVFPGLLANNVDYFYIRFSDPPYVKLEKLRLMLKLVNTPTAAEAVVKELAVYTGEVDLSFLKEVVSAIAAVA…	Naegleria gruberi	XP_002674541.1 adapter-related protein complex 1 beta 1 subunit [Naegleria gruberi strain NEG-M] "EP00686_Naegleria_gruberi_P006612 XP_002674541.1 adapter-related protein complex 1 beta 1 subunit [Naegleria gruberi strain NEG-M]"	6.54857e-150	Yes	Bodo_saltans__AP2B_1
AP2B	Bodo saltans	hmmsearch 3.3.1	2.699999999999996e-189	EP00671_Bodo_saltans_P001642	CUE93935.1 beta adaptin 1, putative [Bodo saltans] "EP00671_Bodo_saltans_P001642 CUE939	MEFLSSINIPGLAFFNRNVDGVMIEEDLQSQELPRQINAVKQVIAFMTLGKDMSMHYNDVANLVATTNIQLKKLVYLYLMQNSRTQPEKAVLQAGTFSHDTNHESPLIRGFALRTMSSMQVGAMVEFLKAPILRCLRDSDPYVRRTAVFASLKLQIIAPQAFTESGVCVALVELLSDPIASVVASVVAVCTELVRNNGPTLVAAALFQKQNTMLAALEDCTEWQQHYLLEGISLLLASNPQAPSSLSLEDAEILVSRVLPLLSSANAAVVSSSSRIVVLFLQQFLPNVNGTLSPMKLAQLEAKFAPRIVQPMMSLCMAARFELRYIAMRHVLLLIQIPRLRDAFAPFVNSFFVKYDDAVYVKLEKLGILSFLVNRNNWEMILAELVEYATEVDVEFVCK…	Naegleria gruberi	XP_002674541.1 adapter-related protein complex 1 beta 1 subunit [Naegleria gruberi strain NEG-M] "EP00686_Naegleria_gruberi_P006612 XP_002674541.1 adapter-related protein complex 1 beta 1 subunit [Naegleria gruberi strain NEG-M]"	2.59868e-130	Yes	Bodo_saltans__AP2B_2
AP2B	Leishmania major	hmmsearch 3.3.1	4.399999999999991e-224	EP00674_Leishmania_major_P000796	XP_001681568.1 adaptin-related protein-like protein [Leishmania major strain Friedl	MPTVFVTGAAYFSRGFDAPMVKEDLASQNEPRQLSALYQVVAYMTMGKDMSSLFNEVSALTSSAHSTMKRLAYLYLMENSRVQPERTVLQAGTFVRDTLHDSPLVRGAGLRTMTSIQLSVMADFDTGPLSRCLEDSSAYVRRIAAMGVLKQYSKAPNVSSALDLLDKLKGLLKDTNAAVAGSAVRAMLELQYRNAPVSYISALLEARPHLMEMLLHGNEWTTVYLLEGLAIAMMWECHEAVGRERRCCRGLQPSVASSTAVHSTAGPTLTALQCGSHPAAHGEDDVELDTLRRQYIAEGEETLEAVLPLMQYASPIIVLSAIRVVGLFLHSVTAPRLCVPEAEQSRILQRYTTSLLQPLVELLEAPRFEMQYVVLRNIAQFLTPVFMPYLAAHLSKFLV…	Naegleria gruberi	XP_002674541.1 adapter-related protein complex 1 beta 1 subunit [Naegleria gruberi strain NEG-M] "EP00686_Naegleria_gruberi_P006612 XP_002674541.1 adapter-related protein complex 1 beta 1 subunit [Naegleria gruberi strain NEG-M]"	6.622e-82	Yes	Leishmania_major__AP2B_1
AP2B	Leishmania major	hmmsearch 3.3.1	1.7999999999999964e-212	EP00674_Leishmania_major_P006473	XP_001687270.1 putative beta-adaptin [Leishmania major strain Friedlin] "EP00674_Le	MENFLRKARERIQRKLEETKTGSKYFAQTRRGETAELQNDLNGTDSYRKKAAVKRIIANMTMGRDVSYLFVDVVKLAPSTDLELKKLVYLYVLSTARLQPEKALLAVNTFLQDTTNSSPVVRALAVRTMMCIRVSSVLEYTLEPLRRAVADPDPYVRKTAAMGLGKLFHDDMNLFYQQDFKKDLVELLNDNNPIVASNAAAIVCEVNDYGSEKIESSNEWVNRLVYHLPECNEWGQEYILDLLAAQRPSDKESAETLLTRVLPRMSHQNPAVVMGAIKVVANLASRCSQELIERCTVRVNTALLTLAKRDAETQYIVCKNIHALLVIFPNLLRTNLDAFYVRYSDPPFVKLEKLRLLLKLATPSVAPDIIEEFAEYASGVDMVFVVEVVRAIASLAIKV…	Naegleria gruberi	XP_002674541.1 adapter-related protein complex 1 beta 1 subunit [Naegleria gruberi strain NEG-M] "EP00686_Naegleria_gruberi_P006612 XP_002674541.1 adapter-related protein complex 1 beta 1 subunit [Naegleria gruberi strain NEG-M]"	4.2706e-128	Yes	Leishmania_major__AP2B_2
AP2B	Trypanosoma brucei	hmmsearch 3.3.1	2.499999999999996e-237	EP00681_Trypanosoma_brucei_P006910	XP_011778156.1 beta-adaptin, fragment, putative [Trypanosoma brucei gambiense DAL	MEAVLRKVEKLKQNFRHSGGGSKFFNTAWRGEGTALQHELNSNDKSRQKNAVKRIIAGMTMGRDVSHLFMDVVKLGQTTNLELKKLVYLYVLSNAKLQPGKALMAVNTFLQDTTNPSPVVRALAVRTMMCVRVDSVTEYTLEPLRRAVNDLDPYVRKNAVIGIGKLFHNSRQLYEDQGFSTELLKLLTDKAAVVVSNAAAVVMEVNSNGGTPIVLERHHIMHLLDQIPGTTEWGQLNILELVSCTRPGDDRFAEDVVSRVMLQTNHTNQSVVMGAIKVIINYLPHCGQSTVNEVGVRINSALVTLSRGDPEAQYVVCKNIHALLVIFPNLLINNLDSFYVRFSDPPYVKLEKLRLLLKLVSNSSANGILKELEEYSTEVDPFFVEEVVKGIAELALKID…	Naegleria gruberi	XP_002674541.1 adapter-related protein complex 1 beta 1 subunit [Naegleria gruberi strain NEG-M] "EP00686_Naegleria_gruberi_P006612 XP_002674541.1 adapter-related protein complex 1 beta 1 subunit [Naegleria gruberi strain NEG-M]"	4.53002e-131	Yes	Trypanosoma_brucei__AP2B_1
AP2B	Naegleria gruberi	hmmsearch 3.3.1	0.0	EP00686_Naegleria_gruberi_P006612	XP_002674541.1 adapter-related protein complex 1 beta 1 subunit [Naegleria gruberi	MQNEGKEQQKAGGFFSSQNKRSEINEWRLGLGNEKESVRKDTVKKVIAAMTVGKDVSMLFTDVIKCVATNNIELKKLVYLYIMNYAKTQPDLAIMAVNQFERDSNHPNPLIRGLAVRTMGCIRVNKIVEYLAEPIRKTIKDKDPYVRKTAAVAIAKLFDINAEMAIEQGFVEALEELLTDDNPMVVANAVKALDEISSTSSEVILDFTEKTVKTLLAALNQCTEWGQVFILDALSNYQPKSDKETTEIAERVAPRLQHANSAVVLSAVRVINKMIDLISNENEKNELIQKISAPLVTLLSGNPEIQYVALRNIDLIVQSRPGILANNIKMFFCKYNDPIYVKLEKLDIMVKLASERNVDTVLMEFKEYATEVDVEFVRRSVRAIGRCAIKLERAAQRCV…	Naegleria gruberi	XP_002674541.1 adapter-related protein complex 1 beta 1 subunit [Naegleria gruberi strain NEG-M] "EP00686_Naegleria_gruberi_P006612 XP_002674541.1 adapter-related protein complex 1 beta 1 subunit [Naegleria gruberi strain NEG-M]"	0.0	Yes	Naegleria_gruberi__AP2B_1
AP2B	Hemimastix kukwesjijk	hmmsearch 3.3.1	0.0	EP00696_Hemimastix_kukwesjijk_P006487	gnl|Hemi2|18211_TR6028_c0_g3_i1.p1 gnl|Hemi2|18211_TR6028_c0_g3~~gnl|Hemi2|182	INAEYMGHHHTTDIRMAHPPGAGGRNDARYFGNSKKGEVSELQGELNALEADRRKEAVKKVIAAMTVGKDVSSLFMDVLKCMQTNDVELKKLVYLYVINYAKSQPDLAILAVNTFVKDCGHASPLIRGLAIRTMGCIRVDRITEYVCDPLRKCLKDADPYVRKTAALCVAKLYDVNAELANDFMESLRDLLSDSNPMVVANAVCALMDIAEVWTNTDEPVFQVSSLNINKLLAALNECTEWGQVSILDALATYEPRDGQEAVSIVDRVTPRLAHANAAVVLSASKLILLYMDQIDNNDVVRQLCRKMAPPLVTLLAADPEIQYVTLRCMDLIVQKRPSILQNDIRVLFCKYNDPVYVKLEKLEIMIKLVNERTIDQVLQELKEYAKEVDVEFVRKSIRA…	Naegleria gruberi	XP_002674541.1 adapter-related protein complex 1 beta 1 subunit [Naegleria gruberi strain NEG-M] "EP00686_Naegleria_gruberi_P006612 XP_002674541.1 adapter-related protein complex 1 beta 1 subunit [Naegleria gruberi strain NEG-M]"	0.0	Yes	Hemimastix_kukwesjijk__AP2B_1
AP2B	Spironema sp BW2	hmmsearch 3.3.1	2.3999999999999946e-264	EP00697_Spironema_sp_BW2_P009419	gnl|Spiro4|24278_TR12053_c0_g1_i1.p1 gnl|Spiro4|24278_TR12053_c0_g1~~gnl|Spiro4|242	MSRASTRSPAPPVPPPSIPTSAPPVTPATAARRDFFRDKRKGELRELAMLLDSNDIEKRTYGLKLVISAMTVGKDVSSLFLNVIRNMTTNQVELKKLVYLYVVNYAKTRPEQALQAIATFVRDATNPNPLIRALAIRSIGLLRIDRMAECVGEPLRLCLKDSDAYVRKTAAICVAKVYDSFPNVILDGGFLPLLRELMTDQNAAVVSNAVAALYEIKSKASNPDDEVFTLLRPHVNKLLAALNESSEWGQISILDAVVDYVPSDSREAEHIIERVSPRLQHGNPALVLSAVKVIMTLMDKLSNNPDTLRIYSAKLGPPLVTLLSQDAETQYVALRAIDLIVQRRPHILMEYLNPHFFCKYNDPMYVKLLKLDIMMRLVSTRNIEFVLVELKEYASEVNV…	Naegleria gruberi	XP_002674541.1 adapter-related protein complex 1 beta 1 subunit [Naegleria gruberi strain NEG-M] "EP00686_Naegleria_gruberi_P006612 XP_002674541.1 adapter-related protein complex 1 beta 1 subunit [Naegleria gruberi strain NEG-M]"	0.0	Yes	Spironema_sp_BW2__AP2B_1
AP2B	Spironema sp BW2	hmmsearch 3.3.1	3.2999999999999964e-136	EP00697_Spironema_sp_BW2_P005977	gnl|Spiro4|18337_TR9814_c0_g1_i1.p1 gnl|Spiro4|18337_TR9814_c0_g1~~gnl|Spiro4|18337	DALATYEPSSRPEAVSIIDRVTPRLAHQNAAVVLSCAKVLLLYMDHVDNQEYVRLLCRKMSPPLVTLLAQEPEIQYVTLRCMDLIVQKRPQILSNDMRVLFCKYNDPVYVKLEKLEIMIKLASERTIDQVLLELREYAQEADVEFVRKSIKAIGRCAIKLDNATDKCIGVLLDLLATKVTYVVQETITVIKDIFRRYPDRYEVIIKNICDNLQSLDDLTEPEARASMIWILGEYAEQIEHTQDFIEWFLNRFLDEDIKVQLQLLTAVVKLFLRNTNSAPTRALVKRVLDYATKETDNPDLRDRGFI	Naegleria gruberi	XP_002674541.1 adapter-related protein complex 1 beta 1 subunit [Naegleria gruberi strain NEG-M] "EP00686_Naegleria_gruberi_P006612 XP_002674541.1 adapter-related protein complex 1 beta 1 subunit [Naegleria gruberi strain NEG-M]"	4.81573e-124	Yes	Spironema_sp_BW2__AP2B_2
AP2B	Gefionella okellyi	hmmsearch 3.3.1	0.0	EP00698_Gefionella_okellyi_P003571	TRINITY_DN13360_c0_g1_i1.p1 TRINITY_DN13360_c0_g1~~TRINITY_DN13360_c0_g1_i1.p1 O	MTVGKDVSLLFTDVLKCMITNDLELKKLVYLYLMNYAKSQPDLAILAVNSFVKDTKDTNPLIRSLAIRTMSSIRVEEIVNYLCEPLRKSVKDEDPYVRKTAAICIAKLYDVDPEMVEDQGFLDELRDLLADSNPMVVANAVAALTEIAAVNPSAFELNDATLSKLLAAINECTEWGQIFILDALVRYTPHDSKEAESIIDRISARLQHANSGVVLSSVKVILRLLDHINDNDYFGATLKKIAPSLVTLLNAEPEVQYVALRNMIIILQKQPHLLADKDIRVFICKYNDPVFVKMEKLEIMIMLANEQNVQQVLQEFKDSAQEVDVDFVRKAVRAIGRTAIKLEPAADRCVQVLVDLIQTKVSYVVQEAIVVIKDIFRKYPNRYESVIGALCENLDTLDE…	Naegleria gruberi	XP_002674541.1 adapter-related protein complex 1 beta 1 subunit [Naegleria gruberi strain NEG-M] "EP00686_Naegleria_gruberi_P006612 XP_002674541.1 adapter-related protein complex 1 beta 1 subunit [Naegleria gruberi strain NEG-M]"	0.0	Yes	Gefionella_okellyi__AP2B_1
AP2B	Giardia intestinalis	hmmsearch 3.3.1	7.099999999999994e-143	EP00701_Giardia_intestinalis_P004744	XP_001708568.1 Beta adaptin [Giardia lamblia ATCC 50803] "EP00701_Giardia_intes	MSRSKAKDKNAAKEELEFWSEKLQTSNKVEDHREVVGQILSALSLGRDVSSIFPLVCRFAATKDIKLKKVVYLFVLNYHKMNPDTPVQVGSVLDMDSQDREQAVIRALAIRTMGNLCTQETLQVFTNAIGRALGDADPFVRKTAATAVAKIYRISPEMVIQMNMLLILKELLSDGNQAVVAAAASSLVNVATQLSPEQLYGIFGIQDIGMLFNWQEVQALLTALTSSTEWSAMHILTAIANYGQLPLNYEEADATIQRLANFLRHNNPAVSLVTINLVLKYIYADPPILNTEQCYKVQGMCVGPLLSFVGSSTSPESQWIALRCLRLVASAFINQEQENPFSKQIRLFFVKYNDPLYIKLEKIEMLALLADSQNCQEVVMELSEYARDVDPQFVRASIR…	Naegleria gruberi	XP_002674541.1 adapter-related protein complex 1 beta 1 subunit [Naegleria gruberi strain NEG-M] "EP00686_Naegleria_gruberi_P006612 XP_002674541.1 adapter-related protein complex 1 beta 1 subunit [Naegleria gruberi strain NEG-M]"	1.24427e-115	Yes	Giardia_intestinalis__AP2B_1
AP2B	Giardia intestinalis	hmmsearch 3.3.1	1.4999999999999987e-61	EP00701_Giardia_intestinalis_P005525	XP_001709349.1 Adaptor protein complex large chain subunit BetaA [Giardia lambl	MGSTTNIQQWTEALGNKADDCKINALTEALGAVARGVDLRQLVPSVAKVAKATNPEVVSLAHLFLTYVGRKDPQALLLAVNALETKATQGNTPMIREQAIRTLGEICTPEIIANVSVCIKKAASDENAYVRSAVAVCVSNIFKLDAQKACEAGLLDILDALIKDQSVDVAIVASRCLFAVDKERLSLDQCIDLLRKASDASLWNVLALLEVLDGWCITEVEDAKAVIECLFLLVQHTDGSVAISSLRIILRTIEVLPDKKLREGMVSKLLLVLITLTLSNSFELRYVTLSSLPALIQQYPSLFNGHVLYFIPCYTDGKAIKLCKLDILYYLSNNTNAKEIIVGLGNWVLNEMSPDIIRRCIETFGRIAVKLCLFAERILNVFKSILSALLGESMDKRPS…	Naegleria gruberi	XP_002674541.1 adapter-related protein complex 1 beta 1 subunit [Naegleria gruberi strain NEG-M] "EP00686_Naegleria_gruberi_P006612 XP_002674541.1 adapter-related protein complex 1 beta 1 subunit [Naegleria gruberi strain NEG-M]"	5.19257e-40	Yes	Giardia_intestinalis__AP2B_2
AP2B	Kipferlia bialata	hmmsearch 3.3.1	8.69999999999999e-106	EP00704_Kipferlia_bialata_P009433	g9433.t1 "EP00704_Kipferlia_bialata_P009433 g9433.t1"	YAGEVDVAFVRRAVKSIGSIAVRLSDAADACVAVLQQLVATKVSYVVQEAVIVLRDIFRRYPNRYESVLASVCEHLDVDEPQAKAALVWIIGKYADRIDNAASSLEWLSESFAEETYEVQLQLLTAVVRLFLVTPDEETQRICHEVLRVATQEVDSPDVRDRAYLYWRLLASDLELAKKVVCSDRQPIEDSSTLLHPAVHKKLMKELGSLASVLHEAPDALYTPLAQGPGDEESEEEEPQEAVPQLLEIEEENAGGHGGDLIDLDDLVSPAELGAPGSSTSSAPTSTGPAPKSADLLSELGLGMGGMTVSAPTAAAMPLRPVKTSQTSSGLQIAAGWASAPDGAPQLRLAFKNSGTATVTVEQVMFNKNAFALRPASPSVNVAVPVGAVRNFSVAINTV…	Naegleria gruberi	XP_002674541.1 adapter-related protein complex 1 beta 1 subunit [Naegleria gruberi strain NEG-M] "EP00686_Naegleria_gruberi_P006612 XP_002674541.1 adapter-related protein complex 1 beta 1 subunit [Naegleria gruberi strain NEG-M]"	4.28106e-82	Yes	Kipferlia_bialata__AP2B_1
AP2B	Trichomonas vaginalis	hmmsearch 3.3.1	2.3999999999999948e-275	XP_001583008.1	Adaptin N terminal region family protein [Trichomonas vaginalis G3] "XP_001583008.1 Adaptin N termina	MFESEGKGELNNLRNALDGNDPSERKRAAKRTVFLMRSGENVRSLFASMLRCVKTSDLELKKLAYLYLVQYSIQEPEQAIMAVNTFIQDSQDYNPIVRALAVRTMCRIKLESVAEHMIQPLKRALQDSDPYVRKTATYSVAKLYEIIPEAVENANLFKDLLLLLKDENPMVVSNTTATIFEINERRTTPIFKLNSDTLAPILSALSSCSQECMTILFDALARYTPESKEDATFLIDRLIPFLKHSNPAVVIGSFRCIFMFLEIDARDTKELFPQIIPPFITLVTSAEPQIQYVVLRTLSLFVQKYPKALSKEIRVFFCKYNDPSYIKMEKLDIIITICNTRSAKLILDELQEYCNSVDVAFVRKSIRAVGQIAIKIESAARRCVDILTSLVQGKADYAI…	Naegleria gruberi	XP_002674541.1 adapter-related protein complex 1 beta 1 subunit [Naegleria gruberi strain NEG-M] "EP00686_Naegleria_gruberi_P006612 XP_002674541.1 adapter-related protein complex 1 beta 1 subunit [Naegleria gruberi strain NEG-M]"	8.89854e-167	Yes	Trichomonas_vaginalis__AP2B_1
AP2B	Trichomonas vaginalis	hmmsearch 3.3.1	1.7999999999999967e-240	XP_001583517.1	Adaptin N terminal region family protein [Trichomonas vaginalis G3] "XP_001583517.1 Adaptin N termina	MSSAALPEPSENQEEIKDLQNKLSSNYPKERKDAAKNVIALMRAGENVQELFSDMLRCVKTDDLELKKLVYLYLVNYSTTEPEQAIMAVNTFVQDSEHDNPLIRALAVRTMCRINLESVAEHMIQPLKKCLKDADPYVRKTAAFGVSKLYDVLPEAVENSGLFPDLLSLLTDENPLVVSNTTAALFEINSHRNQPVLQLTAETLTPILAALSSCSEWCQVMLLDALAKYTPISSEDASYLIDRLIPFLKNSNPSVVVGSFKCIFMFMDHDTRKPHELFPQIIPPFITLVASSEPEIQYVVLRTLSLFVHKFPKALAKEIRVFFCKYNDPSYVKMEKLDIIVTICTQQTAQIVLDELSEYCNAVDVAFVKKAVRCIGQIAMKIEAAAPRCVDILVGLVDG…	Naegleria gruberi	XP_002674541.1 adapter-related protein complex 1 beta 1 subunit [Naegleria gruberi strain NEG-M] "EP00686_Naegleria_gruberi_P006612 XP_002674541.1 adapter-related protein complex 1 beta 1 subunit [Naegleria gruberi strain NEG-M]"	1.44541e-176	Yes	Trichomonas_vaginalis__AP2B_2
AP2B	Trichomonas vaginalis	hmmsearch 3.3.1	8.39999999999998e-239	XP_001326409.1	Adaptin N terminal region family protein [Trichomonas vaginalis G3] "XP_001326409.1 Adaptin N termina	MSNLFDGEAKGEVKQLRDDLDGNDPQVRKVAAKRVIALMRQGDNVQWLFSSMLRCVKTNDLELKKLTYLYLTTYSAQEPEQAIMAVNTFIQDSQDSNPLVRALAVRTMCRIRLESVAENMILPLKQRLADTDPYVRKTAAFGVSKLYDVIPEAVENAGLFAELLKLLKDENPMVVSNTTAAICEINEKRTTPIFVLNGETVGPILSAITSCSDWCQTVMFDALARYKPESSEDAVYLIDRLIPYLKHANPAVVIGAFKCIFNFMEKDSRGTNELFTQIIPPFITLVTSAEPEIQYIVLRTLTLFVLKYPKALSKEIRVFFCKYNDPSYVKMQKLDIIVTICAPQTAQLVLDELAEYCNEVDVAFVRKAIRCIGQIAIKIEAAARRCVDILVSLVKGKAD…	Naegleria gruberi	XP_002674541.1 adapter-related protein complex 1 beta 1 subunit [Naegleria gruberi strain NEG-M] "EP00686_Naegleria_gruberi_P006612 XP_002674541.1 adapter-related protein complex 1 beta 1 subunit [Naegleria gruberi strain NEG-M]"	2.75942e-169	Yes	Trichomonas_vaginalis__AP2B_3
AP2B	Trichomonas vaginalis	hmmsearch 3.3.1	9.999999999999983e-237	XP_001316252.1	Adaptin N terminal region family protein [Trichomonas vaginalis G3] "XP_001316252.1 Adaptin N termina	MSNIFQGESKGEIATLRDQLDGNDPYKREQAAKKCVALMRAGENVQSLFASMLRCVKTPDIKLKRLTYLYLVQYSTQEPEQAIMAVNTFIQDCSDPNPIVRALAIRTMARIKLENVAEHMIAPLKKALTDFDPYVRKTAVFSVAQLYDFVPEAIENAGLFNDLLKLLKDDNPMVVSNTTAAIIEINERRTTPIFNLDSDTIGPILSAISSCSENCQTILLDALAKYAPASSEDAPFLIDRLIPFLKHSNPAVVIGAFKCIFQFMDHDKRNPNELLPQIIPPFITLVTSSEYEVQYVILRTLSLFVLKYPKALSKEIRVFFCKYNDPSYIKMEKLDIIVTICRQSTAQLVLNELQEYSNSVDVAFVQKSIKCIGQIAIKIEAAACRCVDILVGLVQGKAD…	Naegleria gruberi	XP_002674541.1 adapter-related protein complex 1 beta 1 subunit [Naegleria gruberi strain NEG-M] "EP00686_Naegleria_gruberi_P006612 XP_002674541.1 adapter-related protein complex 1 beta 1 subunit [Naegleria gruberi strain NEG-M]"	5.7559e-162	Yes	Trichomonas_vaginalis__AP2B_4
AP2B	Trichomonas vaginalis	hmmsearch 3.3.1	1.3999999999999972e-228	XP_001325084.1	Adaptin N terminal region family protein [Trichomonas vaginalis G3] "XP_001325084.1 Adaptin N termina	MNMNFKYEGGGNTELAQLRDKLDGNDPSKRKDAAKYVVSLMRAGENMQNVFSSMLRCVKTDDIELKKLVYLYLVHYSPHEPEQAIMAVNTFIKDADDSNPLIRALAIRNMCRIKLENVGEHMIQPLMKSLKDQDPYVRKTAVFGVAKLYDFIPESVENSGLFKTLLSLLKDDNPLVVANTTAVILEINERRSTPIFHLNSETIGPMLSAISSCSEWCQTTLLDSLSHYKPETHEDATFLIDRLIPFLKSSNPAAVIGSFKCIFLFMELDQRNPVDLFPQIIPPFITLVASSDNEIQYVVLRTLSLFVLKYPKALAKEYRIFFCKYNDPNYVKIEKLDILVTICSSQTAQMVLDELQENCNSVDVAFVQKSVRAIGQIAVKIEASARRCVDILVQLVQGK…	Naegleria gruberi	XP_002674541.1 adapter-related protein complex 1 beta 1 subunit [Naegleria gruberi strain NEG-M] "EP00686_Naegleria_gruberi_P006612 XP_002674541.1 adapter-related protein complex 1 beta 1 subunit [Naegleria gruberi strain NEG-M]"	9.19016e-162	Yes	Trichomonas_vaginalis__AP2B_5
AP2B	Mastigamoeba balamuthi	hmmsearch 3.3.1	0.0	EP00727_Mastigamoeba_balamuthi_P012717	m51a1_g8068 Adaptor protein complex 1 and 2 (AP-1/AP-2), beta subunit (926) ;	MAKYFTTTKKGELHDLKEELGSPRDEKKCEAVKKVIAAMTEGKDVSSLFTDVLNCMQTHNLELKKLVYLYVMNYAKSQPDRAILAVNTFQKDASDPNPLIRALAVRTMGCIRVERITEYLAQPLALCLKDADPYVRKTAAVCVAKLYDMSPELVVAQGFLDMLKDLLADSNPMVVANAVASLREISERSAANSEGAAAFAVDSTVLTKLLAALNECTEWGQVFILDSLAVYRPRDAREAESIAERVAIRLNHSNSAVVISAVKVVLLCMEVITSQDLLRSYTRKLAPPLITLLSSGKEPEIQYVALRNINIVVQRQPEVLRAEIKMFFCKYNDPIYVKMEKLELMIMLANEANIDVVLPEFKEYATMVDVEFVRKAVRAIGRCAIKLDAAAERCIQVLL…	Naegleria gruberi	XP_002674541.1 adapter-related protein complex 1 beta 1 subunit [Naegleria gruberi strain NEG-M] "EP00686_Naegleria_gruberi_P006612 XP_002674541.1 adapter-related protein complex 1 beta 1 subunit [Naegleria gruberi strain NEG-M]"	0.0	Yes	Mastigamoeba_balamuthi__AP2B_1
AP2B	Cyanophora paradoxa	hmmsearch 3.3.1	0.0	EP00741_Cyanophora_paradoxa_P012078	tig00020592_g11671.t1 "EP00741_Cyanophora_paradoxa_P012078 tig00020592_g11671.t1	MSDGKYFQTTKKGEIHELKEELNSNSSDSKKKEAVKKVIAAMTVGKDVSMLFTDVVNCMQTRNIELKKLVYLYLINYAKSQPDLAILAVNTFVKDSQDSNPLIRALAVRTMGCIRVEKITEYLCEPLRRSLKDDDPYVRKTAAVCVAKLYDINAELVEDQGFLDSLKEMLSDSNPMVVANAVAALAEIAETSSSQDVLKITPGILQKLLAALNECTEWGQVFILDSLASYTPADEKEAEGIIERVTPRLQHANSAVVLSAVKVIMQYMDIIQSEDTVKMLTKKLSPPLVTLLSTEPEVQYVALRNINLIVQKRPGILSHDVKVFFCKYNDPIYVKMEKLETMIKLATDKTIDQILLEFKEYATEVDVEFVRKSVRAIGRCAIKLEKAAERCINVLLELI…	Naegleria gruberi	XP_002674541.1 adapter-related protein complex 1 beta 1 subunit [Naegleria gruberi strain NEG-M] "EP00686_Naegleria_gruberi_P006612 XP_002674541.1 adapter-related protein complex 1 beta 1 subunit [Naegleria gruberi strain NEG-M]"	0.0	Yes	Cyanophora_paradoxa__AP2B_1
AP2B	Cafeteria burkhardae	hmmsearch 3.3.1	6.199999999999991e-186	EP00749_Cafeteria_burkhardae_P006797	KAA0155412.1 hypothetical protein FNF29_01787 [Cafeteria roenbergensis] "EP0074	MLNFFRRGGRSQGSDSKYFSSTSRGEVKELATSLSSSKPEDIKEAVKKVIAAMTVGKDMSSLVPSVVKCMHAENLEVKKLVYLYLINYAKSNPDMTLMAVNSFVKDTSNINPLIRALAIRTMGCIRVERITEHLCSPLRKALADEDPYVRKTAAMCVAKLYDIDPTITRDQGFLEVLVDLTSDPVPIVVANAVAALMEVQETTTRVIFDINTETLTRLLAALKDCSEWGQVVILDALSTYVPANAREAETVIERISPWLAHQNPAVVLNSVKAIVLMMDSLESKDTISALCAKLAAPLVTLAQSTHPEIQYVALRNISLVVQRYPGILSSKVRVFFCKYNEPIYVKMEKLEVLVRLANASNVESVLMELREYAQEVDVEYVRRAVRTIGRLAIKLDKAA…	Naegleria gruberi	XP_002674541.1 adapter-related protein complex 1 beta 1 subunit [Naegleria gruberi strain NEG-M] "EP00686_Naegleria_gruberi_P006612 XP_002674541.1 adapter-related protein complex 1 beta 1 subunit [Naegleria gruberi strain NEG-M]"	2.75744e-151	Yes	Cafeteria_burkhardae__AP2B_1
AP2B	Andalucia godoyi	hmmsearch 3.3.1	0.0	EP00762_Andalucia_godoyi_P000920	ANDGO_03804.mRNA.1 Beta-adaptin-like protein C "EP00762_Andalucia_godoyi_P000920 AN	MASRPKTSTPAGAAAAGSGDQYFGSNKKGELAEWKDGLLNPEKTIQKETVKKVVAAMTVGKDVSALFSDMVKCVHTNNIELKKLIYLYIMNYAKTKPELAMMAVNTFNQDAQDPNPLVRALAVRTMGCVRVENIQEYLADPLRRAVKDPDPYVRKTAAISIAKLFEIAPDLVRTQGFVDMLQELISDANPAVVANAVTSLMEVGALELNRKTVQKMLAAMNECSEWGQISVLDALVNYKPLDTRDAQDICERVAPRLNHANPAVVIGAVKTILSMLDHLDEDDDQVKLYCKKMGPPLITMLNGEPEVQYVALRNIDLIIQKRPGVLQSDVKVFFAKYNDPIYVKMEKLEIMVKLASERNIDSVLAEFKEYATEVDVEFVRRAVRSIGRCAIQLERAAPK…	Naegleria gruberi	XP_002674541.1 adapter-related protein complex 1 beta 1 subunit [Naegleria gruberi strain NEG-M] "EP00686_Naegleria_gruberi_P006612 XP_002674541.1 adapter-related protein complex 1 beta 1 subunit [Naegleria gruberi strain NEG-M]"	0.0	Yes	Andalucia_godoyi__AP2B_1
AP2B	Dysnectes brevis	hmmsearch 3.3.1	7.199999999999984e-244	EP00768_Dysnectes_brevis_P008789	gnl|Dysnectes_brevis|823_a908_1524.p1 GENE.gnl|Dysnectes_brevis|823_a908_1524~~gnl|	MTSSSKSGELREWSDELGSSSLSVKRDAVKKVIAAMTVGKNVSGVFSDVVKCIVTPDLELKKLVYLYLINYAKSNPETTILAVNTFVKDSENKESSLIRALAIRTMGCIRVPQITEYICEPLARALRDRDPYVRKTATLTVAKLYQINSELCMASGFVDTLRNMLLDENQTVVANAVASLVDISQRSGKSKLAKLNAAEARGLLAAMAEANEWSQVYILDSLVNYVPVDGEEGNIVQTAERLCSRLQHANSAVVISAIRALLHILEYFPDQPSRLPFLRKMCPPLVTLLSGSPGVQYACLRMVPLLLARYPALLSRDLRVFHCKYHDTLPVKMEKLDILLTLADDDNAEDILAELKVYAGEVEVIFVRKAVRCIGTLAIKVPGAADVCIQALAALVDDA…	Naegleria gruberi	XP_002674541.1 adapter-related protein complex 1 beta 1 subunit [Naegleria gruberi strain NEG-M] "EP00686_Naegleria_gruberi_P006612 XP_002674541.1 adapter-related protein complex 1 beta 1 subunit [Naegleria gruberi strain NEG-M]"	0.0	Yes	Dysnectes_brevis__AP2B_1
AP2B	Dysnectes brevis	hmmsearch 3.3.1	2.799999999999995e-178	EP00768_Dysnectes_brevis_P004613	gnl|Dysnectes_brevis|3336_a4191_511.p1 GENE.gnl|Dysnectes_brevis|3336_a4191_511~~gn	FASLDDIAQSKLVCLAMSSKDAKIKTQIAEFEMVLTNASSDVNIMIKTIRRMLALMTQNHDLSPLFPAVIKLIHHKDLHLKKLLHIFLSTYSQQHPQTSVLAVSALEKDIQDMERPVVRALALKTMGSFPIDLVAEYLVDPLSKCLKDQDPYVRKTAALTVSRLYSVNAPLCRGSGFLDTLRALLRDDNQVVVGNAVAALDDIAAAATVAVDNGDEVAASDRDLAELCTLEDAKALGAALSTSTEWVATALLRRMVRLRCEDQEEIELLIQRVSPFLLHSNPAVVMAAISVTFSLAQQLPDSGITSRSGLDAVRSVRPPLISLLSRGPEVQYVALRSALHLVRAFPPLLRRDARAFYAKYSDPMYVKQHKLDILVRLAGTDSYQDILQELKEYAGGVDP…	Naegleria gruberi	XP_002674541.1 adapter-related protein complex 1 beta 1 subunit [Naegleria gruberi strain NEG-M] "EP00686_Naegleria_gruberi_P006612 XP_002674541.1 adapter-related protein complex 1 beta 1 subunit [Naegleria gruberi strain NEG-M]"	3.36454e-133	Yes	Dysnectes_brevis__AP2B_2
AP2B	Monocercomonoides exilis	hmmsearch 3.3.1	2.2999999999999953e-279	EP00770_Monocercomonoides_exilis_P011559	MONOS_11504.1-p1 | transcript=MONOS_11504.1 | gene=MONOS_11504 | organism=M	MSFFNTTKKGEIQELKDGINSTNISKKKSAMQRIIGMMMGGGDVASLLPSVLVNMQTTDLELKKLIYLYLINYSKSEPELALHAVNTFDKDTKSPNPLVRALALRTMGCIRIDQITEYMCEPLHRCLKDEDPYVKKTAVLGVLKMYDINPQLVEDEGFLDTLKELLGDGNPMVVSNCVAALSEIQMAHPDQTIFEITTEIRQKLIAALSQASEWGQVHILDALAVFYNPESTAEAEEVAERVVVHLIHDNSAVVLSSAKVILKMLPLMENKDLIQQMYKKMAPPLVSLLSSPPEVRYVALRNLNLIVQRLPSLLSGEIKVFFSKYNDPIYVKMEKLEIMMLLVNESNVTNVLNELKEYATEVDVDFVRKAVRAMGRCAILLPEAANVCVDALVQLVETS…	Naegleria gruberi	XP_002674541.1 adapter-related protein complex 1 beta 1 subunit [Naegleria gruberi strain NEG-M] "EP00686_Naegleria_gruberi_P006612 XP_002674541.1 adapter-related protein complex 1 beta 1 subunit [Naegleria gruberi strain NEG-M]"	0.0	Yes	Monocercomonoides_exilis__AP2B_1
AP2B	Trimastix marina	hmmsearch 3.3.1	2.8999999999999936e-288	EP00771_Trimastix_marina_P001018	gnl|Trimastix_PCT|2062.p1 GENE.gnl|Trimastix_PCT|2062~~gnl|Trimastix_PCT|2062.p1 O	MMTTGRDVSALIHDVIRNMQTQDLEMKKLVSLYLITYSKTDPDMVLHAVNTFLKDTKSPNPLIRALAIRTMASIRVESLAEYLCEPLLRGLRDPDPYVKKTAVLGVAKLFDLNREMVLDEGFVDHLRGLLSDSNPMVVSNAVATLREIHEAVPEAGVFEVTPADLDRMLVAINTCNEWGQVFILDALATYTPPDSETADRVIERVLPRLNHANSAVVISSVKILMLYMERLDNPDHRAAICRKMAPPLVTQLSASPEIRYVALRNINLIIQKYPTVLQGDIKVFFCKYNDPLYVKMEKLEIMMLLVHDSNINSVLSELKEYASEVDVDFVRKAVRAIARCAIKLESAADLCVDGLVSLIEKSQVNYVIQEAIVVIKDIFRKYPNRYERIIAPLCEKLEN…	Naegleria gruberi	XP_002674541.1 adapter-related protein complex 1 beta 1 subunit [Naegleria gruberi strain NEG-M] "EP00686_Naegleria_gruberi_P006612 XP_002674541.1 adapter-related protein complex 1 beta 1 subunit [Naegleria gruberi strain NEG-M]"	0.0	Yes	Trimastix_marina__AP2B_1
AP2B	Brevimastigomonas motovehiculus	hmmsearch 3.3.1	0.0	EP00823_Brevimastigomonas_motovehiculus_P006046	TRINITY_DN476_c0_g1_i2.p1 TRINITY_DN476_c0_g1~~TRINITY_DN476_c0_g1_i	MTSQQQSDSAKYFTTSKKGDVFELRNDLNSTDKSKIKEAVKKIIAQMTLGQDAVSTLFTDVVKNMITDDIELKKLIYLYIINYARAQPDKAILIVSAIQKDASDTSPLMRALAIRTMGCIRVDRITEYLCEPLTKALKDKDPYVRKTAAICVAKLFDINQELVEEQGFLNALRDLVYDSNPVVVANAVAALAEISETSHKDVLQLNTSILGKLLAALNECTEWGQVFILDCVAKFEPTSSDAEDIMERVAPRLKHVNSAVSMSAVKVILKFLNFTKNTKVVEKMISEKLPPPLITLLSEQKPEIQYVALRNINLIVQKRPDILSQAVKHFFCKYNDPLYVKMEKLEIMIKLASEKNIDKVLMELKEYASEVDVEFVRKAVRAIGRCAIKLEAAAERSIK…	Naegleria gruberi	XP_002674541.1 adapter-related protein complex 1 beta 1 subunit [Naegleria gruberi strain NEG-M] "EP00686_Naegleria_gruberi_P006612 XP_002674541.1 adapter-related protein complex 1 beta 1 subunit [Naegleria gruberi strain NEG-M]"	0.0	Yes	Brevimastigomonas_motovehiculus__AP2B_1
AP2B	Brevimastigomonas motovehiculus	hmmsearch 3.3.1	7.099999999999982e-299	EP00823_Brevimastigomonas_motovehiculus_P006048	TRINITY_DN476_c0_g2_i1.p1 TRINITY_DN476_c0_g2~~TRINITY_DN476_c0_g2_i	MDRFFSGAKKGDAAELVVELNSNDHTRIKEGIKRVIAQMAMGTDHSSLTGDVLKYIQTEDIELKKLVYLFVIHYNRTLADKDKLALIGIMQKDTYDLSPLVRALAIRTLCCIRVDKITEFVVEPLTKCLKDKDAYVRKTAALCVIKLYDLSPQFVEDQKFLSLLQDLVSDTNSAVVANAVAALAEIYETSQKDVLKVNSSTLPKLLAALNECNEWGQVFLLDCLARYDPEAKEAEEIIDRVAPRLKHSNAAVVLSVVKVIMKYLSFVSNTKKVEQVIQEKLPPPLITLLSEHKPEIQYVTLRNINLIVQRRPEILSAAVRHFVCKYNDPIYVKMEKIDILVALSNDKNIDKILVELKDYASEVDVEYVRKSVRAIGRCAIRLPEASDRCVKVLLELIQT…	Naegleria gruberi	XP_002674541.1 adapter-related protein complex 1 beta 1 subunit [Naegleria gruberi strain NEG-M] "EP00686_Naegleria_gruberi_P006612 XP_002674541.1 adapter-related protein complex 1 beta 1 subunit [Naegleria gruberi strain NEG-M]"	0.0	Yes	Brevimastigomonas_motovehiculus__AP2B_2
AP2B	Brevimastigomonas motovehiculus	hmmsearch 3.3.1	7.2000000000000015e-22	EP00823_Brevimastigomonas_motovehiculus_P006047	TRINITY_DN476_c0_g1_i3.p1 TRINITY_DN476_c0_g1~~TRINITY_DN476_c0_g1_i	MSSDRERELRWHLGVIQGEWANAYRSGALQRRLREGWQNCLFFFGFAPSPSSSFFSSSFSASSSPSSSSSSSSSSPFATITPTPTPTTTTTTIAVSSPSTSSSFSVSTVSTTTSDTAPSATSSQITVSPPNPSLQRVVLSANDAKGLEIKSSWRRASYSLYMDLTLTNHSTATQMNNFALKFNVNYAGVAPAALFKPAPLSPGQSTTFSLPIKENNDSKNLSNAYGLIQIAIKTDMGVFYFNDCLEAFYLFNEDGKLAQDAFLSLWRSLSETTEVRRSIEGRTIKDIADTKRRLCSANVFYVASHPLDSTSEQLYFSLMLKGTPQLLELTFTPSGCSVVVKSSSHALSSIALAAITSLLTRNDLFLPTL*	Naegleria gruberi	XP_002674541.1 adapter-related protein complex 1 beta 1 subunit [Naegleria gruberi strain NEG-M] "EP00686_Naegleria_gruberi_P006612 XP_002674541.1 adapter-related protein complex 1 beta 1 subunit [Naegleria gruberi strain NEG-M]"	1.5053e-19	Yes	Brevimastigomonas_motovehiculus__AP2B_3
AP2B	Cryptosporidium parvum	hmmsearch 3.3.1	8.69999999999998e-241	EP00989_Cryptosporidium_parvum_P002579	QOY42325.1 hypothetical protein CPATCC_001959 [Cryptosporidium parvum] "EP009	MNDRRYFQGSKRGELHELKEELHSSSKEKKKEAVKKVIAAMTVGKDVSSLFPDVLNCMQTGCIELKKLVYLYIINYAKVQPELAILAVNTFFKDSMDSNPLIRALAIRTMGYIRLEQITEYLVEPLRRSCSDPDPYVRKTAAICIAKLYDISPTLMEEQGFFSLLKDMLKDQSAMVVANTVASLLEIYETSISKGHQLESLQSIKDDKQDQGMTEDQKFYKLTFNEVEKHQILQALNECTEWGQIYILNVVAEWKVSTEKESEQIIDRLTSRLSHANPAVVLSTVRAVLNLLKNLENDDYITGTLRKLRPPIVTLLTTSPPEVQYVVLRNVQLIVQSYPAFFETEMKLFYCKYNDPAYIKIEKLNLLYRMASIDTANNLLKELKEYSTDTNIEFSRNSI…	Naegleria gruberi	XP_002674541.1 adapter-related protein complex 1 beta 1 subunit [Naegleria gruberi strain NEG-M] "EP00686_Naegleria_gruberi_P006612 XP_002674541.1 adapter-related protein complex 1 beta 1 subunit [Naegleria gruberi strain NEG-M]"	1.77733e-177	Yes	Cryptosporidium_parvum__AP2B_1
AP2B	Nutomonas longa	hmmsearch 3.3.1	5.099999999999991e-221	EP00162_Nutomonas_longa_P010731	comp20119_c0_seq1|m.39643 comp20119_c0_seq1|g.39643 ORF comp20119_c0_seq1|g.39643 c	VFILDALANYQPGNSREAESLVERVLPRLNHANSAVVLSAVKLCMQFLDLIENEDFVRTLLRKLGPSLVTLLSREPEVQYVALRNINLIVQKRPLILAHEIKVFYCKYNDPVYVKLEKLEIMIRLASERNIDQVLLEFKEYATEVDVDFVRKSVRAIGRCAVKLEKAAERCISVLLDLIQTKVNYVVQEAIVVIKDIFRRYPDRYESIIATLCESLERLDEPEAKASMIWIIGEYAGRIDNADQLLDTFLDSFVDEPAEVQLQLLTATVKLFLRKPTDTQEMVQKVLTMATQSVDNPDLRDRGYLYWRLLSTDPEAAKRVVLADKPVITDDTNSLDTGNLDALISQMSTLASVYHKPPETFVSKIRTVVRPEDDNEIDEPGGHMHDDEDAIPAEAEGAV…	Naegleria gruberi	XP_002674541.1 adapter-related protein complex 1 beta 1 subunit [Naegleria gruberi strain NEG-M] "EP00686_Naegleria_gruberi_P006612 XP_002674541.1 adapter-related protein complex 1 beta 1 subunit [Naegleria gruberi strain NEG-M]"	0.0	Yes	Nutomonas_longa__AP2B_1
AP2B	Thalassiosira pseudonana	hmmsearch 3.3.1	5.499999999999986e-298	EP01082_Thalassiosira_pseudonana_P008304	g7278.t1 g7278 contig24:266178	MGCIRVDRITEYLCEPLSRALRDNDPYVRKTAAVCVAKLYDIAPELVQERGFIETLHDLISDSNPSVVANGVAALSEISETSGRDVMKISASVLQKLLAALNECTEWGQVFILDSLAKYTPADAREAEGIIERVTPRLQHANSAVVMSAVKVILSYMDVMGGSGGAHADSIRALTRKLAPPLVTLLNSEPEIQYVALRNINLIVQKRSNILENEIKVFFCKYNDPIYVKMEKLEIIIKLVSEKNIDQVLLELKEYATEVDVDFVRKSVSAIGRCAVKLERAAERCIGVLLELIQTKVNYVVQESVIVIKDIFRRYPNRYESIIATLCDNLDTLDEPQAKASMIWIIGEYAERIDNADELLDTFLETFEEEDPAVQLQLLTATVKCFLKDPENCQEMVQR…	Naegleria gruberi	XP_002674541.1 adapter-related protein complex 1 beta 1 subunit [Naegleria gruberi strain NEG-M] "EP00686_Naegleria_gruberi_P006612 XP_002674541.1 adapter-related protein complex 1 beta 1 subunit [Naegleria gruberi strain NEG-M]"	0.0	Yes	Thalassiosira_pseudonana__AP2B_1
AP2B	Carpediemonas membranifera	hmmsearch 3.3.1	3.7999999999999915e-276	EP01146_Carpediemonas_membranifera_P007133	KAG9396559.1 Adaptor Protein Complex 1/2, beta subunit (AP1/2B) [Carpedie	MAADNYFSTTKRGELQEWRDELNSNNSNNTKIRETLKKIIAGMTVGKDVSSLFSDVLKTIQTDDMERKKLVYLYLINYAKTNPDLAILAVNTFVNDATDRNHPLLRALALRTMSCIRVESITEYLSEPLRLGLEDTDPYVRKTAALAVAKLFSIDPELCRDHFMEPLKGLLRDSNQMVVSNAVAALTDITQQARETVWAVDKEMADTLLTALTECNEWGQSYILDGLATFAPQSVEDAEMVAERVCSRLQHANSAVVLSAIRVLVRLTRGGADFPTMAPEKAQEFLRRARAPIVSLLTSPPEIQYVVLRNVPLLLSVCPDMFAADARVFFCRYNDPSYVKVEKLEILSRLASDQNIDTILAEFKEYSQEVDVDFVRKTIQTIGRCAIALEQSANKCMAV…	Naegleria gruberi	XP_002674541.1 adapter-related protein complex 1 beta 1 subunit [Naegleria gruberi strain NEG-M] "EP00686_Naegleria_gruberi_P006612 XP_002674541.1 adapter-related protein complex 1 beta 1 subunit [Naegleria gruberi strain NEG-M]"	0.0	Yes	Carpediemonas_membranifera__AP2B_1
AP2B	Anaeroamoeba ignava	hmmsearch 3.3.1	1.999999999999996e-257	Anaeramoba_ignava|a196_68.p1	GENE.a196_68~~a196_68.p1 ORF ty	RSLKIRIKLMFSTTKRKGELLELINLLQDPKEPKRKEGVQRVVKLMTLGKDVSRLFTEVLGCMHTEDIELKKLVYIYLMKYSKFKPEQSILVVNTFVTDTQDPNPLIRALAIRSMGSIQVEEVNEYMCQPLRACLKDKDPYVRKTATIAVVKLFENNPELAERQGFIQNLIDLLSDSNPSVVANSVAALSEINESLSRPVFQINSSLLYTLFNAMNECNEWGQIFILDSLIKYSPENTKETLDIIERLLPKLTYSNPSIILSTIRNILHFAQLLDDRSSFIKYSKQVIPPLMTLLGSQPEVQFVALRNIILIVQRWPQLLEHEIKIFFCKYNDPVYIKLAKLDILSILASDRNVDVLLREFKDYSKEVESSFARKSIQAIGLCAIKLEKAAERCVNTLI…	Naegleria gruberi	XP_002674541.1 adapter-related protein complex 1 beta 1 subunit [Naegleria gruberi strain NEG-M] "EP00686_Naegleria_gruberi_P006612 XP_002674541.1 adapter-related protein complex 1 beta 1 subunit [Naegleria gruberi strain NEG-M]"	0.0	Yes	Anaeroamoeba_ignava__AP2B_1
AP2M	Diphylleia rotans	hmmsearch 3.3.1	2.9999999999999945e-193	EP00002_Diphylleia_rotans_P011152	TRINITY_DN220_c0_g1_i1.p1 TRINITY_DN220_c0_g1~~TRINITY_DN220_c0_g1_i1.p1 ORF type	MISAVFFLSAKTDRGELLISRVYRDDLGRGVVDNFRQHITNQKNETNPIVHVAATQTSYLFVRHQDIYIVAVTRQNASASLVFEFLFKMLSIFKSYFGGVFDEDAVRNNFVLIYELLDEILDYGYPQNTEIAALKLYIMQEGVLSEKSALDQSQITMQATGAVGWRRPDIKYRKNEIFIDVIENVNLLLSTKGTVLRSDVSGQIMIKSFLSGMPECKFGLNDKVMMENERAANVKRRQGSAVEIDDCTFHQCVRLGKFDSDRTISFIPPDGEFELMKYRTTQTVNLPFKVIPLIKELGRTRVEVKVTVKSQFGPQLYASNVIVKIPTPKNTAICRINTPIGKAKYAPETSCIVWKIKKFAGDSEVTLGADVELVASTLDRKPWSRPPISMEFQVSMFAA…	Naegleria gruberi	XP_002671925.1 predicted protein [Naegleria gruberi strain NEG-M] "EP00686_Naegleria_gruberi_P003996 XP_002671925.1 predicted protein [Naegleria gruberi strain NEG-M]"	6.48208e-179	Yes	Diphylleia_rotans__AP2M_1
AP2M	Diphylleia rotans	hmmsearch 3.3.1	1.599999999999998e-149	EP00002_Diphylleia_rotans_P001171	TRINITY_DN10646_c0_g1_i1.p1 TRINITY_DN10646_c0_g1~~TRINITY_DN10646_c0_g1_i1.p1 OR	MACSALFILDMKGKILMSRNYRGEVPMGVAEKFASRISDSEDDWSSRPVVHHNGVTYFHLKHSNLIFLAVTNRNSNAMTMFSFLYKLIQVLQEYFKELEEESIRDNFVIIYELLDEMMDHGYPQISDTKILQEYITQEGHKLEKEAPIAVTNAVSWRSEGIKYRKNEVFLDVVESINVLANANGTLLRSEINGAVKMRCFLSGMPELRLGLNDKLQFEAHGKSQSRGKAVELEDVKLHQCVRLSRFENDRTISFIPPDGEFELMSYRLTTQVKPLIWVDFHVQNYSTKIEYDIKAVSQFKTKSTANGVEIKIPVPSDAHSPEFQCAVGTVKYVPEEDAFIWYIKQFPGGKSFSMRAQLRLPTIQNAEDRSAKRPIAIKFEIPYFTVSGLQVRYLKIIEK…	Naegleria gruberi	XP_002671925.1 predicted protein [Naegleria gruberi strain NEG-M] "EP00686_Naegleria_gruberi_P003996 XP_002671925.1 predicted protein [Naegleria gruberi strain NEG-M]"	4.1864e-120	Yes	Diphylleia_rotans__AP2M_2
AP2M	Mantamonas plastica	hmmsearch 3.3.1	1.0999999999999988e-172	EP00003_Mantamonas_plastica_P006480	TRINITY_DN1527_c0_g1_i5.p1 TRINITY_DN1527_c0_g1~~TRINITY_DN1527_c0_g1_i5.p1 ORF	MINGIFIITSKGESLIVRSFRGDKMPQLVSAYRTAVLGTDARLALRDKEKSEDARNETPIRMLGSTSFFHIKQNDLNFVAVAKENVNAAATFEFLWKFVTILRAYFGTEFSDITIRNNFVLIYELLDETMDYGYPQVCEPDLLKLYITQTGIGADGKKIEMSTDTEMDEKKITIQATGVATWRPTGIKYKKNQLFIDVIESVNVNVSAKGVMLHSDVVGKIMIKAELSGMPDCKLGLNDKMVMDREKTSFRSGSGGGSSSSSGGVKPRNQGIEIDDFTFHQCVKLGKFDSDRTISFVPPDGEFELMRYRTTQNINSPFRVLATVKEFGRSRIEVSLNVKSMFSGKLAANAVVIKCPVPAHTAVADINVPAGKAEYDPEDNTLTWKIRRFAGGVELAMTA…	Naegleria gruberi	XP_002671925.1 predicted protein [Naegleria gruberi strain NEG-M] "EP00686_Naegleria_gruberi_P003996 XP_002671925.1 predicted protein [Naegleria gruberi strain NEG-M]"	7.58167e-150	Yes	Mantamonas_plastica__AP2M_1
AP2M	Mantamonas plastica	hmmsearch 3.3.1	4.599999999999995e-151	EP00003_Mantamonas_plastica_P007371	TRINITY_DN1618_c0_g3_i1.p1 TRINITY_DN1618_c0_g3~~TRINITY_DN1618_c0_g3_i1.p1 ORF	MASAVFILDLSGKLLICRDYRGDVKLNMAERFVQKILDEDEVDVKPVMNEDGITYSFVKYSGLILLAATRSNANVTSILLFLYHLIHVFEEYFTELEEESIRDNFVIIYELLDEMMDFGYPQITESKILQEYITQESHRLESTGSSALAKIKGAFSSNSSSSSSSKGNDIPDAVTDAVSWRPPGIVHRRNEVFLDVVETVNLLVNSNGHMLHSEILGAIKMRCYLSGMPELRLGLNDKLLFETHGRNVAKSKAVDLEDIKFHQCVRLSRFENDRTISFIPPDGEFDLMNYRLSTAVRPLIWIESVVESHSHSRVEFLIKARSQFKQKSTANNVEIIIPVPPDASSPKFKTSMGNVEYAPEQDAIVWTLKSFTGGKEYLMRAHFALSSIDDEENTIKQKP…	Naegleria gruberi	XP_002671925.1 predicted protein [Naegleria gruberi strain NEG-M] "EP00686_Naegleria_gruberi_P003996 XP_002671925.1 predicted protein [Naegleria gruberi strain NEG-M]"	2.89164e-119	Yes	Mantamonas_plastica__AP2M_2
AP2M	Rigifila ramosa	hmmsearch 3.3.1	1.999999999999996e-195	EP00004_Rigifila_ramosa_P020228	TRINITY_DN523_c0_g1_i1.p1 TRINITY_DN523_c0_g1~~TRINITY_DN523_c0_g1_i1.p1 ORF type:5	RNRKKMISAVFLINPKGEILISRLYRDDLSRGVVEQFRQNVVQSKSEVRPVIQIGSTTYLHVQHGDMWVVAITKQNVNASMVFEFLFKMIAIFKSYFGAFNESAVRDNFVLIYELLDEILDFGYPQNCETNVLKLYITQEGVVSERDQATMQAAITTQVTGATGWRPQGIKHRKNEIFLDVVESVNLLMSSNGTILRSDVSGQILIKCFLSGMPELKFGLNDKSVLAREATKAKSSRRGGAGVEIDDVTFHQCVRLGNFDTDRTISFVPPDGEFELMRYRTTENINLPFRVHSNITEHGRTRVSINVTLKAQFSSALFAANVVMKIPTPKNTAVCRITTTIGKAKYDATQGGIVWKIRRFGGDQEASISGDVDLVAATTDRKPWSRPPISMEFQVPMFS…	Naegleria gruberi	XP_002671925.1 predicted protein [Naegleria gruberi strain NEG-M] "EP00686_Naegleria_gruberi_P003996 XP_002671925.1 predicted protein [Naegleria gruberi strain NEG-M]"	8.04144e-179	Yes	Rigifila_ramosa__AP2M_1
AP2M	Rigifila ramosa	hmmsearch 3.3.1	4.199999999999995e-149	EP00004_Rigifila_ramosa_P008149	TRINITY_DN1932_c0_g1_i1.p1 TRINITY_DN1932_c0_g1~~TRINITY_DN1932_c0_g1_i1.p1 ORF typ	MRIVAFIPPQMACSAVFLLDLKGKILISRNYRGDVPMNVAERFIARLLDEEDSMGSSPIVLEDGVTYAYIKHNNVYLLAVTKRNSNAMVVLLFLYKLIEVFVHYFKELEEESVRDNFVIIYELLDEMMDFGYPQVTEPKVLQEYITVESNKLDKDANPAAALATVTNAVSWRPEGIKYRKNEVFLDVVESVNLLVAANGTLLRSEILGAVKMRVFLSGMPELKLGLNDRLFLEAYGKTSSKGKAVELEDVKLHQCVRLSRFENDRTIAFIPPDGEFELMTYRLSTQVKPLIWLESQIERRSARIEYTLKAVSQFKQRSTANNVEITVPVPPDALNPQFKTSVGTVKYVPEQDAFVWTIKTFPGGKEFRMWAQFSLPSIQTEEDSLAKRPASIKFEIPYF…	Naegleria gruberi	XP_002671925.1 predicted protein [Naegleria gruberi strain NEG-M] "EP00686_Naegleria_gruberi_P003996 XP_002671925.1 predicted protein [Naegleria gruberi strain NEG-M]"	5.65973e-125	Yes	Rigifila_ramosa__AP2M_2
AP2M	Acanthamoeba castellanii	hmmsearch 3.3.1	2.6999999999999975e-149	EP00006_Acanthamoeba_castellanii_P000607	ELR24772 pep supercontig:Acastellanii.strNEFF_v1:scf7180000084741:675854:67	MPASAIFVLDLKGKVLLWRDYRGDVPLNIAERFMNIIMAKDEQDVRPIFEEDGVTYIYVKYKNLYIMTVTKHNADAAMLLIFLYKLIQVFTAYFQELEEESLKDNFVIIYELLDEMMDFGYPQATDAQILQEFITQEFYKMEQQPRPPPALTTAVSWRSEGIKYRKNEVFLDVIENVNVLVAANGTVLRSEIVGSVQVRSYLSGMPELRLGLNDRVQFESNAQRSLKKGAIEMEDVIFHQCVRLSRFDSDRTISFIPPDKDFELMSYRLNTQIKPLIWVEAIVESHERSRVEYLVKARSQFKARSTANNVGIFIPVPPDADSPKFRANVGTVKYVPERDAILWYIPKFQGAREYLMRAHFGLPSTTSEDLAQAKPPITVKFEIPYFTVSGIQVRYLKII…	Naegleria gruberi	XP_002671925.1 predicted protein [Naegleria gruberi strain NEG-M] "EP00686_Naegleria_gruberi_P003996 XP_002671925.1 predicted protein [Naegleria gruberi strain NEG-M]"	1.29633e-121	Yes	Acanthamoeba_castellanii__AP2M_1
AP2M	Acanthamoeba castellanii	hmmsearch 3.3.1	6.3999999999999945e-111	EP00006_Acanthamoeba_castellanii_P003635	ELR15389 pep supercontig:Acastellanii.strNEFF_v1:scf7180000084774:68056:703	MDIFMASEDSEAKPIFVEDGITYVSVNHSNLILLAVTPKNADAAMMLLFLYKLIQVLVSYFNRLEEESIKDNFIIIYELLDEMMDFGYPQATDAKILKEFITQDSYKLQKEVRPAPSLSTAVPWRNGSAKYASNEVFLDVSANGAVLRSDLTGQIRIKPELSGMPNLSLGLNDRLQLESSLTASGGKGTVVMEDIAFNQCVSLTEFERDRIISFIPPDEEFSLMTYRLSTLHIKPLIWVEAIVNVHQHSRVEYLIKARAQFKTRSTAKNVNIFVPVPPDADSPKFRTNSSSGSVKYVPEKDAICWHIPSFQGGKEFLLRAHVALPSTGGGEEDAPRFAHPPITVHFEIPGLPVSGLQVRYLKVFERSGYQALPWVRYVTMSGDYQFRLA	Naegleria gruberi	XP_002671925.1 predicted protein [Naegleria gruberi strain NEG-M] "EP00686_Naegleria_gruberi_P003996 XP_002671925.1 predicted protein [Naegleria gruberi strain NEG-M]"	2.70775e-94	Yes	Acanthamoeba_castellanii__AP2M_2
AP2M	Acanthamoeba castellanii	hmmsearch 3.3.1	2.2999999999999982e-71	EP00006_Acanthamoeba_castellanii_P011266	ELR11082 pep supercontig:Acastellanii.strNEFF_v1:scf7180000084725:11688:128	MISAIFVLNSRGDVLISRLFRDDVSRGVADTFRLQVINAKEVRSPISSISGTSLLHVRSGDIYLLAATKQNVDCALVFSLLNQLVLIFRSYFGGKFDEDHIRKNFVLIYELLDEVIDYGHPQNSDIEALKLYITQAKNKNKLAAVAAADDDKIRKITVQVTGAGPCPWRQPGIKYRKNELFIDVIESVNLLISAKGNASAGC	Naegleria gruberi	XP_002671925.1 predicted protein [Naegleria gruberi strain NEG-M] "EP00686_Naegleria_gruberi_P003996 XP_002671925.1 predicted protein [Naegleria gruberi strain NEG-M]"	1.41952e-54	Yes	Acanthamoeba_castellanii__AP2M_3
AP2M	Acanthamoeba castellanii	hmmsearch 3.3.1	3.2e-59	EP00006_Acanthamoeba_castellanii_P011264	ELR11080 pep supercontig:Acastellanii.strNEFF_v1:scf7180000084725:8087:8818	YRTTENPHLPFRVLSAINEAGSTRVEIKVTVKANFAPNLFGQHVIIKIPTPKNTATCRLRVTAGKAFYKPELEAVIWKIKRFPGGAEFGLSGEMKLAQSVSLEKKGWSNRPPIAMQFQVPMFTSSGFDVRFLKVYEKTPYQTVKWVRYMTKAGSYEFRI	Naegleria gruberi	XP_002671925.1 predicted protein [Naegleria gruberi strain NEG-M] "EP00686_Naegleria_gruberi_P003996 XP_002671925.1 predicted protein [Naegleria gruberi strain NEG-M]"	4.9091e-55	Yes	Acanthamoeba_castellanii__AP2M_4
AP2M	Entamoeba histolytica	hmmsearch 3.3.1	3.6999999999999974e-174	EP00015_Entamoeba_histolytica_P000272	XP_001913621.1 AP-2 complex subunit mu, putative [Entamoeba histolytica HM-1:I	MISAIFFMNAKGDLLISRIYRDDVMKGVASAFRSYVLTEKNVLPVKIVGSTVFYHIRVNSLYIVALARSNNNAAVVFEVLHKIVEVFQAYFSTIDENTIKSQYVLIYELLDEILDFGYPQFCTKDELQSLITFGKAKAVQRGNIAIQATGQIPWRSPDIFYKKNQLFLDVIESVNLTVSAKGTILSNDVNGVIKMRTQLSGMPDCSLGMNDKALLLGDSAQKKSIQLADVTFHQCVRLTRFDQDRSINFIPPDGDFDLMKYRTTDNISQQFRLLHNIKESSKTHLSLDINVRALFSELQYGENVRIKIPVPKNAALCKTRCTAGSAKYHPEHAAILWRISRFNGKTQQTITVDVDLVQTTQSQRWDKPPILMDFVIPALTATGLQIRYLKIASDYKTIK…	Naegleria gruberi	XP_002671925.1 predicted protein [Naegleria gruberi strain NEG-M] "EP00686_Naegleria_gruberi_P003996 XP_002671925.1 predicted protein [Naegleria gruberi strain NEG-M]"	4.48084e-139	Yes	Entamoeba_histolytica__AP2M_1
AP2M	Entamoeba histolytica	hmmsearch 3.3.1	6.599999999999993e-149	EP00015_Entamoeba_histolytica_P001685	XP_648705.1 AP-1 complex subunit mu-2, putative [Entamoeba histolytica HM-1:IM	MSIAALFILDSKGRTVISRNYRGDIPMNAVNQFVTKITEEEEINLCPVILIQDITYMYVRHNGLYFMAFTDQNINSLLVVSFLTKLIEVLKTYFDVVTEETIRDNFVVIYELLDEMIDYGYPQITETKVLQNYITQESHRMNMKQVQSLLPVVTGAVSWRTPGIKYRKNEVFVDVIEKVNVLVSQNGSLLRSEILGTIKINCKLSGMPELRLGLNEKINIGDRMESNKNQVQKRAEMDDVSFHQCVRLSKFDSNRIIGFVPPDGEFELMNYRLTSNIRQLIWVESVIDRKKRNRIEILIKAKSFFREAINANNVQIRVPVPSDVFNPQFRSSIGTCSYEPQNDCALWFIKVFPGNREFMMRASFELPSIRDEETDKEKKPVRVNFEIPYYTVSGLQVRY…	Naegleria gruberi	XP_002671925.1 predicted protein [Naegleria gruberi strain NEG-M] "EP00686_Naegleria_gruberi_P003996 XP_002671925.1 predicted protein [Naegleria gruberi strain NEG-M]"	5.03746e-122	Yes	Entamoeba_histolytica__AP2M_2
[truncated: 582 more rows]
