# Supplementary material for: Tepsin and AP4 mediate transport from the trans-Golgi to the plant-like vacuole in toxoplasma
Source: J Cell Biol. 2025 Oct 13;224(12):e202312109. doi: 10.1083/jcb.202312109 (PMC12517565; doi:10.1083/jcb.202312109)
Supplement: Table S5 — shows abbreviated adaptin sequence accession numbers in phylogenetic analysis as backbone (Hirst et. al. 2014). [file jcb_202312109_tables5.xlsx]

## Sheet: Sheet1
Table S5; Abbreviated Adaptin sequence accession numbers in phylogenetic analysis as backbone (Hirst et. al. 2014)
Adaptins
Species	Sequence abbreviation	Sequence accession number
AP Beta
Homo sapiens	Hsap1B1	Q10567
Homo sapiens	Hsap2B	P63010
Homo sapiens	Hsap3B1	O00203
Homo sapiens	Hsap3B2	Q13367
Homo sapiens	Hsap4B1	Q9Y6B7
Homo sapiens	Hsap5B	NP_612377.3
Danio rerio	Drer1B1	OTTDARP00000016421
Danio rerio	Drer2B	OTTDARP00000035303
Danio rerio	Drer3B2	AAI55651.1
Danio rerio	Drer4B1	OTTDARP00000033514
Danio rerio	Drer5B	XP_001919254.1
Nematostella vectensis	Nvec1B1	190491
Nematostella vectensis	Nvec3B2	134675
Nematostella vectensis	Nvec4B1	40263
Nematostella vectensis	Nvec5B	XP_001641289.1
Batrachochytrium dendrobatidis	Bden2B	BDEG_05210
Batrachochytrium dendrobatidis	Bden2B1	BDEG_05238
Batrachochytrium dendrobatidis	Bden3B1	BDEG_03803
Monosiga brevicollis	Mbre1B1	12202
Monosiga brevicollis	Mbre3B2	17332
Monosiga brevicollis	Mbre4B1	16817
Salpingoeca sp. ATCC 50818	Salpi5B	EGD82999.1
Saccharomyces cerevisiae	Scer2B	SGDID:S000001618
Saccharomyces cerevisiae	Scer2B1	SGDID:S000003765
Saccharomyces cerevisiae	Scer3B2	SGDID:S000003493
Schizosaccharomyces pombe	Spom2B	SPBC947_02
Schizosaccharomyces pombe	Spom2B1	SPBC2G2_06c
Schizosaccharomyces pombe	Spom3B2	SPAC23H3_06
Rhizopus oryzae	Rory1B1	RO3G_00473
Rhizopus oryzae	Rory2B	RO3G_10314
Rhizopus oryzae	Rory3B2	RO3G_03499
Cryptococcus neoformans	Cneo2B	CNAG_05248
Cryptococcus neoformans	Cneo2B1	CNAG_03928
Cryptococcus neoformans	Cneo3B2	CNAG_01543
Dictyostelium discoideum	Ddis1B1	DDB_G0279141
Dictyostelium discoideum	Ddis3B2	DDB_G0274003
Dictyostelium discoideum	Ddis3B1	DDB_G0272578
Dictyostelium discoideum	Ddis4B1	DDB_G0283319
Dictyostelium discoideum	Ddis5B	XP_640040.1
Entamoeba histolytica	Ehis2B	EHI_013040
Entamoeba histolytica	Ehis2B1	EHI_023600
Entamoeba histolytica	Ehis2B2	EHI_058450
Entamoeba histolytica	Ehis2B3	EHI_081400
Entamoeba histolytica	Ehis3B2	EHI_083430
Entamoeba histolytica	Ehis5B	XP_655623.1
Trichomonas vaginalis	Tvag2B1	TVAG_373190
Trichomonas vaginalis	Tvag2B2	TVAG_477740
Trichomonas vaginalis	Tvag2B3	TVAG_055150
Trichomonas vaginalis	Tvag2B4	TVAG_430250
Trichomonas vaginalis	Tvag2B5	TVAG_456570
Trichomonas vaginalis	Tvag2B6	TVAG_397260
Trichomonas vaginalis	Tvag2B7	TVAG_287780
Trichomonas vaginalis	Tvag2B8	TVAG_136530
Trichomonas vaginalis	Tvag2B9	TVAG_439460
Trichomonas vaginalis	Tvag2B11	TVAG_237070
Trichomonas vaginalis	Tvag2B12	TVAG_280470
Trichomonas vaginalis	Tvag2B13	TVAG_006350
Trichomonas vaginalis	Tvag2B14	TVAG_267630
Trichomonas vaginalis	Tvag2B10/Tvag2B15	TVAG_021050
Trichomonas vaginalis	Tvag3B1	TVAG_437420
Trichomonas vaginalis	Tvag3B2	TVAG_390490
Trichomonas vaginalis	Tvag3B3	TVAG_492750
Trichomonas vaginalis	Tvag3B4	TVAG_083310
Trichomonas vaginalis	Tvag3B5	TVAG_050470
Trichomonas vaginalis	Tvag3B6	TVAG_343480
Trichomonas vaginalis	Tvag3B7	TVAG_038150
Trichomonas vaginalis	Tvag4B1	TVAG_472690
Trichomonas vaginalis	Tvag5B	XP_001579610.1
Giardia intestinalis	Gint2B	GL50803_21423
Giardia intestinalis	Gint2B1	GL50803_15339
Trypanosoma brucei	Tbru2B	Tb927.10.9230
Trypanosoma brucei	Tbru2B1	Tb927.10.8040
Trypanosoma brucei	Tbru3B2	Tb11.01.2420
Leishmania major	Lmaj1B1	LmjF36.6770
Leishmania major	Lmaj2B	LmjF11.0990
Leishmania major	Lmaj3B2	LmjF36.5260
Leishmania major	Lmaj1B2	LmjF36.5595
Naegleria gruberi	Ngru2B	80581
Naegleria gruberi	Ngru3B2	372
Naegleria gruberi	Ngru4B1	503
Naegleria gruberi	Ngru5B	XP_002677583.1
Arabidopsis thaliana	Atha1B1	AT4G11380.1
Arabidopsis thaliana	Atha1B11	AT4G23460.1
Arabidopsis thaliana	Atha2B	AT5G11490.1
Arabidopsis thaliana	Atha3B2	AT3G55480.2
Arabidopsis thaliana	Atha5B	NP_188621.1
Physcomitrella patens	Ppat1B1	224233
Physcomitrella patens	Ppat1B11	225918
Physcomitrella patens	Ppat1B12	105637
Physcomitrella patens	Ppat2B	189362
Physcomitrella patens	Ppat3B2	183108
Physcomitrella patens	Ppat5B	XP_001753719.1
Chlamydomonas reinhardtii	Crei2B	195449
Chlamydomonas reinhardtii	Crei2B1	393988
Ostreococcus tauri	Otau2B	16632
Ostreococcus tauri	Otau2B1	31150
Ostreococcus tauri	Otau3B1	20221
Volvox carteri	Vcar1B1	65427
Volvox carteri	Vcar2B	56821
Toxoplasma gondii	Tgon1B1	TGME49_040870
Toxoplasma gondii	Tgon3B2	TGME49_089080
Toxoplasma gondii	Tgon4B1	TGME49_066280
Toxoplasma gondii	Tgon5B	EEE30072.1
Plasmodium falciparum	Pfal2B	PFE1400c
Plasmodium falciparum	Pfal3B2	PFF0655c
Plasmodium falciparum	Pfal4B1	MAL7P1.164
Tetrahymena thermophila	Tthe2B	3827.m00880
Tetrahymena thermophila	Tthe2B1	3829.m01154
Tetrahymena thermophila	Tthe2B2	3701.m00150
Tetrahymena thermophila	Tthe3B2	110.m00098
Tetrahymena thermophila	Tthe4B1	19.m00280
Phytophthora sojae	Psoj2B	109501
Phytophthora sojae	Psoj2B1	137959
Phytophthora sojae	Psoj3B2	130720
Thalassiosira pseudonana	Tpse2B	41687
Thalassiosira pseudonana	Tpse3B2	261056
Thalassiosira pseudonana	Tpse4B1	268650
Emiliania huxleyi	Ehux2B	448193
Emiliania huxleyi	Ehux2B1	253799
Ectocarpus siliculosus	Esil2B	Esi0126_0087
Ectocarpus siliculosus	Esil3B2	Esi0021_0107
Ectocarpus siliculosus	Esil4B1	Esi0512_0010
Bigelowiella natans	Bnat2B	56564
Bigelowiella natans	Bnat2B1	86539
Bigelowiella natans	Bnat3B2	90377
Bigelowiella natans	Bnat4B1	88218
Bigelowiella natans	Bnat5B	68635
AP Mu
Homo sapiens	Hsap3M1	NP_036227.1
Homo sapiens	Hsap3M2	NP_006794.1
Homo sapiens	Hsap1M1	NP_115882.1
Homo sapiens	Hsap1M2	NP_005489.2
Homo sapiens	Hsap2M	NP_004059.2
Homo sapiens	Hsap4M1	NP_004713.2
Homo sapiens	Hsap5M	NP_060699.3
Danio rerio	Drer1M2	NP_991277.1
Danio rerio	Drer2M1	NP_957320.1
Danio rerio	Drer3M1	NP_958449.1
Danio rerio	Drer4M1	NP_001002672.1
Danio rerio	Drer5M	NP_001018490.1
Nematostella vectensis	Nec1M1	estExt_gwp.C_320239
Nematostella vectensis	Nvec2M	e_gw.66.41.1
Nematostella vectensis	Nvec3M1	estExt_GenewiseH_1.C_1810106
Nematostella vectensis	Nvec4M1	e_gw.286.85.1
Nematostella vectensis	Nvec5M	e_gw.89.4.1
Batrachocytrium dendrobabtidis	Bden1M1	estExt_fgenesh1_kg.C_90023
Batrachocytrium dendrobabtidis	Bden2M	estExt_Genewise1Plus.C_160209
Batrachocytrium dendrobabtidis	Bden3M1	GP3.009690
Monosiga brevicollis	Mbre1M1	estExt_fgenesh1_pg.C_430037
Monosiga brevicollis	Mbre2M	estExt_fgenesh1_pg.C_300011
Monosiga brevicollis	Mbre3M1	estExt_fgenesh2_pg.C_40355
Monosiga brevicollis	Mbre4M1	estExt_fgenesh2_pg.C_90264
Monosiga brevicollis	Mbrev5M
Saccharomyces cerevisiae	Scer1M1	NP_015064.1
Saccharomyces cerevisiae	Scer2M	NP_014579.1
Saccharomyces cerevisiae	Scer3M2	NP_009847.1
Schizosaccharomyces pombe	Spom1M1	NP_595781.1
Schizosaccharomyces pombe	Spom2M	NP_592921.1
Schizosaccharomyces pombe	Spom3M1	NP_595509.1
Rhizopus oryzae	Rory1M1	RO3G_11835
Rhizopus oryzae	Rory2M	RO3G_14439
Rhizopus oryzae	Rory3M1	RO3G_11875
Cryptococcus neoformans	Cneo1M1	CNAG_03317
Cryptococcus neoformans	Cneo2M	CNAG_07474
Cryptococcus neoformans	Cneo3M1	CNAG_03877
Dictyostelium discoideum	Ddis1M1	DDB_G0289247
Dictyostelium discoideum	Ddis2M	DDB_G0277139
Dictyostelium discoideum	Ddis3M1	DDB_G0277901
Dictyostelium discoideum	Ddis4M1	DDB_G0276945
Dictyostelium discoideum	Ddis5M	DDB_G0285113
Entamoeba histolytica	Ehis1M2	EHI_124460
Entamoeba histolytica	Ehis1Mi1	EHI_089880
Entamoeba histolytica	Ehis2M	EHI_124560
Entamoeba histolytica	Ehis2Mi1	EHI_135430
Entamoeba histolytica	Ehis3M1	EHI_099240
Entamoeba histolytica	Ehis5M	EHI_189900
Trichomonas vaginalis	Tvag1M1	TVAG_421580
Trichomonas vaginalis	Tvag1M2	TVAG_333150
Trichomonas vaginalis	Tvag2M	TVAG_226350
Trichomonas vaginalis	Tvag2Mi1	TVAG_453580
Trichomonas vaginalis	Tvag3M1	TVAG_450230
Trichomonas vaginalis	Tvag3Mi1	TVAG_476310
Trichomonas vaginalis	Tvagunkn	TVAG_382010
Trichomonas vaginalis	Tvag3Mi2	TVAG_122070
Trichomonas vaginalis	Tvag3Mi3	TVAG_136750
Trichomonas vaginalis	Tvag3Mi4	TVAG_379480
Giardia intestinalis	Gint1M2	GL50803_89622
Giardia intestinalis	Gint2M	GL50803_8917
Trypanosoma brucei	Tbru1M1	Tb927.7.3180
Trypanosoma brucei	Tbru3M1	Tb927.4.2020
Trypanosoma brucei	Tbru4M1	Tb927.8.7050
Leishmania major	Lmaj1M1	LmjF22.1140
Leishmania major	Lmaj2M	LmjF36.3030
Leishmania major	Lmaj3M1	LmjF34.2590
Naegleria gruberi	Ngru1M1	estExt_gwp_gw1.C_110182
Naegleria gruberi	Ngru2M	fgeneshHS_pg.scaffold_57000009
Naegleria gruberi	Ngru3M1	e_gw1.7.61.1
Naegleria gruberi	Ngru4M1	fgeneshNG_pm.scaffold_34000001
Naegleria gruberi	Ngru4Mi1	estExt_Genewise1.C_50129
Naegleria gruberi	Ngru5M	estExt_fgeneshHS_pg.C_220021
Arabidopsis thaliana	Atha1M1	AT1G60780.1
Arabidopsis thaliana	Atha1Mi1	AT1G10730.1
Arabidopsis thaliana	Atha2M	AT5G46630.2
Arabidopsis thaliana	Atha3M1	AT1G56590.1
Arabidopsis thaliana	Atha4M1	AT4G24550.2
Arabidopsis thaliana	Atha5M	AT2G20790.1
Physcomitrella patens	Ppat1M1	172080
Physcomitrella patens	Ppat1Mi1	108647
Physcomitrella patens	Ppat2M	209451
Physcomitrella patens	Ppat2Mi1	220538
Physcomitrella patens	Ppat3M1	234299
Physcomitrella patens	Ppat4M1	131651
Physcomitrella patens	Ppat5M	192614
Chlamydomonas reinhardtii	Crei1M1	182329
Chlamydomonas reinhardtii	Crei2M	24387
Chlamydomonas reinhardtii	Crei4M1	195455
Ostreococcus tauri	Otau1M1	18341
Ostreococcus tauri	Otau2M	21722
Ostreococcus tauri	Otau3M1	18737
Ostreococcus tauri	Otau4M1	29698
Volvox carteri	Vcar1M1	108841
Volvox carteri	Vcar2M	93610
Volvox carteri	Vcar4M1	61858
Toxoplasma gondii	Tgon1M1	TGME49_089770
Toxoplasma gondii	Tgon2M	TGME49_030920
Toxoplasma gondii	Tgon4M1	TGME49_007390
Toxoplasma gondii	Tgon3M1	TGME49_069480
Toxoplasma gondii	Tgon5M	TGME49_024160
Plasmodium falciparum	Pfal1M1	PF13_0062
Plasmodium falciparum	Pfal2M	PFL0885w
Plasmodium falciparum	Pfal4M1	PF11_0202
Tetrahymena thermophila	Tthe1M1	3797.m00202
Tetrahymena thermophila	Tthe1Mi1	3712.m00022
Tetrahymena thermophila	Tthe2M	3812.m02678
Tetrahymena thermophila	Tthe3M1	3810.m02099
Tetrahymena thermophila	Tthe4M1	3729.m00041
Phythophthora sojae	Psoj1M1	108738
Phythophthora sojae	Psoj2M	108629
Phythophthora sojae	Psoj3M1	109265
Phythophthora sojae	Psoj4M1	108602
Thalassiosira pseudonana	Tpse1M1	37264
Thalassiosira pseudonana	Tpse2M	39847
Thalassiosira pseudonana	Tpse3M1	39741
Thalassiosira pseudonana	Tpse4M1	31014
Emiliania huxleyi	Ehux1M1	434096
Emiliania huxleyi	Ehux2M	435461
Emiliania huxleyi	Ehux2Mi1	459870
Emiliania huxleyi	Ehux2Mi2	467213
Emiliania huxleyi	Ehux4M1	432880
Ectocarpus siliculosus	Esil1M1	Esi0156_0050
Ectocarpus siliculosus	Esil2M	Esi0069_0041
Ectocarpus siliculosus	Esil3M1	Esi0018_0062
Ectocarpus siliculosus	Esil4M1	Esi0264_0009
Bigelowiella natans	Bnat1M1	47664
Bigelowiella natans	Bnat1Mi1	92139
Bigelowiella natans	Bnat2M	80113
Bigelowiella natans	Bnat2Mi1	37044
Bigelowiella natans	Bnat3M1	55551
Bigelowiella natans	Bnat4M1	37976
Bigelowiella natans	Bnat5M	78471
AP GADEZ
Homo sapiens	Hsap1G1	NP_001025178.1
Homo sapiens	Hsap1G2	NP_003908.1
Homo sapiens	Hsap2A1	NP_036437.1
Homo sapiens	Hsap2A2	NP_0055018.2
Homo sapiens	Hsap3D1	NP_003929.4
Homo sapiens	Hsap4E1	NP_031171.2
Homo sapiens	Hsapi5Z1	NP_055670.1
Danio rerio	Drer1G1	NP_955976.1
Danio rerio	Drer1G2	XP_005171401.1
Danio rerio	Drer2A1	XP_001922436.1
Danio rerio	Drer3D1	NP_001038480.1
Danio rerio	Drer3D2	XP_005170529.1
Danio rerio	Drer4E1	XP_699042.2
Danio rerio	Dreri5Z1	XP_003198198.1
Nematostella vectensis	Nvec1G1	e_gw.64.20.1
Nematostella vectensis	Nvec2A2	estEXT_fgenesh1_kg.C_40012
Nematostella vectensis	Nvec3D2	e_gw.124.5.1
Nematostella vectensis	Nvec4E1	estExt_gwp.C_10199
Nematostella vectensis	Nvect5Z1	XP_001639990.1
Batrachochytrium dendrobatidis	Bden1G1	BDEG_04280.1
Batrachochytrium dendrobatidis	Bden2A2	BDEG_06612.1
Batrachochytrium dendrobatidis	Bden3D2	BDEG_04206.1
Monosiga brevicollis	Mbre1G1	XP_001749664.1
Monosiga brevicollis	Mbre2A2	XP_001742710.1
Monosiga brevicollis	Mbre3D1	XP_001750781.1
Monosiga brevicollis	Mbre4E1	XP_001747321.1
Monosiga brevicollis	Mbrev5Z1	XP_001742355.1
Saccharomyces cerevisiae	Scer1G1	NP_015354.1
Saccharomyces cerevisiae	Scer2A2	NP_009516.1
Saccharomyces cerevisiae	Scer3D1	NP_015129.1
Schizosaccharomyces pombe	Spom1G1	NP_588559.1
Schizosaccharomyces pombe	Spom2A2	NP_595595.1
Schizosaccharomyces pombe	Spom3D1	NP_594667.2
Rhizopus oryzae	Rory1G1	EIE83368.1
Rhizopus oryzae	Rory2A1	EIE78337.1
Rhizopus oryzae	Rory3D1	EIE83063.1
Dictyostelium discoideum	Ddis1G1	XP_640382.1
Dictyostelium discoideum	Ddis2A2	XP_644619.1|
Dictyostelium discoideum	Ddis3D1	XP_641687.1
Dictyostelium discoideum	Ddis4E1	XP_641169.1
Dictyostelium discoideum	Ddict5Z1	XP_628907.1
Enthamoeba histolytica	Ehis1G1	BAE94785.1
Enthamoeba histolytica	Ehis2A1	XP_649590.1
Enthamoeba histolytica	Ehis3D1	BAE94790.1
Enthamoeba histolytica	Ehis4E1	BAE94791.1
Enthamoeba histolytica	Ehist5Z1	XP_656237.1
Trichomonas vaginalis	Tvag1G1	TVAG_387740
Trichomonas vaginalis	Tvag2A1	TVAG_547230
Trichomonas vaginalis	Tvag3D1	TVAG_415510
Trichomonas vaginalis	Tvag4E1	TVAG_020230
Trypanosoma brucei	Tbru1G1	XP_844226.1
Trypanosoma brucei	Tbru3D1	XP_845031.1
Trypanosoma brucei	Tbru4E1	XP_845417.1
Leishmania major	Lmaj1G1	XP_001686504.1
Leishmania major	Lmaj2A1	XP_001680909.1
Leishmania major	Lmaj3D1	XP_001681038.1
Naegleria gruberi	Ngru1G1	estExt_gwp_gw1.C_90126
Naegleria gruberi	Ngru2A1	estExt_fgeneshHS_pm.C_650002
Naegleria gruberi	Ngru3D1	estExt_gwp_gw1.C_280122
Naegleria gruberi	Ngru4E1	gw1.27.7.1
Arabidopsis thaliana	Atha1G1	NP_173802.1
Arabidopsis thaliana	Atha2A1	NP_197669.1
Arabidopsis thaliana	Atha3D1	NP_175308.1
Arabidopsis thaliana	Atha4E1	NP_174454.1
Arabidopsis thaliana	Athal5Z1	NP_188134.2
Physcomitrella patens	Ppat1G1	estExt_fgenesh1_pm.C_2110007
Physcomitrella patens	Ppat2A1	estExt_Genewise1.C_260027
Physcomitrella patens	Ppat3D1	e_gw1.229.47.1
Physcomitrella patens	Ppat4E1	estExt_Genewise1.C_460079
Physcomitrella patens	Ppat5Z1	XP_001755114.1
Chlamydomonas reinhardtii	Crei1G1	estExt_GenewiseH_1.C_280015
Chlamydomonas reinhardtii	Crei2A1	SAN_fgenesh2_pg.C_scaffold_11000320
Chlamydomonas reinhardtii	Crei4E1	SAN_e_gwH.12.195.1
Ostreococcus tauri	Otau1G1	XP_003078947.1
Ostreococcus tauri	Otau2A1	XP_003082740.1
Ostreococcus tauri	Otau3D1	XP_003084451.1
Ostreococcus tauri	Otau4E1	XP_003082207.1
Volvox carteri	Vcar1G1	fgenesh4_pm.C_scaffold_14000007
Volvox carteri	Vcar2A1	estExt_fgenesh5_synt.C_90098
Volvox carteri	Vcar4E1	fgenesh4_pg.C_scaffold_4000293
Toxoplasma gondii	Tgon1G1	XP_002364578.1
Toxoplasma gondii	Tgon2A2	TGGT1_065750
Toxoplasma gondii	Tgon3D1	XP_002364204.1
Toxoplasma gondii	Tgon4E1	EPT30551.1
Toxoplasma gondii	Tgond5Z1	EEE23587.1
Tetrahymena thermophila	Tthe1G1	EAR84271.1
Tetrahymena thermophila	Tthe2A2	EAR83583.1
Tetrahymena thermophila	Tthe3D1	XP_001014633.2
Tetrahymena thermophila	Tthe4E1	XP_001021293.1
Phytophthora sojae	Psoj1G1	estExt_fgenesh1_pg.C_260055
Phytophthora sojae	Psoj2A1	estExt_fgenesh1_pg.C_520075
Phytophthora sojae	Psoj3D1	estExt_fgenesh1_pg.C_240140
Phytophthora sojae	Psoj4E1	estExt_fgenesh1_pg.C_300122
Thalassiosira pseudonana	Tpse1G1	estExt_thaps1_ua_kg.C_chr_140045
Thalassiosira pseudonana	Tpse2A1	thaps1_ua_kg.chr_13000042
Thalassiosira pseudonana	Tpse3D1	thaps1_ua_kg.chr_13000011
Thalassiosira pseudonana	Tpse4E1	fgenesh1_pm.C_chr_7000034
Emiliania huxleyi	Ehux1G1	estExtDG_Genewise1.C_590065
Emiliania huxleyi	Ehux2A1	estExtDG_Genewise1.C_2450022
Emiliania huxleyi	Ehux4E1	estExtDG_Genewise1.C_8550002
Ectocarpus siliculosus	Esil1G1	Esi0110_0005
Ectocarpus siliculosus	Esil2A1	Esi0143_0066
Ectocarpus siliculosus	Esil3D1	Esi0376_0020
Ectocarpus siliculosus	Esil4E1	Esi0032_0094
Bigelowiella natans	Bnat1G1	18859
Bigelowiella natans	Bnat2A2	85983
Bigelowiella natans	Bnat2A21	85984
Bigelowiella natans	Bnat3D1	19572
Bigelowiella natans	Bnat4E1	87943
Bigelowiella natans	Bnat5Z1	80322
AP Sigma
Homo sapiens	Hsap1S1	P61966
Homo sapiens	Hsap1S2	P56377
Homo sapiens	Hsap1S3	Q96PC3
Homo sapiens	Hsap2S	P53680
Homo sapiens	Hsap3S1	Q92572
Homo sapiens	Hsap3S2	P59780
Homo sapiens	Hsap4S1	Q9Y587
Homo sapiens	Hsapi5S1	NP_060817.1
Danio rerio	Drer1S1	OTTDARP00000020625
Danio rerio	Drer1S11	OTTDARP00000020626
Danio rerio	Drer1S2	OTTDARP00000023657
Danio rerio	Drer1S21	OTTDARP00000023654
Danio rerio	Drer1S22	OTTDARP00000023656
Danio rerio	Drer1S23	OTTDARP00000023655
Danio rerio	Drer2S	OTTDARP00000024305
Danio rerio	Drer3S1	OTTDARP00000031085
Danio rerio	Drer3S2	OTTDARP00000031083
Danio rerio	Drer3S21	OTTDARP00000031084
Danio rerio	Drer4S1	OTTDARP00000021080
Danio rerio	Drer4S11	OTTDARP00000021081
Danio rerio	Dreri5S1	XP_005156643.1
Nematostella vectensis	Nvec1S2	92832
Nematostella vectensis	Nvec2S	101531
Nematostella vectensis	Nvec3S1	101020
Nematostella vectensis	Nvec4S1	114561
Strongylocentrotus purpuratus	Spurp5S1	XP_001177708.1
Batrachochytrium dendrobatidis	Bden1S1	BDEG_03085
Batrachochytrium dendrobatidis	Bden1S2	BDEG_05743
Batrachochytrium dendrobatidis	Bden2S	8507
Batrachochytrium dendrobatidis	Bden3S1	BDEG_06927
Batrachochytrium dendrobatidis	Bden3S11	BDEG_03954
Batrachochytrium dendrobatidis	Bden3S12	BDEG_03808
Batrachochytrium dendrobatidis	Bden4S1	BDEG_02408
Monosiga brevicollis	Mbre1S2	18290
Monosiga brevicollis	Mbre2S	19605
Monosiga brevicollis	Mbre3S2	34516
Monosiga brevicollis	Mbre4S1	10687
Salpingoeca sp. ATCC 50818	Salpi5S1	EGD75751.1
Saccharomyces cerevisiae	Scer1S2	SGDID:S000004160
Saccharomyces cerevisiae	Scer2S	SGDID:S000003819
Saccharomyces cerevisiae	Scer3S1	SGDID:S000003561
Schizosaccharomyces pombe	Spom1S2	SPAP27G11_06c
Schizosaccharomyces pombe	Spom2S	SPBC685_04c
Schizosaccharomyces pombe	Spom3S1	SPAC30D11_05
Rhizopus oryzae	Rory1S3	RO3G_10609
Rhizopus oryzae	Rory3S2	RO3G_16250
Cryptococcus neoformans	Cneo1S1	CNAG_02113
Cryptococcus neoformans	Cneo2S	CNAG_06417
Cryptococcus neoformans	Cneo3S1	CNAG_05902
Dictyostelium discoideum	Ddis1S2	DDB_G0295711
Dictyostelium discoideum	Ddis1S21	DDB_G0279359
Dictyostelium discoideum	Ddis2S	DDB_G0289721
Dictyostelium discoideum	Ddis3S1	DDB_G0275405
Dictyostelium discoideum	Ddis4S1	DDB_G0284905
Dictyostelium discoideum	Ddis5S1	XP_646796.1
Enthamoeba histolytica	Ehis1S1	EHI_178740
Enthamoeba histolytica	Ehis2S	EHI_009940
Enthamoeba histolytica	Ehis3S2	EHI_103550
Enthamoeba histolytica	Ehis4S1	EHI_045190
Enthamoeba histolytica	Ehis5S1	XP_001914013.1
Trichomonas vaginalis	Tvag1S2	TVAG_442910
Trichomonas vaginalis	Tvag1S21	TVAG_379690
Trichomonas vaginalis	Tvag1S22	TVAG_101310
Trichomonas vaginalis	Tvag1S23	TVAG_056870
Trichomonas vaginalis	Tvag2S	TVAG_214290
Trichomonas vaginalis	Tvag2S1	TVAG_134680
Trichomonas vaginalis	Tvag2S2	TVAG_262470
Trichomonas vaginalis	Tvag3S1	TVAG_199010
Trichomonas vaginalis	Tvag3S11	TVAG_288480
Trichomonas vaginalis	Tvag3S12	TVAG_166420
Trichomonas vaginalis	Tvag4S1	TVAG_071140
Trichomonas vaginalis	Tvag4S11	TVAG_283330
Giardia intestinalis	Gint1S3	GL50803_91198
Giardia intestinalis	Gint2S	GL50803_5328
Trypanosoma brucei	Tbru1S2	Tb927.3.4000
Trypanosoma brucei	Tbru3S2	Tb927.8.6680
Trypanosoma brucei	Tbru4S1	Tb927.10.14260
Leishmania major	Lmaj1S2	LmjF29.1440
Leishmania major	Lmaj2S	LmjF34.2330
Leishmania major	Lmaj3S2	LmjF24.1540
Naegleria gruberi	Ngru1S3	29136
Naegleria gruberi	Ngru2S	60123
Naegleria gruberi	Ngru3S2	60520
Naegleria gruberi	Ngru4S1	60160
Arabidopsis thaliana	Atha1S2	AT4G35410.2
Arabidopsis thaliana	Atha1S21	AT2G17380.1
Arabidopsis thaliana	Atha2S	AT1G47830.1
Arabidopsis thaliana	Atha3S2	AT3G50860.1
Arabidopsis thaliana	Atha4S1	AT2G19790.1
Physcomitrella patens	Ppat1S2	222350
Physcomitrella patens	Ppat1S21	134897
Physcomitrella patens	Ppat2S	221849
Physcomitrella patens	Ppat2S1	195937
Physcomitrella patens	Ppat3S1	136360
Physcomitrella patens	Ppat4S1	200793
Chlamydomonas reinhardtii	Crei1S3	184165
Chlamydomonas reinhardtii	Crei2S	195448
Chlamydomonas reinhardtii	Crei4S1	195457
Ostreococcus tauri	Otau1S2	19517
Ostreococcus tauri	Otau2S	21832
Ostreococcus tauri	Otau3S1	22091
Ostreococcus tauri	Otau4S1	24204
Volvox carteri	Vcar1S3	106707
Volvox carteri	Vcar2S	76532
Volvox carteri	Vcar4S1	109095
Toxoplasma gondii	Tgon1S2	TGME49_070370
Toxoplasma gondii	Tgon2S	TGME49_113450
Toxoplasma gondii	Tgon3S2	TGME49_015130
Toxoplasma gondii	Tgon4S1	TGME49_114420
Toxoplasma gondii	Tgond5S1	EPR57031.1
Plasmodium falciparum	Pfal1S2	PF11_0187
Plasmodium falciparum	Pfal2S	PFB0805c
Plasmodium falciparum	Pfal3S2	PFL2425w
Plasmodium falciparum	Pfal4S1	PFD1090c
Tetrahymena thermophila	Tthe1S1	3832.m00150
Tetrahymena thermophila	Tthe2S	3705.m00070
Tetrahymena thermophila	Tthe3S2	3752.m00331
Tetrahymena thermophila	Tthe4S1	282.m00041
Phytophthora sojae	Psoj1S1	142816
Phytophthora sojae	Psoj1S11	142143
Phytophthora sojae	Psoj2S	145584
Phytophthora sojae	Psoj2S1	130041
Phytophthora sojae	Psoj3S2	108187
Phytophthora sojae	Psoj4S1	109595
Thalassiosira pseudonana	Tpse1S2	33667
Thalassiosira pseudonana	Tpse2S	36490
Thalassiosira pseudonana	Tpse3S2	28984
Thalassiosira pseudonana	Tpse4S1	5631
Emiliania huxleyi	Ehux1S1	438661
Emiliania huxleyi	Ehux1S11	78860
Emiliania huxleyi	Ehux2S	429503
Emiliania huxleyi	Ehux2S1	415746
Ectocarpus siliculosus	Esil1S2	Esi0000_0535
Ectocarpus siliculosus	Esil2S	Esi0061_0029
Ectocarpus siliculosus	Esil3S2	Esi0002_0312
Ectocarpus siliculosus	Esil4S1	Esi0053_0030
Bigelowiella natans	Bnat1S2	49528
Bigelowiella natans	Bnat2S	91595
Bigelowiella natans	Bnat2S1	36698
Bigelowiella natans	Bnat3S2	89989
Bigelowiella natans	Bnat4S1	52783
Bigelowiella natans	Bnata5S1	69803
