# Supplementary material for: Tepsin and AP4 mediate transport from the trans-Golgi to the plant-like vacuole in toxoplasma
Source: J Cell Biol. 2025 Oct 13;224(12):e202312109. doi: 10.1083/jcb.202312109 (PMC12517565; doi:10.1083/jcb.202312109)
Supplement: Table S6 — shows TurboID differential abundance in parasites treated for 6 h versus 30 min with biotin. [file jcb_202312109_tables6.xlsx]

## Sheet: Sheet1
Table S6: TurboID differential abundance in parasites treated for 6h versus 30min with Biotin
Difference	Uniprot	GN	Protein description	Phenotypic score
1.707	A0A125YYS4	TGGT1_229930	p25-alpha family protein	1.91
1.57418	S7UIQ6	TGGT1_293690	Profilin	-4.58
1.24708	A0A125YGX1	TGGT1_236840	Putative zinc finger (C-x8-C-x5-C-x3-H)-2	-3.3
0.978428	A0A125YHP4	TGGT1_236910	Putative U2 snRNP auxiliary factor	-3.26
0.950426	A0A125YI64	TGGT1_232550	Uncharacterized protein	-0.66
0.880748	S7VYV8	TGGT1_318570	Vesicle transport protein	-0.17
0.865549	S7W9C5	TGGT1_313780	Uncharacterized protein	0.71
0.857681	S7UR31	TGGT1_215170	Serine/threonine-protein phosphatase	-4.39
0.839692	S7W864	TGGT1_313370	Uncharacterized protein	-0.86
0.834645	S7VVZ4	TGGT1_252220	Tetratricopeptide repeat domain containing protein	-1.03
0.826036	S7VW14	TGGT1_267420	Putative mago nashi family protein 2	-4.56
0.796462	A0A125YV50	TGGT1_270560	Peptidyl-prolyl cis-trans isomerase	-0.46
0.780572	S7VWL2	TGGT1_286160	Non-specific serine/threonine protein kinase (Fragment)
0.767354	S7UWB4	TGGT1_234280	AMP deaminase	-3.16
0.7615	S7WDW6	TGGT1_262150	Kelch repeat and K+ channel tetramerisation domain containing protein	-3.85
0.741644	S7UVM4	TGGT1_202900	Zinc finger (CCCH type) motif-containing protein	0.89
0.722043	S7WIN8	TGGT1_230180	Uncharacterized protein	2.86
0.716691	S7W7W9	TGGT1_310190	PIK3R4 kinase-related protein (Incomplete catalytic triad)	-2.28
0.693096	S7UK93	TGGT1_320030	Uncharacterized protein	-0.19
0.687986	S7UT19	TGGT1_308860	Uncharacterized protein	-0.37
0.672058	S7W724	TGGT1_260825	Uncharacterized protein	2.13
0.660576	S7UHU8	TGGT1_265850	RNase_Zc3h12a domain-containing protein	-0.54
0.645254	A0A125YWG4	TGGT1_266960	Tubulin beta chain	-4
0.638865	S7V277	TGGT1_230940	Uncharacterized protein	-4.92
0.637148	A0A125YVR1	TGGT1_315510	Uncharacterized protein	-0.05
0.61162	S7W3J1	TGGT1_213610	Uncharacterized protein	1.8
0.603614	S7V0J5	TGGT1_250700	Uncharacterized protein	-1.67
0.602318	S7VY97	TGGT1_288800	Endonuclease/exonuclease/phosphatase family protein	0.51
0.593812	S7UIG4	TGGT1_306660	RNA pseudouridine synthase superfamily protein	-4.59
0.578251	S7W8B0	TGGT1_278780	Ubiquitin-like domain-containing protein	-2.77
0.576573	A0A125YMM2	TGGT1_232410	PDI family protein	0.99
0.572134	S7WL31	TGGT1_269460	Serine/threonine-protein phosphatase	-0.81
0.566768	S7W354	TGGT1_204160	GYF domain-containing protein	-4.57
0.56672	S7USI1	TGGT1_242830	Putative XRN 5-3 exonuclease	-4.96
0.566658	S7V3B9	TGGT1_232250	Catalase	2.08
0.56326	S7WKZ1	TGGT1_269180	MIF4G domain-containing protein	-3.86
0.557261	S7UIX0	TGGT1_294730	Sec16_C domain-containing protein	-2.21
0.557217	S7WIG3	TGGT1_231070	Protein kinase	0.22
0.546625	S7UQ42	TGGT1_291140	CCR4-Not complex component, Not1 protein	-4.57
0.542882	S7UXQ8	TGGT1_263520	Microtubule associated protein SPM1	1.21
0.537856	S7W5I3	TGGT1_214090	Signal peptidase	-0.3
0.537062	S7UL74	TGGT1_316400	Tubulin alpha chain (Fragment)
0.525921	S7VYK2	TGGT1_320100	RNA recognition motif-containing protein	-0.82
0.525501	S7V311	TGGT1_233190	SKIP/SNW domain-containing protein	-4.4
0.522745	S7UUK8	TGGT1_280370	Uncharacterized protein	-2.14
0.521901	S7UG59	TGGT1_266830	Sec7 domain-containing protein	0.3
0.515072	A0A125YK53	TGGT1_281650	Uncharacterized protein	-0.85
0.510235	S7UI07	TGGT1_265180	Uncharacterized protein	-1.61
0.503144	S7W177	TGGT1_310220	Uncharacterized protein	-1.36
0.494418	S7UVQ4	TGGT1_203150	Uncharacterized protein	-1.08
0.493288	S7UK89	TGGT1_320000	SCY kinase (Incomplete catalytic triad)	-2.01
0.491093	S7WI03	TGGT1_307860	Uncharacterized protein	-1.53
0.489055	A0A125YVP0	TGGT1_222220	Alveolin domain containing intermediate filament IMC7	-0.64
0.487591	S7UWI4	TGGT1_224850	Polyadenylate-binding protein	-4.12
0.483227	S7UQR8	TGGT1_289330	Ubiquitin carboxyl-terminal hydrolase family 2 protein	-4.51
0.481551	S7UMJ9	TGGT1_253440	Putative cell-cycle-associated protein kinase SRPK	-3.09
0.481275	S7UWK3	TGGT1_224650	mRNA capping enzyme, beta chain protein	-3.4
0.472649	S7VZP1	TGGT1_235380	Uncharacterized protein	1.44
0.469645	S7W039	TGGT1_239410	Uncharacterized protein	-3.68
0.465217	A0A125YGY8	TGGT1_226570	Uncharacterized protein	2.46
0.462121	S7V028	TGGT1_250820	Uncharacterized protein	0.5
0.459503	S7UXE1	TGGT1_227450	Hydrolase, NUDIX family protein	-1.71
0.458379	S7UXP4	TGGT1_228150	Uncharacterized protein	-1.48
0.455205	A0A125YPY9	TGGT1_231630	Alveolin domain containing intermediate filament IMC4	-4.52
0.455093	S7VRQ4	TGGT1_294840	Zinc finger (CCCH type) motif-containing protein	0.69
0.435515	A0A125YMU4	TGGT1_292950	Uncharacterized protein	-2.58
0.435237	S7UFS3	TGGT1_243710	CCT-beta	-4.79
0.432066	S7UR58	TGGT1_237290	Uncharacterized protein	-0.53
0.413217	S7URJ0	TGGT1_235340	Uncharacterized protein	0.29
0.411735	S7VZF6	TGGT1_297720	Trehalose-phosphatase	-2.89
0.410981	S7UTT2	TGGT1_206450	Putative autophagy-related cysteine peptidase atg4	-0.71
0.409993	A0A125YFI3	TGGT1_225790	PDI family protein	1.98
0.406719	S7ULJ6	TGGT1_298610	GYF domain-containing protein	-2.16
0.403969	S7UK98	TGGT1_320080	Uncharacterized protein	-0.52
0.403272	A0A125YLU9	TGGT1_258410	Photosensitized INA-labeled protein PHIL1	1.74
0.403156	S7W271	TGGT1_254940	MIF4G domain-containing protein	-2.13
0.401471	A0A125YTV7	TGGT1_201700	WD domain, G-beta repeat-containing protein	-3.65
0.400126	S7UUP8	TGGT1_206300	SAM_MT_RSMB_NOP domain-containing protein	0.22
0.399979	S7VY82	TGGT1_288600	WD domain, G-beta repeat-containing protein	2.23
0.386939	A0A125YR46	TGGT1_293360	Uncharacterized protein	0.11
0.358051	S7W7J2	TGGT1_258540	Phosphoglycerate mutase family protein	-4.95
0.351429	S7UU25	TGGT1_311230	Uncharacterized protein	0.74
0.345837	S7VTU9	TGGT1_244470	Uncharacterized protein	-4.21
0.335262	S7UXE6	TGGT1_225560	Uncharacterized protein	2.18
0.326759	A0A125YVX4	TGGT1_236950	Uncharacterized protein	0.96
0.322111	S7US03	TGGT1_239770	Alveolin domain containing intermediate filament IMC11	1.53
0.32096	A0A125YKV5	TGGT1_226960	Pyrophosphate--fructose 6-phosphate 1-phosphotransferase	-5.19
0.3153	A0A125YT61	TGGT1_321620	Dynamin-related protein DRPB	-4.91
0.304452	S7VPD3	TGGT1_220270	Alveolin domain containing intermediate filament IMC6	-3.19
0.293993	S7USI3	TGGT1_313270	Uncharacterized protein	-3.31
0.267074	S7UU31	TGGT1_313910	RNA recognition motif 2 protein	-5.42
