# Supplementary material for: Tepsin and AP4 mediate transport from the trans-Golgi to the plant-like vacuole in toxoplasma
Source: J Cell Biol. 2025 Oct 13;224(12):e202312109. doi: 10.1083/jcb.202312109 (PMC12517565; doi:10.1083/jcb.202312109)
Supplement: Table S7 — shows TurboID differential abundance in parasites treated for 6 h versus 30 min with biotin (phenotypic score less than −1.5 and predicted location). [file jcb_202312109_tables7.xlsx]

## Sheet: Sheet1
Table S7: TurboID differential abundance in parasites treated for 6h versus 30min with Biotin (Phenotypic score <-1.5 and predicted location)
Difference	Uniprot	GN	Protein description	Phenotypic score	HyperLOPIT
1.57418	S7UIQ6	TGGT1_293690	Profilin	-4.58	cytosol
1.24708	A0A125YGX1	TGGT1_236840	Putative zinc finger (C-x8-C-x5-C-x3-H)-2	-3.3	nucleus - chromatin
0.978428	A0A125YHP4	TGGT1_236910	Putative U2 snRNP auxiliary factor	-3.26	nucleus - non-chromatin
0.857681	S7UR31	TGGT1_215170	Serine/threonine-protein phosphatase	-4.39
0.826036	S7VW14	TGGT1_267420	Putative mago nashi family protein 2	-4.56	nucleus - non-chromatin
0.767354	S7UWB4	TGGT1_234280	AMP deaminase	-3.16
0.7615	S7WDW6	TGGT1_262150	Kelch repeat and K+ channel tetramerisation domain containing protein	-3.85	PM
0.716691	S7W7W9	TGGT1_310190	PIK3R4 kinase-related protein (Incomplete catalytic triad)	-2.28
0.645254	A0A125YWG4	TGGT1_266960	Tubulin beta chain	-4
0.638865	S7V277	TGGT1_230940	Uncharacterized protein	-4.92	nucleus - chromatin
0.603614	S7V0J5	TGGT1_250700	Uncharacterized protein	-1.67	nucleus - chromatin
0.593812	S7UIG4	TGGT1_306660	RNA pseudouridine synthase superfamily protein	-4.59	nucleus - chromatin
0.578251	S7W8B0	TGGT1_278780	Ubiquitin-like domain-containing protein	-2.77	apical
0.566768	S7W354	TGGT1_204160	GYF domain-containing protein	-4.57	nucleus - chromatin
0.56672	S7USI1	TGGT1_242830	Putative XRN 5-3 exonuclease	-4.96	nucleus - non-chromatin
0.56326	S7WKZ1	TGGT1_269180	MIF4G domain-containing protein	-3.86	nucleus - non-chromatin
0.557261	S7UIX0	TGGT1_294730	Sec16_C domain-containing protein	-2.21	nucleus - chromatin
0.546625	S7UQ42	TGGT1_291140	CCR4-Not complex component, Not1 protein	-4.57	nucleus - chromatin
0.525501	S7V311	TGGT1_233190	SKIP/SNW domain-containing protein	-4.4	nucleus - non-chromatin
0.522745	S7UUK8	TGGT1_280370	Uncharacterized protein	-2.14	nucleus - non-chromatin
0.510235	S7UI07	TGGT1_265180	Uncharacterized protein	-1.61	mitochondrion soluble
0.493288	S7UK89	TGGT1_320000	SCY kinase (Incomplete catalytic triad)	-2.01	nucleus - chromatin
0.491093	S7WI03	TGGT1_307860	Uncharacterized protein	-1.53	ER
0.487591	S7UWI4	TGGT1_224850	Polyadenylate-binding protein	-4.12	nucleus - non-chromatin
0.483227	S7UQR8	TGGT1_289330	Ubiquitin carboxyl-terminal hydrolase family 2 protein	-4.51	cytosol
0.481551	S7UMJ9	TGGT1_253440	Putative cell-cycle-associated protein kinase SRPK	-3.09	nucleus - chromatin
0.481275	S7UWK3	TGGT1_224650	mRNA capping enzyme, beta chain protein	-3.4	nucleus - chromatin
0.469645	S7W039	TGGT1_239410	Uncharacterized protein	-3.68	nucleus - chromatin
0.459503	S7UXE1	TGGT1_227450	Hydrolase, NUDIX family protein	-1.71	nucleus - chromatin
0.458379	S7UXP4	TGGT1_228150	Uncharacterized protein	-1.48	nucleus - chromatin
0.455205	A0A125YPY9	TGGT1_231630	Alveolin domain containing intermediate filament IMC4	-4.52	IMC
0.435515	A0A125YMU4	TGGT1_292950	Uncharacterized protein	-2.58	apical
0.435237	S7UFS3	TGGT1_243710	CCT-beta	-4.79	cytosol
0.411735	S7VZF6	TGGT1_297720	Trehalose-phosphatase	-2.89	cytosol
0.406719	S7ULJ6	TGGT1_298610	GYF domain-containing protein	-2.16	nucleus - chromatin
0.403156	S7W271	TGGT1_254940	MIF4G domain-containing protein	-2.13	nucleus - chromatin
0.401471	A0A125YTV7	TGGT1_201700	WD domain, G-beta repeat-containing protein	-3.65	nucleus - non-chromatin
0.358051	S7W7J2	TGGT1_258540	Phosphoglycerate mutase family protein	-4.95	cloud
0.345837	S7VTU9	TGGT1_244470	Uncharacterized protein	-4.21	apical
0.32096	A0A125YKV5	TGGT1_226960	Pyrophosphate--fructose 6-phosphate 1-phosphotransferase	-5.19	cytosol
0.3153	A0A125YT61	TGGT1_321620	Dynamin-related protein DRPB	-4.91	Golgi
0.304452	S7VPD3	TGGT1_220270	Alveolin domain containing intermediate filament IMC6	-3.19	IMC
0.293993	S7USI3	TGGT1_313270	Uncharacterized protein	-3.31	nucleus - chromatin
0.267074	S7UU31	TGGT1_313910	RNA recognition motif 2 protein	-5.42	nucleus - non-chromatin
