# Supplementary material for: Tepsin and AP4 mediate transport from the trans-Golgi to the plant-like vacuole in toxoplasma
Source: J Cell Biol. 2025 Oct 13;224(12):e202312109. doi: 10.1083/jcb.202312109 (PMC12517565; doi:10.1083/jcb.202312109)
Supplement: Table S8 — shows TurboID at 30 min with biotin when compared with parasites without biotin. [file jcb_202312109_tables8.xlsx]

## Sheet: Sheet1
Table S8: TurboID at 30min with Biotin when compared to parasites without biotin
Difference	Uniprot	GN	Protein description	Phenotypic score
11.3053	A0A125YLP8	TGGT1_258470	Uncharacterized protein	2.12
10.7469	S7WK56	TGGT1_271935	Uncharacterized protein	2.11
10.4367	A0A125YFV6	TGGT1_231640	Alveolin domain containing intermediate filament IMC1	-4
10.1635	S7WIF1	TGGT1_231160	Uncharacterized protein	-1.6
9.86563	S7VVX2	TGGT1_301410	Uncharacterized protein	-4.16
9.81311	A0A125YVX4	TGGT1_236950	Uncharacterized protein	0.96
9.75252	S7W143	TGGT1_315750	Uncharacterized protein	0.88
9.67293	S7WGS9	TGGT1_248700	Alveolin domain containing intermediate filament IMC12	-0.17
9.34707	S7VMZ6	TGGT1_244380	Cactin	-4.92
9.21202	A0A125YKT4	TGGT1_294610	Putative histone lysine methyltransferase, SET	-0.98
9.122	A0A125YGY8	TGGT1_226570	Uncharacterized protein	2.46
8.97008	A0A125YGF4	TGGT1_201170	Uncharacterized protein	0.78
8.75434	A0A125YIN0	TGGT1_216000	Alveolin domain containing intermediate filament IMC3	-4.22
8.50711	S7VPD3	TGGT1_220270	Alveolin domain containing intermediate filament IMC6	-3.19
8.43969	A0A125YZ75	TGGT1_202500	GAPM1a	-4.49
8.36312	S7ULE0	TGGT1_316340	Uncharacterized protein	-0.27
8.06581	S7W7Q4	TGGT1_309220	GTPase activating protein for Arf protein	-4.23
8.06117	S7WBA5	TGGT1_230210	Alveolin domain containing intermediate filament IMC10	-4.7
8.05903	S7VXB8	TGGT1_293180	NADP-specific glutamate dehydrogenase	1.34
7.91801	S7UYY7	TGGT1_260540	Alveolin domain containing intermediate filament IMC14	1.75
7.84022	S7V1I0	TGGT1_217510	Uncharacterized protein	2.07
7.78017	S7WA17	TGGT1_245560	Uncharacterized protein	-0.29
7.75796	S7W724	TGGT1_260825	Uncharacterized protein	2.13
7.71669	A0A125YLU9	TGGT1_258410	Photosensitized INA-labeled protein PHIL1	1.74
7.68406	A0A125YP90	TGGT1_271970	Glideosome-associated protein with multiple-membrane spans GAPM3	-2.6
7.68261	S7UY65	TGGT1_259630	Uncharacterized protein	0.94
7.66685	S7UL25	TGGT1_222960	SCY kinase-related protein (Incomplete catalytic triad)	-0.56
7.5668	S7W2W6	TGGT1_304670	Leucine rich repeat-containing protein	2.39
7.55812	S7UU25	TGGT1_311230	Uncharacterized protein	0.74
7.55098	S7W5J5	TGGT1_214180	ENTH domain-containing protein	-0.52
7.48525	A0A125YR46	TGGT1_293360	Uncharacterized protein	0.11
7.44266	S7W9C5	TGGT1_313780	Uncharacterized protein	0.71
7.11204	S7WIG3	TGGT1_231070	Protein kinase	0.22
7.11009	A0A125YNR7	TGGT1_295360	Uncharacterized protein	1.13
7.10523	S7VP56	TGGT1_264900	Uncharacterized protein	-0.24
7.02956	S7UP07	TGGT1_286580	Hydrolase_4 domain-containing protein	1.38
7.01644	S7WBN1	TGGT1_232340	Protein phosphatase 2C domain-containing protein	-0.25
6.97279	S7V277	TGGT1_230940	Uncharacterized protein	-4.92
6.96851	S7UUI8	TGGT1_313790	CEP44 domain-containing protein	0.54
6.92431	S7UVP6	TGGT1_223420	DnaJ domain-containing protein	-0.47
6.83079	S7UFM1	TGGT1_244290	Adapter-related protein	-4.87
6.77663	S7WKS2	TGGT1_268630	YagE family protein	0.34
6.70761	A0A125YMT7	TGGT1_272520	Uncharacterized protein	1.87
6.68981	S7VPB3	TGGT1_220090	DIX domain-containing protein	-3.67
6.66946	A0A125YR22	TGGT1_230160	Uncharacterized protein	2.11
6.50626	A0A125YT61	TGGT1_321620	Dynamin-related protein DRPB	-4.91
6.37231	S7V2Z0	TGGT1_230230	Fip1 domain-containing protein	-4.65
6.27869	S7W071	TGGT1_240220	Uncharacterized protein	-2.1
6.26698	S7UPA7	TGGT1_213030	hypothetical protein	-1.04
6.11537	S7V131	TGGT1_248740	Uncharacterized protein	-4.02
6.08957	S7US03	TGGT1_239770	Alveolin domain containing intermediate filament IMC11	1.53
6.01941	S7V084	TGGT1_249710	Parkinson disease 7 domain containing 1 family protein	0
5.9375	A0A125YPY9	TGGT1_231630	Alveolin domain containing intermediate filament IMC4	-4.52
5.93651	S7UMJ9	TGGT1_253440	Putative cell-cycle-associated protein kinase SRPK	-3.09
5.9289	S7USR3	TGGT1_243200	Uncharacterized protein	-3.95
5.90424	S7UXE2	TGGT1_225690	Uncharacterized protein	-0.02
5.86095	S7UK93	TGGT1_320030	Uncharacterized protein	-0.19
5.83332	A0A125YSB0	TGGT1_290950	Clathrin heavy chain	-4.77
5.83125	A0A125YZK8	TGGT1_233720	DNA-directed RNA polymerases I, II, and III subunit RPABC3	-3.75
5.82576	A0A125YQI3	TGGT1_289600	Heat shock protein HSP29	2.28
5.81655	A0A125YVP0	TGGT1_222220	Alveolin domain containing intermediate filament IMC7	-0.64
5.74471	S7V028	TGGT1_250820	Uncharacterized protein	0.5
5.70268	S7UR99	TGGT1_214270	Eukaryotic translation initiation factor 5B	-5.99
5.61579	S7VTU9	TGGT1_244470	Uncharacterized protein	-4.21
5.6118	A0A125YMN3	TGGT1_235690	Uncharacterized protein	1.12
5.60915	S7W6W5	TGGT1_261410	Protein-tyrosine-phosphatase	-2.85
5.56754	S7UR95	TGGT1_214220	Uncharacterized protein	2.17
5.53753	S7UMS7	TGGT1_283850	Peptidylprolyl isomerase	-1.59
5.49789	A0A125YNG7	TGGT1_217890	Putative alkyl hydroperoxide reductase/ Thiol specific antioxidant/ Mal allergen	0.23
5.43995	S7UXP4	TGGT1_228150	Uncharacterized protein	-1.48
5.41965	S7UWI4	TGGT1_224850	Polyadenylate-binding protein	-4.12
5.35015	S7UGI2	TGGT1_300120	Aminotransferase, class V superfamily protein	1.03
5.27446	S7UXQ8	TGGT1_263520	Microtubule associated protein SPM1	1.21
5.22707	S7V4M0	TGGT1_271930	Uncharacterized protein	2.09
5.1099	S7VRH5	TGGT1_293220	DHHC zinc finger domain-containing protein	-2.06
5.09802	S7URJ0	TGGT1_235340	Uncharacterized protein	0.29
5.00291	A0A125YPV3	TGGT1_256760	Pyruvate kinase	-4.03
4.93564	S7V0T0	TGGT1_246460	Uncharacterized protein	0.24
4.87408	A0A125YIU7	TGGT1_289650	Phosphoenolpyruvate carboxykinase (ATP)	1.9
4.85826	S7V2A2	TGGT1_230850	Uncharacterized protein	-0.38
4.81273	A0A125YTD5	TGGT1_272350	mRNA export protein	-3.4
4.76757	S7UK98	TGGT1_320080	Uncharacterized protein	-0.52
4.76064	S7V3E5	TGGT1_273370	Coatomer subunit gamma	-3.26
4.75675	S7UYD1	TGGT1_260600	Pumilio-family RNA binding repeat-containing protein	-0.34
4.69968	S7ULY6	TGGT1_216810	5-nucleotidase, C-terminal domain-containing protein	0.89
4.65091	S7W4G9	TGGT1_234470	Uncharacterized protein	2.1
4.63758	S7ULJ6	TGGT1_298610	GYF domain-containing protein	-2.16
4.62282	S7W8J4	TGGT1_277850	Trypsin domain-containing protein	-0.63
4.59446	A0A125YRG4	TGGT1_294360	Putative ubiquitin specific protease 39 isoform 2	-4.82
4.59187	S7V2D1	TGGT1_230340	Uncharacterized protein	-1.14
4.56117	S7VUC1	TGGT1_216030	VHS domain-containing protein (Fragment)
4.54842	S7WAV9	TGGT1_255420	IMP2_N domain-containing protein	1.74
4.54093	A0A125YKB3	TGGT1_313380	Uncharacterized protein	-4.7
4.49277	S7UT19	TGGT1_308860	Uncharacterized protein	-0.37
4.4784	S7W7J2	TGGT1_258540	Phosphoglycerate mutase family protein	-4.95
4.42224	S7UP73	TGGT1_213392	Surface antigen repeat-containing protein	-5.02
4.41787	S7WGF7	TGGT1_249440	Uncharacterized protein (Fragment)	-0.48
4.41492	A0A125YGE5	TGGT1_236040	Fructose-bisphosphate aldolase	-3.46
4.41125	A0A125YMU4	TGGT1_292950	Uncharacterized protein	-2.58
4.38709	S7UR58	TGGT1_237290	Uncharacterized protein	-0.53
4.38205	S7UVU5	TGGT1_203390	CRAL/TRIO domain-containing protein	-0.37
4.3499	S7W941	TGGT1_249390	Glutamate/leucine/phenylalanine/valine dehydrogenase family protein	1
4.33202	S7UI69	TGGT1_296010	Phosphatidylinositol 3-and 4-kinase	-3.6
4.32263	A0A125YMM2	TGGT1_232410	PDI family protein	0.99
4.22631	A0A125YVR1	TGGT1_315510	Uncharacterized protein	-0.05
4.213	A0A125YMQ8	TGGT1_222380	Importin-beta N-terminal domain-containing protein	-3.51
4.14274	S7V3B1	TGGT1_272910	T-complex protein 1 subunit delta	-4.41
4.09105	S7VY12	TGGT1_291180	Uncharacterized protein	-4.69
4.08515	S7UQ42	TGGT1_291140	CCR4-Not complex component, Not1 protein	-4.57
4.08446	S7VZP1	TGGT1_235380	Uncharacterized protein	1.44
4.08251	S7UQW4	TGGT1_275350	TBC domain-containing protein	-0.58
3.94956	S7W039	TGGT1_239410	Uncharacterized protein	-3.68
3.92219	S7UT11	TGGT1_311400	WD domain, G-beta repeat-containing protein	-5.53
3.91369	A0A125YZN6	TGGT1_294220	zf-C6H2 domain-containing protein	0.25
3.91124	A0A125YQX3	TGGT1_229650	josephin protein	0.33
3.88825	A0A125YFI3	TGGT1_225790	PDI family protein	1.98
3.87497	A0A125YY94	TGGT1_293730	DHHC zinc finger domain-containing protein	-3.21
3.68	S7W676	TGGT1_238170	Uncharacterized protein	-5.06
3.67899	S7UU31	TGGT1_313910	RNA recognition motif 2 protein	-5.42
3.63952	S7UFS3	TGGT1_243710	CCT-beta	-4.79
3.61869	A0A125YWG4	TGGT1_266960	Tubulin beta chain	-4
3.58438	S7WKZ1	TGGT1_269180	MIF4G domain-containing protein	-3.86
3.57145	A0A125YQV7	TGGT1_288860	RuvB-like helicase	-4.09
3.49466	S7VYE5	TGGT1_289080	HEAT repeat-containing protein	-4.36
3.46323	S7UZI5	TGGT1_278870	Myosin F	-3.55
3.31458	A0A125YG71	TGGT1_253470	Alveolin domain containing intermediate filament IMC13	1.22
3.29374	S7W177	TGGT1_310220	Uncharacterized protein	-1.36
3.26845	S7W309	TGGT1_205320	Uncharacterized protein	0.85
3.26069	S7V3X7	TGGT1_269885	Rhoptry metalloprotease toxolysin TLN1 (Fragment)
3.23531	A0A125YV18	TGGT1_207390	Putative coatomer protein complex, gamma sub-unit	-4.14
3.10229	S7WJP2	TGGT1_273050	Uncharacterized protein	2.08
3.09513	S7W754	TGGT1_259720	Uncharacterized protein	-4.55
3.0829	S7UXX4	TGGT1_263000	Beige/BEACH domain-containing protein	-0.94
3.04247	S7W354	TGGT1_204160	Eukaryotic translation initiation factor 2A (Fragment)
3.02581	A0A125YH67	TGGT1_214440	4-phosphopantetheinyl transferase superfamily protein	2.14
2.90639	S7V2A6	TGGT1_219850	Prolyl-tRNA synthetase	-4.45
2.86869	A0A125YP12	TGGT1_273760	Heat shock protein HSP70	-4.97
2.84838	S7UIX0	TGGT1_294730	Sec16_C domain-containing protein	-2.21
2.82341	S7URL6	TGGT1_238400	Endonuclease/exonuclease/phosphatase domain-containing protein	-3.7
2.79468	S7V1H6	TGGT1_217460	Glutamine--tRNA ligase	-3.72
2.7025	S7UQR0	TGGT1_215380	Uncharacterized protein	1.92
2.52841	S7UXI5	TGGT1_226340	Uncharacterized protein	-2.56
2.48689	A0A125YKV5	TGGT1_226960	Pyrophosphate--fructose 6-phosphate 1-phosphotransferase	-5.19
2.32576	S7UYK8	TGGT1_258080	Uncharacterized protein	-2.41
2.31487	S7UU79	TGGT1_280560	Selenide, water dikinase	0.07
2.30155	S7UV81	TGGT1_203240	Uncharacterized protein	-0.49
2.1956	S7VXS0	TGGT1_321410	Uncharacterized protein	-2.2
1.95743	S7UL74	TGGT1_316400	Tubulin alpha chain (Fragment)
1.89619	S7W864	TGGT1_313370	Uncharacterized protein	-0.86
1.83081	A0A125YJG4	TGGT1_311720	Chaperonin protein BiP	-5.5
1.73928	S7UXG0	TGGT1_226680	Uncharacterized protein	-0.24
1.49911	S7VYZ3	TGGT1_237210	Tyrosine kinase-like (TKL) protein	-1.26
1.1406	S7WCL1	TGGT1_274130	TBC domain-containing protein	-1.84
