# Supplementary material for: Tepsin and AP4 mediate transport from the trans-Golgi to the plant-like vacuole in toxoplasma
Source: J Cell Biol. 2025 Oct 13;224(12):e202312109. doi: 10.1083/jcb.202312109 (PMC12517565; doi:10.1083/jcb.202312109)
Supplement: Table S9 — shows TurboID differential abundance in parasites treated for 30 min with biotin and non-treated parasites (phenotypic score less than −1.5 and predicted location). [file jcb_202312109_tables9.xlsx]

## Sheet: Sheet1
Table S9: TurboID differential abundance in parasites treated for 30min with Biotin and non treated parasites (Phenotypic score <-1.5 and predicted location)
Difference	Uniprot	GN	Protein description	Phenotypic score	HyperLOPIT localisation	Domains
9.86563	S7VVX2	TGGT1_301410	Uncharacterized protein	-4.16	bait protein
8.06581	S7W7Q4	TGGT1_309220	GTPase activating protein for Arf protein	-4.23	cytosol	ArfGap Arf GTPase activating protein
6.97279	S7V277	TGGT1_230940	Uncharacterized protein	-4.92	nucleus - chromatin
6.83079	S7UFM1	TGGT1_244290	Adapter-related protein	-4.87	nucleus - chromatin	ARM-type_fold Armadillo-type fold, AP4E1_C AP-4 complex subunit epsilon-1, C-terminal
6.68981	S7VPB3	TGGT1_220090	DIX domain-containing protein	-3.67	cytosol	Ubiquitin-like Ubiquitin-like domain superfamily
6.27869	S7W071	TGGT1_240220	Uncharacterized protein	-2.1	cytosol
5.9289	S7USR3	TGGT1_243200	Uncharacterized protein	-3.95	cloud
5.43995	S7UXP4	TGGT1_228150	Uncharacterized protein	-1.48	nucleus - chromatin
5.1099	S7VRH5	TGGT1_293220	DHHC zinc finger domain-containing protein	-2.06	Golgi	DHHC Palmitoyltransferase, DHHC domain, TM
4.76064	S7V3E5	TGGT1_273370	Coatomer subunit gamma	-3.26	cytosol	Clathrin/coatomer_adapt-like_N Clathrin/coatomer adaptor, adaptin-like, N-terminal
4.63758	S7ULJ6	TGGT1_298610	GYF domain-containing protein	-2.16	nucleus - chromatin	GYF domain GYF-like domain superfamily
4.42224	S7UP73	TGGT1_213392	Surface antigen repeat-containing protein	-5.02	probs cis-Golgi	XIRP1/XIRP2 Xin actin-binding repeat-containing protein 1/2
4.213	A0A125YMQ8	TGGT1_222380	Importin-beta N-terminal domain-containing protein	-3.51	cytosol	ARM repeat Armadillo-type fold, importin, exportin
4.14274	S7V3B1	TGGT1_272910	T-complex protein 1 subunit delta	-4.41	cytosol	GroEL-intermediate domain like TCP-1-like chaperonin intermediate domain superfamily
4.09105	S7VY12	TGGT1_291180	Uncharacterized protein	-4.69	nucleus - chromatin	VPS13 Vacuolar protein sorting-associated protein 13
4.08515	S7UQ42	TGGT1_291140	CCR4-Not complex component, Not1 protein	-4.57		CNOT1 CCR4-NOT transcription complex subunit 1
