# Supplementary material for: Tepsin and AP4 mediate transport from the trans-Golgi to the plant-like vacuole in toxoplasma
Source: J Cell Biol. 2025 Oct 13;224(12):e202312109. doi: 10.1083/jcb.202312109 (PMC12517565; doi:10.1083/jcb.202312109)
Supplement: Table S10 — shows TurboID at 6 h with biotin when compared with parasites without biotin. [file jcb_202312109_tables10.xlsx]

## Sheet: Sheet1
Table S10: TurboID at 6h with Biotin when compared to parasites without biotin
Difference	Uniprot	GN	Protein description	T.gondii GT1 CRISPR Phenotype - Mean Phenotype
3.05724	S7V4I8	TGGT1_200280	WD domain, G-beta repeat-containing protein	-1.28
11.4138	A0A125YGF4	TGGT1_201170	Uncharacterized protein	0.78
1.48231	S7WB14	TGGT1_201680	Putative eukaryotic initiation factor-3 subunit 10 (Fragment)	-4.55
7.08821	A0A125YTV7	TGGT1_201700	WD domain, G-beta repeat-containing protein	-3.65
8.55775	A0A125YUC8	TGGT1_201760	Uncharacterized protein	0.54
4.84963	S7UUG2	TGGT1_202190	Tub domain-containing protein	-1.28
9.36509	A0A125YZ75	TGGT1_202500	GAPM1a	-4.49
4.12232	A0A125YVJ8	TGGT1_202510	Multi-pass transmembrane protein	0.91
6.88814	S7UV08	TGGT1_202550	NLI interacting factor family phosphatase	-0.39
5.21649	S7UVM4	TGGT1_202900	Zinc finger (CCCH type) motif-containing protein	0.89
3.18527	S7W3S7	TGGT1_203010	Non-specific serine/threonine protein kinase	-1.3
4.75701	S7UV71	TGGT1_203120	Uncharacterized protein	-4.2
3.93389	S7UVQ4	TGGT1_203150	Uncharacterized protein	-1.08
4.66294	S7UV81	TGGT1_203240	Uncharacterized protein	-0.49
6.60519	A0A125YVB8	TGGT1_203310	Dense granule protein GRA7	1.9
6.66647	S7UVU5	TGGT1_203390	CRAL/TRIO domain-containing protein	-0.37
4.02131	S7UV06	TGGT1_203540	Putative RNA binding protein	0.86
2.92328	S7W3A4	TGGT1_203820	Uncharacterized protein	1.39
1.66119	S7WA72	TGGT1_203910	TBC domain-containing protein	0.53
1.09282	A0A125YV56	TGGT1_204020	Ribosomal protein RPL8	-4.99
5.53151	S7W3C9	TGGT1_204060	SNARE domain-containing protein	-0.97
7.83486	S7W354	TGGT1_204160	Eukaryotic translation initiation factor 2A (Fragment)	-4.57
3.19753	S7UUX9	TGGT1_205130	VOC domain-containing protein	-0.51
5.09533	S7W309	TGGT1_205320	Uncharacterized protein	0.85
7.93107	S7UUI3	TGGT1_205380	Fructose-bisphosphatase	-1.67
1.99557	A0A125YIY0	TGGT1_205440	T-complex protein 1 subunit gamma	-4.52
2.90944	A0A125YJ59	TGGT1_205470	Putative translation elongation factor 2 family protein	-4.31
4.79157	S7UUP8	TGGT1_206300	SAM_MT_RSMB_NOP domain-containing protein	0.22
5.52374	S7W2S2	TGGT1_206380	Uncharacterized protein	-1.33
4.49325	S7UTT2	TGGT1_206450	Putative autophagy-related cysteine peptidase atg4	-0.71
3.7031	S7W9L4	TGGT1_206580	Formin FRM2	-1.12
9.09055	A0A125YVU7	TGGT1_206690	Glideosome-associated protein with multiple-membrane spans GAPM2B	0.44
3.86008	S7W4X7	TGGT1_207060	Ribonucleoside-diphosphate reductase small subunit	-4.35
4.54668	S7VYC5	TGGT1_207370	Uncharacterized protein	-3.89
4.99795	A0A125YV18	TGGT1_207390	Putative coatomer protein complex, gamma sub-unit	-4.14
7.17255	A0A125YWE7	TGGT1_207840	Ribosomal protein RPS17	-3.75
3.14877	A0A125YWK0	TGGT1_207990	Putative rRNA methyltransferase	-5.01
2.85494	S7UJT5	TGGT1_208050	Putative ABC transporter	-2.31
3.43235	S7VSB0	TGGT1_208510	Uncharacterized protein	-0.44
7.61292	A0A125YUC4	TGGT1_209420	Uncharacterized protein	-2.96
3.23281	A0A125YSN2	TGGT1_209600	Uncharacterized protein	1.9
1.51161	S7UPS0	TGGT1_210300	Uncharacterized protein	-0.82
1.87768	S7W3W3	TGGT1_210345	Uncharacterized protein	-1.79
3.71637	S7UPI4	TGGT1_210380	Uncharacterized protein	0.14
1.11832	S7VXA8	TGGT1_210430	DnaJ domain-containing protein	-3.81
2.86895	S7VZ64	TGGT1_210700	VPS13_C domain-containing protein	-1.95
1.53714	S7UJQ5	TGGT1_211350	CBS domain-containing protein	-2.4
7.56698	S7W4J8	TGGT1_212260	Sjogrens syndrome/scleroderma autoantigen 1 (Autoantigen p27) protein	-4.5
4.60673	S7W3R1	TGGT1_212770	Uncharacterized protein	-1.8
3.93565	S7VX77	TGGT1_212840	HIT zinc finger protein	-4.75
8.10536	S7UPA7	TGGT1_213030	Clathrin light chain	-1.04
7.15111	S7UP73	TGGT1_213392	Surface antigen repeat-containing protein	-5.02
4.54459	S7W3J1	TGGT1_213610	Uncharacterized protein	1.8
5.37521	S7W5I3	TGGT1_214090	Signal peptidase	-0.3
7.70604	S7W5J5	TGGT1_214180	ENTH domain-containing protein	-0.52
8.02963	S7UR95	TGGT1_214220	Uncharacterized protein	2.17
7.45787	S7UR99	TGGT1_214270	Eukaryotic translation initiation factor 5B	-5.99
3.15802	A0A125YQA5	TGGT1_214350	Obg-like ATPase 1	0.6
4.56052	A0A125YH67	TGGT1_214440	4-phosphopantetheinyl transferase superfamily protein	2.14
1.69792	S7URE5	TGGT1_214610	Uncharacterized protein	-4.12
7.98889	S7URA7	TGGT1_214880	Uncharacterized protein	0.01
6.44541	S7W5U3	TGGT1_214970	DNA replication licensing factor MCM2	-4.96
5.56442	S7URB6	TGGT1_214990	Uncharacterized protein	-1.09
5.61324	S7UR31	TGGT1_215170	Serine/threonine-protein phosphatase	-4.39
5.5325	S7UQR0	TGGT1_215380	Uncharacterized protein	1.92
1.55749	S7UQS1	TGGT1_215460	40S ribosomal protein S24	-3.44
9.85927	A0A125YIN0	TGGT1_216000	Alveolin domain containing intermediate filament IMC3	-4.22
8.34366	S7VUC1	TGGT1_216030	VHS domain-containing protein (Fragment)	0.09
1.68508	S7UM25	TGGT1_216430	TBC domain-containing protein	-1.93
3.17074	S7VUJ8	TGGT1_216620	EF hand domain-containing protein	-3.31
5.17366	S7VUJ0	TGGT1_216670	FUSE-binding protein 2 / KH-type splicing regulatory protein	0.89
7.05111	S7ULY6	TGGT1_216810	5-nucleotidase, C-terminal domain-containing protein	-5.07
2.45806	A0A125YYR8	TGGT1_216880	Guanine nucleotide-binding protein	0.22
4.75676	S7VUQ4	TGGT1_216960	Elongation factor Tu GTP binding domain-containing protein	-3.72
2.90411	S7V1H6	TGGT1_217460	Glutamine--tRNA ligase	2.07
9.01134	S7V1I0	TGGT1_217510	Uncharacterized protein	-1.89
5.63302	S7V1K3	TGGT1_217740	3-ketoacyl-(Acyl-carrier-protein) reductase	0.23
8.42247	A0A125YNG7	TGGT1_217890	Putative alkyl hydroperoxide reductase/ Thiol specific antioxidant/ Mal allergen	1.21
5.97583	S7WHJ3	TGGT1_218300	Zinc finger (CCCH type) motif-containing protein	-3.53
10.5139	A0A125YRY2	TGGT1_219270	Multi-pass transmembrane protein	-3.74
3.46218	S7V1S3	TGGT1_219320	Acid phosphatase	-1.2
2.74553	S7V1Q5	TGGT1_219450	WD domain, G-beta repeat-containing protein	-3.7
3.92742	S7V1R7	TGGT1_219460	Uncharacterized protein	-2.03
6.59769	S7V1S4	TGGT1_219710	Uncharacterized protein	-4.45
4.11261	S7V2A6	TGGT1_219850	Prolyl-tRNA synthetase	-3.67
10.4451	S7VPB3	TGGT1_220090	DIX domain-containing protein	-3.19
9.58603	S7VPD3	TGGT1_220270	Alveolin domain containing intermediate filament IMC6	-0.99
2.65822	S7VVF3	TGGT1_220360	FAD binding domain-containing protein	0.89
4.91188	S7VPF1	TGGT1_220510	Uncharacterized protein	2.13
6.30126	S7ULI1	TGGT1_220950	Uncharacterized protein (Fragment)	-2.8
3.67652	A0A125YYZ4	TGGT1_221620	Tubulin beta chain	-1.99
3.26498	S7UKA8	TGGT1_221690	Uncharacterized protein	-4.35
3.41682	S7VU24	TGGT1_221870	Uncharacterized protein	0.65
5.85842	S7UL56	TGGT1_222050	Uncharacterized protein	-0.64
8.32379	A0A125YVP0	TGGT1_222220	Alveolin domain containing intermediate filament IMC7	1.49
3.29801	S7UL94	TGGT1_222240	Uncharacterized protein	-3.51
7.98994	A0A125YMQ8	TGGT1_222380	Importin-beta N-terminal domain-containing protein	-2.17
3.41493	S7UL15	TGGT1_222900	Phosphoserine phosphatase	-0.56
8.38745	S7UL25	TGGT1_222960	SCY kinase-related protein (Incomplete catalytic triad)	-4.19
2.10161	S7UL41	TGGT1_223050	Ribosomal protein RPS20	-4.41
7.47565	A0A125YS61	TGGT1_223410	Putative eukaryotic initiation factor-4E	-0.47
7.04934	S7UVP6	TGGT1_223420	DnaJ domain-containing protein	0
3.23305	S7W4T5	TGGT1_223790	Uncharacterized protein	0.49
3.66888	S7UW82	TGGT1_223840	ATP citrate synthase	-3.89
2.07609	S7W4N8	TGGT1_224240	Protein phosphatase 2C domain-containing protein	-3.4
4.06723	S7UWK3	TGGT1_224650	Polynucleotide 5-triphosphatase	-4.12
9.74616	S7UWI4	TGGT1_224850	Polyadenylate-binding protein	-0.48
3.05213	S7WCA2	TGGT1_224870	Spatacsin_C domain-containing protein	-0.4
1.67697	S7W520	TGGT1_224980	Uncharacterized protein	-1.58
2.9479	S7UW44	TGGT1_225050	Adenosylhomocysteinase	-4.15
1.81586	A0A125YQT9	TGGT1_225080	Ribosomal protein RPS18	2.18
3.29785	S7UXE6	TGGT1_225560	Uncharacterized protein	-0.02
9.65031	S7UXE2	TGGT1_225690	Uncharacterized protein	1.98
7.83185	A0A125YFI3	TGGT1_225790	PDI family protein	-2.03
2.42168	S7UWJ7	TGGT1_225960	STE kinase	-2.11
6.80743	S7UX40	TGGT1_226220	Alveolin domain containing intermediate filament IMC9	-4.25
4.14309	A0A125YSI6	TGGT1_226250	DEAD (Asp-Glu-Ala-Asp) box polypeptide DDX3X	-2.56
6.94174	S7UXI5	TGGT1_226340	Uncharacterized protein	-4.28
3.25512	S7UX19	TGGT1_226510	Sec23/Sec24 trunk domain-containing protein	2.46
13.0216	A0A125YGY8	TGGT1_226570	Uncharacterized protein	-6.49
4.89284	S7W5M0	TGGT1_226660	Uncharacterized protein	-0.24
5.1287	S7UXG0	TGGT1_226680	Uncharacterized protein	-5.19
6.59271	A0A125YKV5	TGGT1_226960	Pyrophosphate--fructose 6-phosphate 1-phosphotransferase	-3.75
1.56236	A0A125YQR5	TGGT1_226970	Ribosomal protein RPS11	-5.9
1.83706	A0A125YQV1	TGGT1_227360	Ribosomal protein RPL3	-1.71
0.720067	S7UXE1	TGGT1_227450	Hydrolase, NUDIX family protein	-5.27
-1.48595	A0A125YXF2	TGGT1_227600	Ribosomal protein RPL34	-3.55
2.88847	S7W5Y7	TGGT1_227610	Uncharacterized protein	-3.19
4.88481	S7UXC8	TGGT1_227800	EF hand domain-containing protein	-1.48
8.10817	S7UXP4	TGGT1_228150	Uncharacterized protein	-4.94
2.97132	A0A125YX54	TGGT1_228470	Ribosomal protein L15	-4.13
6.26198	S7UXI1	TGGT1_228750	Calcium dependent protein kinase CDPK7	-3.52
-0.63765	S7V393	TGGT1_229250	Ribosomal protein RPL28 (Fragment)	-1.49
2.49609	S7V2L5	TGGT1_229260	Uncharacterized protein	-0.1
4.35961	S7V376	TGGT1_229470	Btz domain-containing protein	0.33
5.72982	S7V2J6	TGGT1_229640	Uncharacterized protein	-3.75
5.1634	A0A125YQX3	TGGT1_229650	Ubiquitinyl hydrolase 1	1.91
2.04731	A0A125YRX1	TGGT1_229670	Ribosomal protein RPS23	-5.29
8.34855	A0A125YYS4	TGGT1_229930	p25-alpha family protein	-3
2.38994	S7V2G5	TGGT1_230000	Rav1p_C domain-containing protein	2.11
6.2709	S7V303	TGGT1_230140	Vacuolar sorting protein 9 (Vps9) domain-containing protein	2.86
8.92048	A0A125YR22	TGGT1_230160	Uncharacterized protein	-4.7
4.76072	S7WIN8	TGGT1_230180	Uncharacterized protein	-4.65
9.2351	S7WBA5	TGGT1_230210	Alveolin domain containing intermediate filament IMC10	-1.14
7.83067	S7V2Z0	TGGT1_230230	Fip1 domain-containing protein	-2.42
8.85318	S7V2D1	TGGT1_230340	Uncharacterized protein	-3.74
2.06213	S7WIM8	TGGT1_230400	Uncharacterized protein	-5.39
4.34575	S7V2T5	TGGT1_230690	Phosphatidate phosphatase	-0.38
1.82372	S7V294	TGGT1_230700	Uncharacterized protein	-2.24
7.24853	S7V2A2	TGGT1_230850	Uncharacterized protein	-4.92
3.94282	S7V2S2	TGGT1_230880	Uncharacterized protein	0.22
10.7615	S7V277	TGGT1_230940	Uncharacterized protein	-1.6
9.68665	S7WIG3	TGGT1_231070	Protein kinase	-1.65
7.33562	S7WIF1	TGGT1_231160	Uncharacterized protein	-4.52
3.82375	S7WJ46	TGGT1_231440	LsmAD domain-containing protein	-4
7.45578	A0A125YPY9	TGGT1_231630	Alveolin domain containing intermediate filament IMC4	-4.39
9.2466	A0A125YFV6	TGGT1_231640	Alveolin domain containing intermediate filament IMC1	0.66
5.60099	A0A125YZ63	TGGT1_231850	Serine-threonine phosophatase 2C (PP2C)	-3.67
5.03112	S7WBQ0	TGGT1_232060	Uncharacterized protein	-0.82
1.66927	S7WJ08	TGGT1_232080	Chorein_N domain-containing protein	-1.57
2.06182	S7WBP6	TGGT1_232130	Uncharacterized protein	-4.23
2.75702	S7WBP2	TGGT1_232180	UBA/TS-N domain-containing protein	2.08
0.885469	A0A125YGX8	TGGT1_232230	Ribosomal protein RPL30	-4.37
5.01903	S7V3B9	TGGT1_232250	Catalase	-0.25
2.65772	S7V3B5	TGGT1_232300	Ribosomal protein RPS3	0.78
11.7629	S7WBN1	TGGT1_232340	Protein phosphatase 2C domain-containing protein	0.99
3.41573	A0A125YWC8	TGGT1_232350	L-lactate dehydrogenase	0.34
7.57738	A0A125YMM2	TGGT1_232410	PDI family protein	-0.66
7.16784	A0A125YMJ3	TGGT1_232440	Brf1p family coiled coil protein	-4.09
6.75385	A0A125YI64	TGGT1_232550	Uncharacterized protein	-1.88
1.4384	A0A125YZM8	TGGT1_232710	40S ribosomal protein S3a	-2.66
2.25442	S7V3J4	TGGT1_232780	Uncharacterized protein	-4.4
4.58786	S7WJD8	TGGT1_233020	Not1 N-terminal domain, CCR4-Not complex component protein	-3.75
4.71578	S7V311	TGGT1_233190	SKIP/SNW domain-containing protein	-3.16
7.97156	A0A125YZK8	TGGT1_233720	DNA-directed RNA polymerases I, II, and III subunit RPABC3	2.1
4.59396	S7UWB4	TGGT1_234280	AMP deaminase	-1.96
7.50014	S7W4G9	TGGT1_234470	Uncharacterized protein	-4.46
1.88789	S7W4I1	TGGT1_234640	Uncharacterized protein	-1.04
3.11545	S7UVW7	TGGT1_235020	Putative COPI protein	0.29
3.98153	S7WBE3	TGGT1_235160	Uncharacterized protein	1.44
9.8598	S7URJ0	TGGT1_235340	Uncharacterized protein	-3.09
8.95456	S7VZP1	TGGT1_235380	Uncharacterized protein	1.12
4.62055	S7W634	TGGT1_235470	Myosin A	-5.01
7.9128	A0A125YMN3	TGGT1_235690	Uncharacterized protein	-3.46
1.12659	A0A125YRD1	TGGT1_235970	Protein-synthesizing GTPase	-4.74
6.6633	A0A125YGE5	TGGT1_236040	Fructose-bisphosphate aldolase	-0.57
2.95164	S7W617	TGGT1_236210	Putative peptidase M16 family potein	-0.4
4.42533	S7URI6	TGGT1_236240	Tyrosine kinase-like (TKL) protein	-5.58
4.35783	S7URL5	TGGT1_236560	Uncharacterized protein	-3.3
3.12971	A0A125YWJ5	TGGT1_236650	DEAD (Asp-Glu-Ala-Asp) box polypeptide 17	-1.7
5.60554	A0A125YGX1	TGGT1_236840	Putative zinc finger (C-x8-C-x5-C-x3-H)-2	-3.26
2.49345	S7URJ6	TGGT1_236850	Uncharacterized protein	-5.59
4.79254	A0A125YHP4	TGGT1_236910	Putative U2 snRNP auxiliary factor	0.96
3.2402	S7URD5	TGGT1_236930	Uncharacterized protein	0.59
9.61289	A0A125YVX4	TGGT1_236950	Uncharacterized protein	-1.26
4.24879	S7UQ24	TGGT1_237140	Putative ethylene inducible protein	-0.16
4.00547	S7VYZ3	TGGT1_237210	Tyrosine kinase-like (TKL) protein	-0.53
4.19371	S7UQ40	TGGT1_237280	TLD protein	-4.8
8.11329	S7UR58	TGGT1_237290	Uncharacterized protein	-0.44
1.9542	S7W653	TGGT1_238010	Ribosomal protein RPL23A	-5.06
2.29694	S7URW3	TGGT1_238050	Nuclease and tudor domain-containing protein	-3.7
5.15874	S7W676	TGGT1_238170	Uncharacterized protein	-4.81
6.66306	S7URL6	TGGT1_238400	Endonuclease/exonuclease/phosphatase domain-containing protein	-0.91
1.4444	A0A125YHU3	TGGT1_239260	Histone H4	-3.68
5.57437	S7URX0	TGGT1_239400	Uncharacterized protein	0.15
7.32025	S7W039	TGGT1_239410	Uncharacterized protein	-4.32
4.84378	S7W020	TGGT1_239620	5-nucleotidase, C-terminal domain-containing protein	1.53
4.78724	A0A125YT45	TGGT1_239760	Ribosomal protein RPL22	-2.74
9.18256	S7US03	TGGT1_239770	Alveolin domain containing intermediate filament IMC11	1.44
3.44209	S7W6D7	TGGT1_240050	Uncharacterized protein (Fragment)	-2.1
4.17908	S7W054	TGGT1_240060	Uncharacterized protein	-4.06
7.94276	S7W071	TGGT1_240220	Uncharacterized protein	-3.32
2.67284	S7W0B0	TGGT1_240510	Uncharacterized protein	-4.62
2.71421	S7W6R0	TGGT1_240600	Putative chaperonin cpn60	-0.98
2.07062	A0A125YGM0	TGGT1_240650	Putative coatomer protein complex, subunit alpha	0.03
3.28756	S7URE9	TGGT1_240980	Uncharacterized protein	-0.36
-0.899986	S7US57	TGGT1_241170	Uncharacterized protein	-4.48
4.31649	S7US98	TGGT1_242090	Zinc finger (CCCH type) motif-containing protein	-4.92
4.08529	A0A125YL90	TGGT1_242290	Proteasome endopeptidase complex	-4.96
3.57358	A0A125YNF8	TGGT1_242330	Ribosomal protein RPS5	-3.95
6.7094	S7USI1	TGGT1_242830	Putative XRN 5-3 exonuclease	-2.73
7.76482	S7USR3	TGGT1_243200	Uncharacterized protein	0.43
6.01958	S7VMS9	TGGT1_243330	Uncharacterized protein	-5.14
3.86318	S7UED7	TGGT1_243430	OTU family cysteine protease	-4.79
1.48308	A0A125YVY8	TGGT1_243570	40S ribosomal protein S26	-2.28
7.62046	S7UFS3	TGGT1_243710	CCT-beta	-0.88
4.44345	A0A125YLE0	TGGT1_243960	Nuclear transport factor 2 (Ntf2) domain-containing protein	-0.72
3.90786	S7UG11	TGGT1_244110	Nucleosome assembly protein (Nap) protein	-4.87
2.84873	S7VN27	TGGT1_244120	CW-type domain-containing protein	-4.92
8.68159	S7UFM1	TGGT1_244290	Adapter-related protein	-1.5
11.3607	S7VMZ6	TGGT1_244380	Cactin	-4.21
2.39926	S7VMY1	TGGT1_244460	Uncharacterized protein	-3.22
8.65511	S7VTU9	TGGT1_244470	Uncharacterized protein	-4.08
3.93585	S7UFX3	TGGT1_244500	Tubulin-tyrosine ligase family protein	-1.33
-1.35563	S7VTS5	TGGT1_244650	Putative eukaryotic initiation factor-5	-0.29
2.48869	S7W7F5	TGGT1_244700	NAD(+)/NADH kinase domain-containing protein (Fragment)	-3.65
9.47062	S7WA17	TGGT1_245560	Uncharacterized protein	-4.97
1.13947	S7WHD1	TGGT1_245680	Ribosomal protein RPL21	0.24
5.1432	S7W9G8	TGGT1_246100	Putative phosducin	-0.63
7.45175	S7V0T0	TGGT1_246460	Uncharacterized protein	0.24
2.15995	S7V0V2	TGGT1_246690	Alpha amylase, catalytic domain-containing protein	-3.33
4.30885	S7WH01	TGGT1_246720	Uncharacterized protein	-2
-0.725394	A0A125YGZ6	TGGT1_247470	Putative nucleolar protein	-0.75
5.00987	S7V128	TGGT1_247600	Dynein light intermediate chain	-4.59
2.06822	S7WGK9	TGGT1_248160	Ku domain-containing protein	-0.17
2.68656	S7V0L0	TGGT1_248340	GTP-binding nuclear protein	-4.02
13.5358	S7WGS9	TGGT1_248700	Alveolin domain containing intermediate filament IMC12	-5.08
5.73652	S7V131	TGGT1_248740	Uncharacterized protein	1
3.1308	A0A125YPQ6	TGGT1_249250	Ribosomal protein RPL35A	-0.48
5.47392	S7W941	TGGT1_249390	Glutamate/leucine/phenylalanine/valine dehydrogenase family protein	-0.1
5.42925	S7WGF7	TGGT1_249440	Uncharacterized protein (Fragment)	0
2.24422	S7WG79	TGGT1_249570	Uncharacterized protein (Fragment)	-3.78
8.97445	S7V084	TGGT1_249710	Parkinson disease 7 domain containing 1 family protein	-1.4
1.37797	A0A125YLS5	TGGT1_249900	Putative adenine nucleotide translocator	-1.67
2.09041	S7V041	TGGT1_250690	Zinc finger (CCCH type) motif-containing protein	-4.13
7.38802	S7V0J5	TGGT1_250700	Uncharacterized protein	-1.09
1.99698	A0A125YLG0	TGGT1_250770	Putative eukaryotic initiation factor-4A	0.5
5.26096	S7V048	TGGT1_250790	Uncharacterized protein	-3.35
7.99858	S7V028	TGGT1_250820	Uncharacterized protein	-3.06
5.3005	S7UZZ8	TGGT1_251500	Eukaryotic translation initiation factor 3 subunit H	-4.64
3.89887	S7V0D3	TGGT1_251630	Slc30a2 protein	1.98
3.09543	S7V009	TGGT1_251730	Conserved oligomeric Golgi complex subunit 5	-4.16
3.74923	S7UZX7	TGGT1_251840	Uncharacterized protein	-1.03
4.13713	S7W2F8	TGGT1_252210	Pentatricopeptide repeat domain-containing protein	-4.12
6.38644	S7VVZ4	TGGT1_252220	Tetratricopeptide repeat domain containing protein	-0.53
2.34778	S7UMF8	TGGT1_253140	Uncharacterized protein	-3.09
6.04813	A0A125YQ67	TGGT1_253430	Asparagine synthase (glutamine-hydrolyzing)	1.22
9.15615	S7UMJ9	TGGT1_253440	Putative cell-cycle-associated protein kinase SRPK	-4.9
7.2507	A0A125YG71	TGGT1_253470	Alveolin domain containing intermediate filament IMC13	0.16
2.07162	S7UMX4	TGGT1_254580	UDP-galactose transporter family protein	-2.13
5.83454	A0A125YUU0	TGGT1_254690	Phospholipase/carboxylesterase	1.74
7.38326	S7W271	TGGT1_254940	MIF4G domain-containing protein	-4.03
3.49842	S7WAV9	TGGT1_255420	IMP2_N domain-containing protein	-3.61
7.65084	A0A125YPV3	TGGT1_256760	Pyruvate kinase	-4.28
3.92431	S7WF08	TGGT1_256970	H(+)-transporting two-sector ATPase	-4.05
2.27594	S7UYX0	TGGT1_256990	Diadenosine tetraphosphate synthetase	-4.73
4.39241	S7W7S7	TGGT1_257350	Putative eukaryotic translation initiation factor	-2.7
2.78234	S7W7U8	TGGT1_257530	Transporter, major facilitator family protein	-2.41
6.94648	A0A125YYD3	TGGT1_257680	Myosin light chain MLC1	-1.34
2.76206	S7UYK8	TGGT1_258080	Uncharacterized protein	1.74
4.18819	S7WER5	TGGT1_258090	Uncharacterized protein	2.12
12.1472	A0A125YLU9	TGGT1_258410	Photosensitized INA-labeled protein PHIL1	-4.95
11.779	A0A125YLP8	TGGT1_258470	Uncharacterized protein	-5.01
7.72829	S7W7J2	TGGT1_258540	Phosphoglycerate mutase family protein	-2.51
1.96105	S7UZ14	TGGT1_258970	Uncharacterized protein	-4.87
3.7068	S7UZ22	TGGT1_259070	Acetyltransferase, GNAT family protein	-3.55
3.66416	S7WEL7	TGGT1_259240	40S ribosomal protein S21	0.94
5.78415	A0A125YWG2	TGGT1_259550	6-hydroxymethyl-7,8-dihydropterin pyrophosphokinase	-4.08
12.4688	S7UY65	TGGT1_259630	Uncharacterized protein	-4.55
4.18726	S7UYU4	TGGT1_259640	Nucleoporin autopeptidase	-4.07
6.923	S7W754	TGGT1_259720	Uncharacterized protein	-0.01
1.60922	A0A125YTD7	TGGT1_260180	Uncharacterized protein	1.75
-3.03955	S7UYL3	TGGT1_260190	Microneme protein MIC13	-1.34
9.7808	S7UYY7	TGGT1_260540	Alveolin domain containing intermediate filament IMC14	-3.26
2.13502	S7WEK3	TGGT1_260550	Acetyltransferase, GNAT family protein	-0.34
1.95575	S7UYQ0	TGGT1_260580	Uncharacterized protein	2.13
7.43755	S7UYD1	TGGT1_260600	Pumilio-family RNA binding repeat-containing protein	-2.85
12.6593	S7W724	TGGT1_260825	Uncharacterized protein	-0.09
9.15858	S7W6W5	TGGT1_261410	Protein-tyrosine-phosphatase	-3.85
4.48383	S7WE79	TGGT1_261500	Hydrolase	-2.15
6.90285	S7WDW6	TGGT1_262150	Kelch repeat and K+ channel tetramerisation domain containing protein	-1.51
6.25481	S7UYB4	TGGT1_262390	TLD protein	-2.1
6.0924	S7WDZ6	TGGT1_262610	Uncharacterized protein	-4.54
2.01071	A0A125YHM1	TGGT1_262620	RNA recognition motif-containing protein	-4.67
1.04592	A0A125YSP4	TGGT1_262670	60S ribosomal protein L18a	-0.94
2.28557	S7UYE2	TGGT1_262690	Ribosomal protein RPL27 (Fragment)	-3.98
4.49701	S7UXX4	TGGT1_263000	Beige/BEACH domain-containing protein	-3.67
4.02641	S7UY71	TGGT1_263040	Ribosomal protein RPS16	1.21
1.91079	A0A125YUJ9	TGGT1_263300	Eukaryotic porin protein	-4.59
7.4793	S7UXQ8	TGGT1_263520	Microtubule associated protein SPM1	1.12
1.66196	S7W6D1	TGGT1_263700	Ribosomal protein RPS14	-2.54
7.26388	S7UXI4	TGGT1_263850	Uncharacterized protein	-4.74
3.92621	S7UXU8	TGGT1_264040	Uncharacterized protein	0.37
2.43934	S7UXK1	TGGT1_264090	Uncharacterized protein	0.95
4.5892	S7VP50	TGGT1_264430	Uncharacterized protein (Fragment)	-0.24
3.85816	A0A125YW61	TGGT1_264600	Uncharacterized protein	-1.61
8.47959	S7VP56	TGGT1_264900	Uncharacterized protein	-0.79
4.70744	S7UI07	TGGT1_265180	Uncharacterized protein	-0.54
4.35146	S7UGW5	TGGT1_265250	RNA recognition motif-containing protein	-5.48
4.48552	S7UHU8	TGGT1_265850	RNase_Zc3h12a domain-containing protein	-4.54
4.40156	A0A125YJG1	TGGT1_266060	40S ribosomal protein SA	0.59
5.39803	S7VQ97	TGGT1_266280	HEAT repeat-containing protein	0.3
4.58502	S7UHB7	TGGT1_266640	Acetyl-coenzyme A synthetase	-4
4.49253	S7UG59	TGGT1_266830	Sec7 domain-containing protein	-4.03
6.86048	A0A125YWG4	TGGT1_266960	Tubulin beta chain	-2.7
0.752603	S7UHF9	TGGT1_267030	Ribonuclease type III Dicer	-4.59
6.35822	S7VW10	TGGT1_267370	Kinesin motor domain-containing protein	-3.27
6.31368	S7VW14	TGGT1_267420	Putative mago nashi family protein 2	-3.88
6.61132	A0A125YJ74	TGGT1_268200	RNA recognition motif-containing protein	0.34
5.74724	S7V4G6	TGGT1_268330	Uncharacterized protein	-1.66
7.05917	S7WKS2	TGGT1_268630	YagE family protein	-3.86
4.06797	S7WDG7	TGGT1_268870	Tetratricopeptide repeat-containing protein	-0.81
7.71236	S7WKZ1	TGGT1_269180	MIF4G domain-containing protein	-1.68
4.88622	S7WL31	TGGT1_269460	Serine/threonine-protein phosphatase	0.04
5.71176	A0A125YUH5	TGGT1_269650	FFD and TFG box motifs protein	-2.28
4.93512	S7WDD1	TGGT1_269800	NAD(+) synthase [glutamine-hydrolyzing]	-4.6
3.20921	S7V3X7	TGGT1_269885	Rhoptry metalloprotease toxolysin TLN1 (Fragment)	-3.93
4.30466	S7V3Y0	TGGT1_269940	Zinc finger motif, C2HC5-type protein	-0.46
1.6131	S7V498	TGGT1_270380	Ribosomal protein RPS13	-1.12
4.08504	S7WKJ0	TGGT1_270510	Asparagine--tRNA ligase	-5.04
5.83301	A0A125YV50	TGGT1_270560	Peptidyl-prolyl cis-trans isomerase	-1.43
3.67078	S7WDA0	TGGT1_270865	Putative adenylate cyclase	2.09
2.88025	A0A125YXG6	TGGT1_271060	Sec1 family protein	2.11
3.48611	S7WD41	TGGT1_271120	Endonuclease/exonuclease/phosphatase family protein	-2.6
6.80049	S7V4M0	TGGT1_271930	Uncharacterized protein	-3.4
11.497	S7WK56	TGGT1_271935	Uncharacterized protein	1.87
8.12834	A0A125YP90	TGGT1_271970	Glideosome-associated protein with multiple-membrane spans GAPM3	0.23
6.87353	A0A125YTD5	TGGT1_272350	mRNA export protein	-4.41
9.43648	A0A125YMT7	TGGT1_272520	Uncharacterized protein	2.08
5.05727	S7WC97	TGGT1_272640	Putative eukaryotic initiation factor-2B, epsilon subunit	-3.81
8.31695	S7V3B1	TGGT1_272910	T-complex protein 1 subunit delta	-3.26
4.84327	S7WJP2	TGGT1_273050	Uncharacterized protein	-2.27
5.21349	S7V3B8	TGGT1_273070	Putative GTPase activating protein for adp ribosylation factor	-0.11
7.13014	S7V3E5	TGGT1_273370	Coatomer subunit gamma	-0.94
4.30476	A0A125YVE2	TGGT1_273460	Eukaryotic translation initiation factor 3 subunit L	-4.97
4.55308	S7WCF1	TGGT1_273500	Probable UDP-N-acetylglucosamine--peptide N-acetylglucosaminyltransferase SPINDLY	-4.12
4.38413	S7V3F2	TGGT1_273560	Putative kinesin heavy chain	0.58
4.67372	A0A125YP12	TGGT1_273760	Heat shock protein HSP70	-1.84
4.62949	S7V3G9	TGGT1_273800	WD domain, G-beta repeat-containing protein	-0.58
4.16489	S7V4E3	TGGT1_274060	2-oxoglutarate/malate translocase OMT	-0.92
4.02547	S7WCL1	TGGT1_274130	TBC domain-containing protein	-0.63
5.06776	S7UQW4	TGGT1_275350	TBC domain-containing protein	-0.1
7.40722	S7W2N2	TGGT1_275670	Alveolin domain containing intermediate filament IMC15	-2.77
5.13293	S7W8J4	TGGT1_277850	Trypsin domain-containing protein	-3.55
5.98123	S7W8I0	TGGT1_278130	Uncharacterized protein	-3.93
8.60883	S7W8B0	TGGT1_278780	Ubiquitin-like domain-containing protein	-2.18
6.6913	S7UZI5	TGGT1_278870	Myosin F	-2.14
3.54226	S7W886	TGGT1_278975	ICE family protease (Caspase) p20 domain-containing protein	0.07
5.65202	S7VQ21	TGGT1_279320	Uncharacterized protein	-0.85
7.43564	S7UUK8	TGGT1_280370	Uncharacterized protein	-2.7
4.13474	S7UU79	TGGT1_280560	Selenide, water dikinase	-1.59
6.3639	A0A125YK53	TGGT1_281650	Uncharacterized protein	-5.37
3.12653	S7UVC3	TGGT1_282070	Uncharacterized protein	-1.02
7.54887	S7UMS7	TGGT1_283850	Peptidylprolyl isomerase	0.13
2.37628	A0A125YRM1	TGGT1_284560	Ribosomal protein RPL9	-0.87
4.6713	S7VWD9	TGGT1_284620	Uncharacterized protein	-3.01
1.30785	S7UNS2	TGGT1_284645	Uncharacterized protein	-1.78
3.32565	S7VWH4	TGGT1_285210	Uncharacterized protein	-1.9
4.03008	S7UMX0	TGGT1_285500	Uncharacterized protein	1.38
4.08387	S7UNP1	TGGT1_285650	Uncharacterized protein	1.34
3.55384	S7UP13	TGGT1_286030	Uncharacterized protein	0.43
5.83698	S7VWL2	TGGT1_286160	Non-specific serine/threonine protein kinase (Fragment)	0.51
2.54485	S7UNY1	TGGT1_286420	Putative elongation factor 1-alpha (EF-1-ALPHA)	-4.89
2.45481	S7W358	TGGT1_286420	Elongation factor 1-alpha (Fragment)	-2.49
7.7839	S7UP07	TGGT1_286580	Hydrolase_4 domain-containing protein	2.23
6.29728	S7VWS9	TGGT1_286590	Microtubule associated protein SPM2	1.75
7.42345	S7UP66	TGGT1_286600	Uncharacterized protein	0.51
3.96585	A0A125YUI3	TGGT1_286750	MA3 domain-containing protein	-4.09
3.91385	S7UPG8	TGGT1_287500	CCT-theta	-4.36
7.0148	S7UPF4	TGGT1_288260	Uncharacterized protein	-3.82
3.47507	S7VY82	TGGT1_288600	WD domain, G-beta repeat-containing protein	-4.51
2.90801	S7VY87	TGGT1_288650	Dense granule protein GRA12	-3.97
4.28061	S7VY97	TGGT1_288800	Endonuclease/exonuclease/phosphatase family protein	2.28
7.88163	A0A125YQV7	TGGT1_288860	RuvB-like helicase	1.9
6.39723	S7VYE5	TGGT1_289080	HEAT repeat-containing protein	1.38
3.12715	S7UQF4	TGGT1_289190	Tetratricopeptide repeat-containing protein	-4.59
5.16728	S7UQR8	TGGT1_289330	Ubiquitin carboxyl-terminal hydrolase family 2 protein	-1.14
5.48857	S7W483	TGGT1_289510	H/ACA ribonucleoprotein complex non-core subunit NAF1	-3.67
6.10682	A0A125YQI3	TGGT1_289600	Heat shock protein HSP29	-3.75
7.93156	A0A125YIU7	TGGT1_289650	Phosphoenolpyruvate carboxykinase (ATP)	-3.8
0.76721	S7UQ54	TGGT1_289690	Glyceraldehyde-3-phosphate dehydrogenase	-5.44
1.84814	A0A125YNY4	TGGT1_289750	Ubiquitin	-3.91
1.81821	S7UPX3	TGGT1_289820	TBC domain-containing protein	0.56
4.50915	S7UPZ2	TGGT1_290160	Putative sortilin	-4.77
2.87081	S7VXU2	TGGT1_290310	Uncharacterized protein	-4.57
4.56636	S7W4E2	TGGT1_290605	Uncharacterized protein	-4.69
3.44736	S7UQ10	TGGT1_290620	Uncharacterized protein	-4.39
4.73364	A0A125YNP2	TGGT1_290660	RNA recognition motif-containing protein	-2.58
6.8525	S7UPA3	TGGT1_290920	Oxidoreductase, 2OG-Fe(II) oxygenase family protein	1.34
8.68321	A0A125YSB0	TGGT1_290950	Clathrin heavy chain	-2.06
7.73899	S7UQ42	TGGT1_291140	CCR4-Not complex component, Not1 protein	0.11
8.08282	S7VY12	TGGT1_291180	Uncharacterized protein	-4.58
1.13873	A0A125YZM3	TGGT1_292220	PCI domain-containing protein	-3.21
7.96537	A0A125YMU4	TGGT1_292950	Uncharacterized protein	0.25
11.7426	S7VXB8	TGGT1_293180	NADP-specific glutamate dehydrogenase	-4.82
7.92136	S7VRH5	TGGT1_293220	DHHC zinc finger domain-containing protein	-0.98
11.3531	A0A125YR46	TGGT1_293360	Uncharacterized protein	1.55
6.95594	S7UIQ6	TGGT1_293690	Profilin	-3.91
5.64692	A0A125YY94	TGGT1_293730	DHHC zinc finger domain-containing protein	-2.21
7.91085	A0A125YZN6	TGGT1_294220	zf-C6H2 domain-containing protein	0.69
6.04285	A0A125YRG4	TGGT1_294360	Putative ubiquitin specific protease 39 isoform 2	-4.1
10.4828	A0A125YKT4	TGGT1_294610	Putative histone lysine methyltransferase, SET	1.68
5.84044	S7VXH6	TGGT1_294630	PH domain-containing protein	1.13
6.9341	A0A125YLN2	TGGT1_294670	Eukaryotic translation initiation factor 3 subunit G	-5.3
8.79072	S7UIX0	TGGT1_294730	Sec16_C domain-containing protein	-1.58
4.7409	S7VRQ4	TGGT1_294840	Zinc finger (CCCH type) motif-containing protein	-3.6
6.60409	A0A125YFV1	TGGT1_294860	Uncharacterized protein	-4.54
1.54713	S7UI50	TGGT1_295125	Rhoptry protein ROP4	-4.45
9.10971	A0A125YNR7	TGGT1_295360	Uncharacterized protein	-5.99
2.74805	A0A125YFJ1	TGGT1_295680	Putative periodic tryptophan protein PWP2	-1.62
4.00659	S7VRS7	TGGT1_295850	Cyclic nucleotide-binding domain-containing protein	-2.89
6.73072	S7UI69	TGGT1_296010	Phosphatidylinositol 3-and 4-kinase	-2.16
6.85663	S7UKZ1	TGGT1_297060	Phosphoglycerate mutase	-5.67
4.77151	S7UKY2	TGGT1_297420	Putative beta-tubulin cofactor D	1.03
3.88606	S7UKY6	TGGT1_297500	T-complex protein 1 subunit eta	-4.32
5.99425	S7UKZ6	TGGT1_297520	Proteophosphoglycan PPG1	1.24
5.79847	S7VZF6	TGGT1_297720	Trehalose-phosphatase	-4.16
9.19078	S7ULJ6	TGGT1_298610	GYF domain-containing protein	-0.44
3.31879	A0A125YWQ6	TGGT1_299210	CTP synthase	-1.18
6.41958	S7UGI2	TGGT1_300120	Aminotransferase, class V superfamily protein	2.39
4.52764	A0A125YPX4	TGGT1_300260	Threonyl-tRNA synthetase	-1.29
2.2989	S7UHK6	TGGT1_301400	Uncharacterized protein	-4.24
8.82515	S7VVX2	TGGT1_301410	Uncharacterized protein	-4.29
1.69107	S7W9P3	TGGT1_304630	ATG C terminal domain-containing protein	0.67
2.33791	S7UTW0	TGGT1_304650	Histidine acid phosphatase superfamily protein	-4.59
8.91486	S7W2W6	TGGT1_304670	Leucine rich repeat-containing protein	-1.35
3.61247	S7VQK6	TGGT1_305510	Uncharacterized protein	-1.53
1.70397	A0A125YUG2	TGGT1_305520	Ribosomal protein RPS2	-1.61
3.39421	S7UI61	TGGT1_305560	Vps51/Vps67 protein	-0.37
7.43167	S7VQT7	TGGT1_306190	Uncharacterized protein	-1.73
8.04454	S7UIG4	TGGT1_306660	RNA pseudouridine synthase superfamily protein	0.41
3.12775	A0A125YY67	TGGT1_307810	Uncharacterized protein	1
5.5455	S7WI03	TGGT1_307860	Uncharacterized protein	-4.23
3.88108	S7V2C7	TGGT1_308060	PH domain-containing protein	-4.13
7.50707	S7UT19	TGGT1_308860	Uncharacterized protein	-2.28
3.07304	S7US37	TGGT1_308870	C3H1-type domain-containing protein	-1.36
5.73074	S7USU6	TGGT1_309200	Zinc finger (CCCH type) motif-containing protein	-4.55
4.34023	S7W128	TGGT1_309210	Putative peroxiredoxin 6	1.01
10.5822	S7W7Q4	TGGT1_309220	GTPase activating protein for Arf protein	-6.01
3.28273	A0A125YTH4	TGGT1_309820	Ribosomal protein RPL11	-4.42
5.40931	S7W7W9	TGGT1_310190	PIK3R4 kinase-related protein (Incomplete catalytic triad)	-1.78
7.57821	S7W177	TGGT1_310220	Uncharacterized protein	0.74
5.14213	A0A125YJY7	TGGT1_310440	Membrane occupation and recognition nexus protein MORN1	-5.53
3.31622	S7UT34	TGGT1_310670	Alpha-1,4 glucan phosphorylase (Fragment)	-5.5
1.73324	S7W275	TGGT1_310750	Emp24/gp25L/p24 family protein	-0.11
4.76081	S7UT71	TGGT1_310950	AP2 domain transcription factor AP2XI-3	-1.82
-2.94579	S7UU53	TGGT1_311000	Uncharacterized protein	-2.92
9.92952	S7UU25	TGGT1_311230	Uncharacterized protein	-4.13
8.61918	S7UT11	TGGT1_311400	WD domain, G-beta repeat-containing protein	-0.38
2.90287	A0A125YJG4	TGGT1_311720	Chaperonin protein BiP	-4.65
5.87835	S7USW7	TGGT1_311770	Uncharacterized protein	-3.31
2.74323	S7W8L5	TGGT1_311860	Uncharacterized protein	-0.86
2.21463	S7UTV3	TGGT1_311920	GRAM domain-containing protein	-4.7
6.44392	S7UTD5	TGGT1_312622	DUF803 domain-containing protein	-3.92
3.84616	S7W8B2	TGGT1_313010	DEAD (Asp-Glu-Ala-Asp) box polypeptide DDX6	-4.27
4.92522	A0A125YGI2	TGGT1_313230	Eukaryotic initiation factor-2, alpha subunit	0.71
6.6312	S7USI3	TGGT1_313270	Uncharacterized protein	0.54
6.85437	S7W864	TGGT1_313370	Uncharacterized protein	-5.42
6.91567	A0A125YKB3	TGGT1_313380	Uncharacterized protein	1.11
4.82134	S7UT72	TGGT1_313390	Ribosomal protein RPL6	-4.96
9.15284	S7UTL3	TGGT1_313670	AP-1 complex subunit gamma	0.54
11.8272	S7W9C5	TGGT1_313780	Uncharacterized protein	-3.44
8.88368	S7UUI8	TGGT1_313790	CEP44 domain-containing protein	-1.31
6.29712	S7UU31	TGGT1_313910	RNA recognition motif 2 protein	-4.38
1.55341	S7UU17	TGGT1_314250	Bradyzoite rhoptry protein BRP1	-4.64
2.47408	S7UUA9	TGGT1_314530	RPAP1 family protein	-1.16
2.77664	A0A125YZG6	TGGT1_314780	Myosin G	-0.05
-1.58138	A0A125YUF5	TGGT1_314810	Ribosomal protein RPL7	0.88
1.76594	S7UMH3	TGGT1_314850	Peptidase_M16_M domain-containing protein	-4.91
1.94596	S7ULG7	TGGT1_314970	Protein SEY1 homolog	-0.27
4.82997	A0A125YNA2	TGGT1_315270	Uncharacterized protein	0.2
4.18651	S7W1G7	TGGT1_315280	Uncharacterized protein (Fragment)	-1.78
9.06365	A0A125YVR1	TGGT1_315510	Uncharacterized protein	-3.07
11.8352	S7W143	TGGT1_315750	Uncharacterized protein	0.64
4.7062	S7VUW3	TGGT1_315860	EF hand domain-containing protein	-0.24
9.83261	S7ULE0	TGGT1_316340	Uncharacterized protein	-4.36
4.63451	S7UL74	TGGT1_316400	Tubulin alpha chain (Fragment)	-0.17
2.24771	S7UM15	TGGT1_316520	1,4-alpha-glucan branching enzyme	-2.91
4.18456	S7ULZ7	TGGT1_316650	Uncharacterized protein	-2.01
3.44642	S7W0Z9	TGGT1_316680	RNA pseudouridine synthase superfamily protein	-4.11
3.6092	S7UJN9	TGGT1_318210	Uncharacterized protein	-0.19
4.95514	S7UJM8	TGGT1_318440	Helicase associated domain (Ha2) protein	-3.66
1.22508	A0A125YPA5	TGGT1_318510	Vesicle-fusing ATPase	-0.52
7.42664	S7VYV8	TGGT1_318570	Vesicle transport protein	-0.82
4.59582	A0A125YVQ3	TGGT1_318710	ATP-binding cassette sub-family F member 1	-1.88
6.84515	S7UK89	TGGT1_320000	SCY kinase (Incomplete catalytic triad)	-2.2
1.21776	S7UJG3	TGGT1_320020	Transporter, major facilitator family protein	-5.18
10.4326	S7UK93	TGGT1_320030	Uncharacterized protein	-4.91
1.22184	A0A125YYH7	TGGT1_320050	Ribosomal protein RPL5	-0.07
9.25961	S7UK98	TGGT1_320080	Uncharacterized protein	2.64
7.04707	S7VYK2	TGGT1_320100	RNA recognition motif-containing protein	N/A
1.72784	S7VXP3	TGGT1_321340	Putative membrane protein	N/A
3.96765	S7VXS0	TGGT1_321410	Uncharacterized protein
4.56759	A0A125YP61	TGGT1_321500	RNA recognition motif-containing protein
8.77789	A0A125YT61	TGGT1_321620	Dynamin-related protein DRPB
5.4038	A0A125YT80	TGGT1_321680	HABP4_PAI-RBP1 domain-containing protein
7.35869	S7V3T7	TGGT1_324600	Heat shock protein
3.50998	S7UZT8	TGGT1_408820	NTPase (Fragment)
5.87874	S7UG13	TGGT1_411470	Putative transmembrane protein
