# Supplementary material for: Tepsin and AP4 mediate transport from the trans-Golgi to the plant-like vacuole in toxoplasma
Source: J Cell Biol. 2025 Oct 13;224(12):e202312109. doi: 10.1083/jcb.202312109 (PMC12517565; doi:10.1083/jcb.202312109)
Supplement: Table S11 — shows TurboID differential abundance in parasites treated for 6 h with biotin and non-treated parasites (phenotypic score less than −1.5 and predicted location). [file jcb_202312109_tables11.xlsx]

## Sheet: Sheet1
Table S11: TurboID differential abundance in parasites treated for 6h with Biotin and non treated parasites (Phenotypic score <-1.5 and predicted location)
GeneID	Product Description	Phenotypic score	HyperLOPIT localisation
TGGT1_201680	putative eukaryotic initiation factor-3 subunit 10	-4.55	nucleus - non-chromatin
TGGT1_201700	WD domain, G-beta repeat-containing protein	-3.65	nucleus - non-chromatin
TGGT1_202500	GAPM1a	-4.49
TGGT1_203120	hypothetical protein	-4.2
TGGT1_204020	ribosomal protein RPL8	-4.99	60S ribosome
TGGT1_204160	GYF domain-containing protein	-4.57	nucleus - chromatin
TGGT1_205380	fructose-bisphospatase I	-1.67	nucleus - chromatin
TGGT1_205440	CCT chaperonin gamma subunit	-4.52	cytosol
TGGT1_205470	putative translation elongation factor 2 family protein	-4.31	cytosol
TGGT1_207060	ribonucleoside-diphosphate reductase small subunit	-4.35	nucleus - chromatin
TGGT1_207370	hypothetical protein	-3.89	nucleus - chromatin
TGGT1_207390	putative coatomer protein complex, gamma sub-unit	-4.14	nucleus - chromatin
TGGT1_207840	ribosomal protein RPS17	-3.75	40S ribosome
TGGT1_207990	ribosomal RNA large subunit methyltransferase J protein	-5.01	nucleolus
TGGT1_208050	putative ABC transporter	-2.31
TGGT1_209420	hypothetical protein	-2.96	cytosol
TGGT1_210345	hypothetical protein	-1.79
TGGT1_210430	DnaJ domain-containing protein	-3.81
TGGT1_210700	hypothetical protein	-1.95	nucleus - chromatin
TGGT1_211350	CBS domain-containing protein	-2.4	Golgi
TGGT1_212260	Sjogren's syndrome/scleroderma autoantigen 1 (Autoantigen p27) protein	-4.5	nucleus - chromatin
TGGT1_212770	hypothetical protein	-1.8
TGGT1_212840	HIT zinc finger protein	-4.75	nucleus - chromatin
TGGT1_213392	surface antigen repeat-containing protein	-5.02	nucleus - chromatin
TGGT1_214270	putative translation initiation factor IF-2	-5.99	cytosol
TGGT1_214610	hypothetical protein	-4.12	nucleus - chromatin
TGGT1_214970	putative DNA replication licensing factor	-4.96	nucleus - chromatin
TGGT1_215170	putative serine/threonine-protein phosphatase 2A catalytic subunit beta isoform	-4.39
TGGT1_215460	ribosomal protein RPS24	-3.44	40S ribosome
TGGT1_216000	alveolin domain containing intermediate filament IMC3	-4.22	IMC
TGGT1_216620	EF hand domain-containing protein	-1.93	PM - integral
TGGT1_216670	FUSE-binding protein 2 / KH-type splicing regulatory protein	-3.31	nucleus - non-chromatin
TGGT1_216880	guanine nucleotide-binding protein	-5.07	cytosol
TGGT1_217460	glutaminyl-tRNA synthetase (GlnRS)	-3.72	cytosol
TGGT1_217740	3-ketoacyl-(acyl-carrier-protein) reductase	-1.89	apicoplast
TGGT1_219270	multi-pass transmembrane protein	-3.53	IMC
TGGT1_219320	acid phosphatase GAP50	-3.74	IMC
TGGT1_219460	hypothetical protein	-3.7	cytosol
TGGT1_219710	hypothetical protein	-2.03	nucleus - chromatin
TGGT1_219850	prolyl-tRNA synthetase (ProRS)	-4.45	cytosol
TGGT1_220090	hypothetical protein	-3.67	cytosol
TGGT1_220270	alveolin domain containing intermediate filament IMC6	-3.19	IMC
TGGT1_221620	putative beta-tubulin	-2.8	tubulin cytoskeleton
TGGT1_221690	hypothetical protein	-1.99	cytosol
TGGT1_221870	hypothetical protein	-4.35	ER
TGGT1_222380	importin-beta N-terminal domain-containing protein	-3.51	cytosol
TGGT1_222900	phosphoserine phosphatase	-2.17	nucleus - chromatin
TGGT1_223050	ribosomal protein RPS20	-4.19	nucleus - chromatin
TGGT1_223410	putative eukaryotic initiation factor-4E	-4.41	nucleus - chromatin
TGGT1_224240	protein phosphatase 2C domain-containing protein	-3.89	nucleus - chromatin
TGGT1_224650	mRNA capping enzyme, beta chain protein	-3.4	nucleus - chromatin
TGGT1_224850	putative polyadenylate binding protein	-4.12	nucleus - non-chromatin
TGGT1_225050	putative adenosylhomocysteinase	-1.58	cytosol
TGGT1_225080	ribosomal protein RPS18	-4.15	40S ribosome
TGGT1_225960	STE kinase	-2.03
TGGT1_226220	alveolin domain containing intermediate filament IMC9	-2.11	apical 1
TGGT1_226250	DEAD (Asp-Glu-Ala-Asp) box polypeptide DDX3X	-4.25	nucleus - non-chromatin
TGGT1_226340	hypothetical protein	-2.56	nucleus - chromatin
TGGT1_226510	Sec23/Sec24 trunk domain-containing protein	-4.28	nucleus - chromatin
TGGT1_226660	hypothetical protein	-6.49	nucleus - chromatin
TGGT1_226960	phosphofructokinase PFKII	-5.19	cytosol
TGGT1_226970	ribosomal protein RPS11	-3.75	40S ribosome
TGGT1_227360	ribosomal protein RPL3	-5.9	60S ribosome
TGGT1_227450	hydrolase, NUDIX family protein	-1.71	nucleus - chromatin
TGGT1_227600	ribosomal protein RPL34	-5.27	60S ribosome
TGGT1_227610	hypothetical protein	-3.55	nucleus - chromatin
TGGT1_227800	EF hand domain-containing protein	-3.19	nucleus - chromatin
TGGT1_228470	ribosomal protein RPL15	-4.94	60S ribosome
TGGT1_228750	calcium dependent protein kinase CDPK7	-4.13	nucleus - chromatin
TGGT1_229260	hypothetical protein	-3.52
TGGT1_229670	ribosomal protein RPS23	-3.75	40S ribosome
TGGT1_230000	hypothetical protein	-5.29	nucleus - chromatin
TGGT1_230140	vacuolar sorting protein 9 (vps9) domain-containing protein	-3	nucleus - chromatin
TGGT1_230210	alveolin domain containing intermediate filament IMC10	-4.7	IMC
TGGT1_230230	hypothetical protein	-4.65	nucleus - non-chromatin
TGGT1_230400	hypothetical protein	-2.42	nucleus - chromatin
TGGT1_230690	LNS2 (Lipin/Ned1/Smp2) protein	-3.74	IMC
TGGT1_230700	hypothetical protein	-5.39	nucleus - chromatin
TGGT1_230880	hypothetical protein	-2.24	cytosol
TGGT1_230940	hypothetical protein	-4.92	nucleus - chromatin
TGGT1_231160	hypothetical protein	-1.6	IMC
TGGT1_231440	LsmAD domain-containing protein	-1.65	nucleus - non-chromatin
TGGT1_231630	alveolin domain containing intermediate filament IMC4	-4.52	IMC
TGGT1_231640	alveolin domain containing intermediate filament IMC1	-4	IMC
TGGT1_231850	serine-threonine phosophatase 2C (PP2C)	-4.39	cytosol
TGGT1_232080	hypothetical protein	-3.67	ER
TGGT1_232180	UBA/TS-N domain-containing protein	-1.57	ER
TGGT1_232180	UBA/TS-N domain-containing protein	-1.57
TGGT1_232230	ribosomal protein RPL30	-4.23	60S ribosome
TGGT1_232300	ribosomal protein RPS3	-4.37	40S ribosome
TGGT1_232710	ribosomal protein RPS3A	-4.09	40S ribosome
TGGT1_232780	hypothetical protein	-1.88	dense granules
TGGT1_233020	Not1 N-terminal domain, CCR4-Not complex component protein	-2.66	nucleus - non-chromatin
TGGT1_233190	SKIP/SNW domain-containing protein	-4.4	nucleus - non-chromatin
TGGT1_233720	DNA-directed RNA polymerase II RPBABC8	-3.75	nucleus - non-chromatin
TGGT1_234280	AMP deaminase	-3.16	cytosol
TGGT1_234640	hypothetical protein	-1.96
TGGT1_235020	putative COPI protein	-4.46	cytosol
TGGT1_235470	myosin A	-3.09	IMC
TGGT1_235970	putative eukaryotic initiation factor-2 gamma	-5.01	cytosol
TGGT1_236040	fructose-1,6-bisphosphate aldolase	-3.46	cytosol
TGGT1_236210	putative peptidase M16 family potein	-4.74	mitochondrion - membranes
TGGT1_236650	DEAD (Asp-Glu-Ala-Asp) box polypeptide 17	-5.58	nucleus - non-chromatin
TGGT1_236840	putative zinc finger (C-x8-C-x5-C-x3-H)-2	-3.3	nucleus - chromatin
TGGT1_236850	hypothetical protein	-1.7
TGGT1_236910	putative U2 snRNP auxiliary factor	-3.26	nucleus - non-chromatin
TGGT1_236930	hypothetical protein	-5.59	dense granules
TGGT1_238010	ribosomal protein RPL23A	-4.8	60S ribosome
TGGT1_238170	hypothetical protein	-5.06
TGGT1_238400	endonuclease/exonuclease/phosphatase domain-containing protein	-3.7	nucleus - chromatin
TGGT1_239260	histone H4	-4.81	nucleus - chromatin
TGGT1_239410	hypothetical protein	-3.68	nucleus - chromatin
TGGT1_239760	ribosomal protein RPL22	-4.32	60S ribosome
TGGT1_240050	hypothetical protein	-2.74	nucleus - chromatin
TGGT1_240220	hypothetical protein	-2.1	cytosol
TGGT1_240510	hypothetical protein	-4.06	dense granules
TGGT1_240600	putative chaperonin cpn60	-3.32	apicoplast
TGGT1_240650	putative coatomer protein complex, subunit alpha	-4.62	cytosol
TGGT1_242290	putative proteasome subunit alpha1	-4.48	20S proteasome
TGGT1_242330	ribosomal protein RPS5	-4.92	40S ribosome
TGGT1_242830	putative XRN 5'-3' exonuclease	-4.96	nucleus - non-chromatin
TGGT1_243200	hypothetical protein	-3.95	dense granules
TGGT1_243330	hypothetical protein	-2.73
TGGT1_243570	ribosomal protein RPS26	-5.14	40S ribosome
TGGT1_243710	t-complex protein beta subunit	-4.79	cytosol
TGGT1_243960	nuclear transport factor 2 (ntf2) domain-containing protein	-2.28	nucleus - non-chromatin
TGGT1_244290	adapter-related protein	-4.87	nucleus - chromatin
TGGT1_244380	cactin	-4.92	nucleus - non-chromatin
TGGT1_244460	hypothetical protein	-1.5	nucleus - chromatin
TGGT1_244470	hypothetical protein	-4.21	apical 1
TGGT1_244500	Tubulin-tyrosine ligase family protein	-3.22
TGGT1_244650	putative eukaryotic initiation factor-5	-4.08	cytosol
TGGT1_245680	ribosomal protein RPL21	-3.65	60S ribosome
TGGT1_246100	putative phosducin	-4.97	cytosol
TGGT1_247470	putative nucleolar protein	-3.33	cytosol
TGGT1_247600	hypothetical protein	-2	nucleus - chromatin
TGGT1_248340	GTP-binding nuclear protein ran/tc4	-4.59	nucleus - chromatin
TGGT1_248740	hypothetical protein	-4.02
TGGT1_249250	ribosomal protein RPL35A	-5.08	60S ribosome
TGGT1_249900	putative adenine nucleotide translocator	-3.78	mitochondrion - membranes
TGGT1_250700	hypothetical protein	-1.67	nucleus - chromatin
TGGT1_250770	putative eukaryotic initiation factor-4A	-4.13	cytosol
TGGT1_251500	putative eukaryotic initiation factor-3, subunit 3	-3.35	nucleus - non-chromatin
TGGT1_251630	slc30a2 protein	-3.06	Golgi
TGGT1_251730	hypothetical protein	-4.64	nucleus - chromatin
TGGT1_252210	pentatricopeptide repeat domain-containing protein	-4.16	nucleus - chromatin
TGGT1_253140	hypothetical protein	-4.12	nucleus - chromatin
TGGT1_253440	putative cell-cycle-associated protein kinase SRPK	-3.09	nucleus - chromatin
TGGT1_254580	UDP-galactose transporter family protein	-4.9	ER
TGGT1_254940	MIF4G domain-containing protein	-2.13	nucleus - chromatin
TGGT1_256760	pyruvate kinase PyK1	-4.03	cytosol
TGGT1_256970	putative vacuolar ATP synthase subunit A	-3.61	nucleus - chromatin
TGGT1_256990	glycyl-tRNA synthetase	-4.28	cytosol
TGGT1_257350	putative eukaryotic translation initiation factor	-4.05	nucleus - chromatin
TGGT1_257530	transporter, major facilitator family protein	-4.73	PM - integral
TGGT1_257680	myosin light chain MLC1	-2.7	IMC
TGGT1_258080	hypothetical protein	-2.41	nucleus - non-chromatin
TGGT1_258540	phosphoglycerate mutase family protein	-4.95	nucleus - chromatin
TGGT1_258970	hypothetical protein	-5.01	nucleus - chromatin
TGGT1_259070	acetyltransferase, GNAT family protein	-2.51
TGGT1_259240	ribosomal protein RPS21	-4.87	cytosol
TGGT1_259550	dihydropteroate synthase	-3.55	cytosol
TGGT1_259640	nucleoporin autopeptidase	-4.08	nucleus - chromatin
TGGT1_259720	hypothetical protein	-4.55	nucleus - chromatin
TGGT1_260180	hypothetical protein	-4.07	mitochondrion - membranes
TGGT1_260580	hypothetical protein	-3.26
TGGT1_261410	protein-tyrosine-phosphatase	-2.85
TGGT1_262150	kelch repeat and K+ channel tetramerisation domain containing protein	-3.85	nucleus - chromatin
TGGT1_262390	TLD protein	-2.15	nucleus - chromatin
TGGT1_262610	hypothetical protein	-1.51	Golgi
TGGT1_262620	RNA recognition motif-containing protein	-2.1	nucleus - non-chromatin
TGGT1_262670	ribosomal protein RPL18A	-4.54	60S ribosome
TGGT1_262690	ribosomal protein RPL27	-4.67	60S ribosome
TGGT1_262690	ribosomal protein RPL27	-4.67	60S ribosome
TGGT1_263040	ribosomal protein RPS16	-3.98	40S ribosome
TGGT1_263300	eukaryotic porin protein	-3.67	mitochondrion - membranes
TGGT1_263700	ribosomal protein RPS14	-4.59	40S ribosome
TGGT1_264040	hypothetical protein	-2.54	mitochondrion - membranes
TGGT1_264090	hypothetical protein	-4.74	nucleus - chromatin
TGGT1_265180	hypothetical protein	-1.61	mitochondrion - soluble
TGGT1_266060	ribosomal protein RPSA	-5.48	cytosol
TGGT1_266280	HEAT repeat-containing protein	-4.54	nucleus - chromatin
TGGT1_266960	beta-tubulin	-4	tubulin cytoskeleton
TGGT1_267030	ribonuclease type III Dicer	-4.03
TGGT1_267370	kinesin motor domain-containing protein	-2.7	apical 1
TGGT1_267420	putative mago nashi family protein 2	-4.59	nucleus - non-chromatin
TGGT1_268200	RNA recognition motif-containing protein	-3.27	nucleus - non-chromatin
TGGT1_268330	hypothetical protein	-3.88	nucleus - chromatin
TGGT1_268870	tetratricopeptide repeat-containing protein	-1.66	cytosol
TGGT1_269180	MIF4G domain-containing protein	-3.86	nucleus - non-chromatin
TGGT1_269650	FFD and TFG box motifs protein	-1.68	nucleus - non-chromatin
TGGT1_269940	zinc finger motif, C2HC5-type protein	-2.28
TGGT1_270380	ribosomal protein RPS13	-4.6	40S ribosome
TGGT1_270510	asparaginyl-tRNA synthetase (NOB+tRNA synthase)	-3.93	cytosol
TGGT1_271060	Sec1 family protein	-5.04	Golgi
TGGT1_271970	glideosome-associated protein with multiple-membrane spans GAPM3	-2.6	IMC
TGGT1_272350	mRNA export protein	-3.4	nucleus - chromatin
TGGT1_272910	T-complex protein 1 delta subunit	-4.41	cytosol
TGGT1_273070	putative GTPase activating protein for adp ribosylation factor	-3.81	nucleus - chromatin
TGGT1_273370	putative coatomer gamma 2-subunit protein	-3.26	cytosol
TGGT1_273460	eukaryotic translation initiation factor 3 subunit 6 interacting protein	-2.27	nucleus - non-chromatin
TGGT1_273760	heat shock protein HSP70	-4.97	cytosol
TGGT1_273800	WD domain, G-beta repeat-containing protein	-4.12	nucleus - non-chromatin
TGGT1_274130	TBC domain-containing protein	-1.84	nucleus - chromatin
TGGT1_278780	hypothetical protein	-2.77	apical 1
TGGT1_278870	myosin F	-3.55	nucleus - chromatin
TGGT1_278975	ICE family protease (caspase) p20 domain-containing protein	-3.93	apicoplast
TGGT1_279320	hypothetical protein	-2.18	nucleus - chromatin
TGGT1_280370	hypothetical protein	-2.14	nucleus - non-chromatin
TGGT1_282070	hypothetical protein	-2.7
TGGT1_283850	peptidyl-prolyl cis-trans isomerase	-1.59	cytosol
TGGT1_284560	ribosomal protein RPL9	-5.37	60S ribosome
TGGT1_285500	hypothetical protein	-3.01	ER
TGGT1_285650	hypothetical protein	-1.78
TGGT1_286030	hypothetical protein	-1.9	nucleus - chromatin
TGGT1_287500	putative T complex chaperonin	-4.89	cytosol
TGGT1_288260	hypothetical protein	-2.49
TGGT1_288860	RuvB family 2 protein	-4.09	nucleus - non-chromatin
TGGT1_289080	HEAT repeat-containing protein	-4.36	nucleus - chromatin
TGGT1_289190	tetratricopeptide repeat-containing protein	-3.82	cytosol
TGGT1_289330	ubiquitin carboxyl-terminal hydrolase family 2 protein	-4.51	cytosol
TGGT1_289510	hypothetical protein	-3.97	cytosol
TGGT1_289750	ribosomal-ubiquitin protein RPL40	-4.59	nucleus - chromatin
TGGT1_290160	putative sortilin	-3.67	Golgi
TGGT1_290310	hypothetical protein	-3.75	nucleus - chromatin
TGGT1_290605	hypothetical protein	-3.8
TGGT1_290620	hypothetical protein	-5.44	nucleus - chromatin
TGGT1_290660	RNA recognition motif-containing protein	-3.91	nucleus - non-chromatin
TGGT1_290950	putative clathrin heavy chain	-4.77	cytosol
TGGT1_291140	CCR4-Not complex component, Not1 protein	-4.57	nucleus - chromatin
TGGT1_291180	hypothetical protein	-4.69	nucleus - chromatin
TGGT1_292220	PCI domain-containing protein	-4.39	19S proteasome
TGGT1_292950	hypothetical protein	-2.58	apical 1
TGGT1_293220	DHHC zinc finger domain-containing protein	-2.06	Golgi
TGGT1_293690	profilin PRF	-4.58	cytosol
TGGT1_293730	DHHC zinc finger domain-containing protein	-3.21	IMC
TGGT1_294360	putative ubiquitin specific protease 39 isoform 2	-4.82	nucleus - non-chromatin
TGGT1_294670	translation initiation factor 3 subunit	-3.91	nucleus - non-chromatin
TGGT1_294730	hypothetical protein	-2.21	nucleus - chromatin
TGGT1_294860	hypothetical protein	-4.1
TGGT1_295680	putative periodic tryptophan protein PWP2	-5.3	nucleolus
TGGT1_295850	cyclic nucleotide-binding domain-containing protein	-1.58	apical 2
TGGT1_296010	phosphatidylinositol 3- and 4-kinase	-3.6	nucleus - chromatin
TGGT1_297060	phosphoglycerate mutase PGMII	-4.54	cytosol
TGGT1_297420	putative beta-tubulin cofactor D	-4.45	endomembrane vesicles
TGGT1_297500	T-complex protein 1 eta subunit	-5.99	cytosol
TGGT1_297520	proteophosphoglycan PPG1	-1.62	dense granules
TGGT1_297720	trehalose-phosphatase	-2.89	cytosol
TGGT1_298610	GYF domain-containing protein	-2.16	nucleus - chromatin
TGGT1_299210	CTP synthase	-5.67	cytosol
TGGT1_300260	threonyl-tRNA synthetase family protein	-4.32	cytosol
TGGT1_301410	hypothetical protein	-4.16	nucleus - chromatin
TGGT1_305520	ribosomal protein RPS2	-4.24	40S ribosome
TGGT1_305560	Vps51/Vps67 protein	-4.29	nucleus - chromatin
TGGT1_306660	RNA pseudouridine synthase superfamily protein	-4.59	nucleus - chromatin
TGGT1_307860	hypothetical protein	-1.53	ER
TGGT1_308060	hypothetical protein	-1.61	nucleus - non-chromatin
TGGT1_308870	hypothetical protein	-1.73	nucleus - non-chromatin
TGGT1_309220	GTPase activating protein for Arf protein	-4.23	cytosol
TGGT1_309820	ribosomal protein RPL11	-4.13	40S ribosome
TGGT1_310190	PIK3R4 kinase-related protein (incomplete catalytic triad)	-2.28	nucleus - chromatin
TGGT1_310440	membrane occupation and recognition nexus protein MORN1	-4.55	cytosol
TGGT1_310750	emp24/gp25L/p24 family protein	-6.01	Golgi
TGGT1_310950	AP2 domain transcription factor AP2XI-3	-4.42	nucleus - chromatin
TGGT1_311000	hypothetical protein	-1.78	cytosol
TGGT1_311400	WD domain, G-beta repeat-containing protein	-5.53	nucleus - non-chromatin
TGGT1_311720	chaperonin protein BiP	-5.5	ER 2
TGGT1_311860	hypothetical protein	-1.82	nucleus - chromatin
TGGT1_311920	GRAM domain-containing protein	-2.92	nucleus - chromatin
TGGT1_312622	DUF803 domain-containing protein	-4.13	IMC
TGGT1_313230	eukaryotic initiation factor-2, alpha subunit	-4.65	cytosol
TGGT1_313270	hypothetical protein	-3.31	nucleus - chromatin
TGGT1_313380	hypothetical protein	-4.7	IMC
TGGT1_313390	ribosomal protein RPL6	-3.92	60S ribosome
TGGT1_313670	adaptin n terminal region domain-containing protein	-4.27	nucleus - chromatin
TGGT1_313910	RNA recognition motif 2 protein	-5.42	nucleus - non-chromatin
TGGT1_314530	RPAP1 family protein	-4.96	nucleus - chromatin
TGGT1_314810	ribosomal protein RPL7	-3.44	60S ribosome
TGGT1_314970	root hair defective 3 gtp-binding protein (rhd3) protein	-4.38	ER
TGGT1_315270	hypothetical protein	-4.64	cytosol
TGGT1_315860	EF hand domain-containing protein	-4.91	nucleus - chromatin
TGGT1_316650	hypothetical protein	-1.78	cytosol
TGGT1_316680	RNA pseudouridine synthase superfamily protein	-3.07	nucleus - chromatin
TGGT1_318510	putative N-ethylmaleimide-sensitive fusion protein	-4.36	nucleus - chromatin
TGGT1_318710	ATP-binding cassette sub-family F member 1	-2.91	nucleus - chromatin
TGGT1_320000	SCY kinase (incomplete catalytic triad)	-2.01	nucleus - chromatin
TGGT1_320020	transporter, major facilitator family protein	-4.11	PM - integral
TGGT1_320050	ribosomal protein RPL5	-3.66	cytosol
TGGT1_321340	putative membrane protein	-1.88	ER
TGGT1_321410	hypothetical protein	-2.2	nucleus - chromatin
TGGT1_321500	RNA recognition motif-containing protein	-5.18	nucleus - non-chromatin
TGGT1_321620	dynamin-related protein DRPB	-4.91	nucleus - chromatin
