# Supplementary material for: Tepsin and AP4 mediate transport from the trans-Golgi to the plant-like vacuole in toxoplasma
Source: J Cell Biol. 2025 Oct 13;224(12):e202312109. doi: 10.1083/jcb.202312109 (PMC12517565; doi:10.1083/jcb.202312109)
Supplement: Data S2 — shows quantification data. [file jcb_202312109_datas2.xlsx]

## Sheet: Fig3I Replication
Replication assay
floxed 301410-mCherry	replicate 1						replicate 2						replicate 3
	2 parasites	4 parasites	8 parasites	≥16 parasites	Total		2 parasites	4 parasites	8 parasites	≥16 parasites	Total		2 parasites	4 parasites	8 parasites	≥16 parasites	Total
plus R	135	190	121	11	457		30	65	43	8	146		32	62	45	5	144
minus R	6	27	70	200	303		5	11	11	113	140		11	21	17	111	160
% - Rapamycin	1.9802	8.91089	23.1023	66.0066	100		3.57143	7.85714	7.85714	80.7143	100		6.875	13.125	10.625	69.375	100
% + Rapamycin	29.5405	41.5755	26.477	2.407	100		20.5479	44.5205	29.4521	5.47945	100		22.2222	43.0556	31.25	3.47222	100

## Sheet: Fig3F egress
Egress assay
rep1				-R-CI					-R+CI					+R-CI					+R+CI
	Total vacuoles counted	Non-egressed	Egressed	Percentage		Total vacuoles counted	Non-egressed	Egressed	Percentage		Total vacuoles counted	Non-egressed	Egressed	Percentage		Total vacuoles counted	Non-egressed	Egressed	Percentage
floxed 301410-mCherry	193	79	114	59.0674		154	3	151	98.0519		232	181	51	21.9828		145	120	25	17.2414
rep2				-R-CI					-R+CI					+R-CI					+R+CI
	Total vacuoles counted	Non-egressed	Egressed	Percentage		Total vacuoles counted	Non-egressed	Egressed	Percentage		Total vacuoles counted	Non-egressed	Egressed	Percentage		Total vacuoles counted	Non-egressed	Egressed	Percentage
floxed 301410-mCherry	107	53	54	50.4673		101	1	100	99.0099		129	113	16	12.4031		120	101	19	15.8333
rep3				-R-CI					-R+CI					+R-CI					+R+CI
	Total vacuoles counted	Non-egressed	Egressed	Percentage		Total vacuoles counted	Non-egressed	Egressed	Percentage		Total vacuoles counted	Non-egressed	Egressed	Percentage		Total vacuoles counted	Non-egressed	Egressed	Percentage
floxed 301410-mCherry	168	99	69	41.0714		139	20	119	85.6115		110	99	11	10		110	86	24	21.8182
Tukey's multiple comparisons test	Mean Diff.	95.00% CI of diff.	Below threshold?	Summary	Adjusted P Value
-Rapa -CI vs. +Rapa -CI	35.41	17.54 to 53.28	Yes	**	0.001	A-B
-Rapa -CI vs. -Rapa +CI	-44.02	-61.89 to -26.15	Yes	***	0.0002	A-C
-Rapa -CI vs. +Rapa +CI	31.9	14.03 to 49.78	Yes	**	0.002	A-D
+Rapa -CI vs. -Rapa +CI	-79.43	-97.30 to -61.56	Yes	****	<0.0001	B-C
+Rapa -CI vs. +Rapa +CI	-3.502	-21.37 to 14.37	No	ns	0.9203	B-D
-Rapa +CI vs. +Rapa +CI	75.93	58.06 to 93.80	Yes	****	<0.0001	C-D
Test details	Mean 1	Mean 2	Mean Diff.	SE of diff.	n1	n2	q	DF
-Rapa -CI vs. +Rapa -CI	50.2	14.8	35.41	5.581	3	3	8.973	8
-Rapa -CI vs. -Rapa +CI	50.2	94.22	-44.02	5.581	3	3	11.16	8
-Rapa -CI vs. +Rapa +CI	50.2	18.3	31.9	5.581	3	3	8.085	8
+Rapa -CI vs. -Rapa +CI	14.8	94.22	-79.43	5.581	3	3	20.13	8
+Rapa -CI vs. +Rapa +CI	14.8	18.3	-3.502	5.581	3	3	0.8875	8
-Rapa +CI vs. +Rapa +CI	94.22	18.3	75.93	5.581	3	3	19.24	8
Compact letter display
-Rapa +CI	A
-Rapa -CI	B
+Rapa +CI	C
+Rapa -CI	C

## Sheet: Fig4D SortLR
average SortLR fragmentation
	rep1 percentage	rep2 percentage	rep3 percentage	average	stdev
- Rapa	0	5.55556	1.62602	2.39386	2.85626
+ 24hrs Rapa	15	5.35714	0.763359	7.04017	7.26601
+ 48hrs Rapa	70.5882	84.8214	60.274	71.8945	12.3258
+ 72hrs Rapa	95.2381	97.0874	98.2906	96.872	1.5376
+ 96hrs Rapa	99.0099	99.0099	98.4375	98.8191	0.330476

## Sheet: Fig4F DrpB
average DrpB fragmentation
	rep1 percentage	rep2 percentage	rep3 percentage	average	stdev
- Rapa	1.78571	16.5049	24.1379	14.1428	11.3618
+ 24hrs Rapa	18.3486	20.6107	21.6783	20.2125	1.70018
+ 48hrs Rapa	46.4286	61.5764	40.7895	49.5981	10.7498
+ 72hrs Rapa	74.7899	70.2532	71.8954	72.3128	2.297
+ 96hrs Rapa	91.3043	98.3607	93.4426	94.3692	3.61826

## Sheet: Fig6B AP4 plaque assay
AP4e Plaque assay
Sample	Drug	plaque size(um)
DiCreΔKu80	No_Rapa	594531291
DiCreΔKu80	No_Rapa	308291745
DiCreΔKu80	No_Rapa	219364505
DiCreΔKu80	No_Rapa	595988134
DiCreΔKu80	No_Rapa	511195264
DiCreΔKu80	No_Rapa	188624470
DiCreΔKu80	No_Rapa	196311142
DiCreΔKu80	No_Rapa	412507514
DiCreΔKu80	No_Rapa	497356927
DiCreΔKu80	No_Rapa	235306615
DiCreΔKu80	No_Rapa	535166637
DiCreΔKu80	No_Rapa	455427813
DiCreΔKu80	No_Rapa	216726889
DiCreΔKu80	No_Rapa	142941825
DiCreΔKu80	No_Rapa	339445882
DiCreΔKu80	No_Rapa	251010908
DiCreΔKu80	No_Rapa	334889093
DiCreΔKu80	No_Rapa	336982888
DiCreΔKu80	No_Rapa	405020409
DiCreΔKu80	No_Rapa	272050303
DiCreΔKu80	No_Rapa	158127243
DiCreΔKu80	No_Rapa	201308643
DiCreΔKu80	No_Rapa	312416139
DiCreΔKu80	No_Rapa	258589480
DiCreΔKu80	No_Rapa	245699088
DiCreΔKu80	50nM_Rapa	371030551
DiCreΔKu80	50nM_Rapa	680574345
DiCreΔKu80	50nM_Rapa	326001464
DiCreΔKu80	50nM_Rapa	507890223
DiCreΔKu80	50nM_Rapa	804705351
DiCreΔKu80	50nM_Rapa	579421463
DiCreΔKu80	50nM_Rapa	669285060
DiCreΔKu80	50nM_Rapa	359888031
DiCreΔKu80	50nM_Rapa	387385526
DiCreΔKu80	50nM_Rapa	672284393
DiCreΔKu80	50nM_Rapa	212647937
DiCreΔKu80	50nM_Rapa	314292254
DiCreΔKu80	50nM_Rapa	214713045
DiCreΔKu80	50nM_Rapa	452077836
DiCreΔKu80	50nM_Rapa	343419551
DiCreΔKu80	50nM_Rapa	510221421
DiCreΔKu80	50nM_Rapa	619402739
DiCreΔKu80	50nM_Rapa	464643107
DiCreΔKu80	50nM_Rapa	502607088
DiCreΔKu80	50nM_Rapa	271572329
DiCreΔKu80	50nM_Rapa	172540683
DiCreΔKu80	50nM_Rapa	411954368
DiCreΔKu80	50nM_Rapa	482928066
DiCreΔKu80	50nM_Rapa	420153268
DiCreΔKu80	50nM_Rapa	377857424
LoxP-AP4ε-HA	No_Rapa	310249093
LoxP-AP4ε-HA	No_Rapa	494767418
LoxP-AP4ε-HA	No_Rapa	470145794
LoxP-AP4ε-HA	No_Rapa	295956743
LoxP-AP4ε-HA	No_Rapa	540164004
LoxP-AP4ε-HA	No_Rapa	368316544
LoxP-AP4ε-HA	No_Rapa	425040242
LoxP-AP4ε-HA	No_Rapa	171110724
LoxP-AP4ε-HA	No_Rapa	286547142
LoxP-AP4ε-HA	No_Rapa	732507033
LoxP-AP4ε-HA	No_Rapa	230652480
LoxP-AP4ε-HA	No_Rapa	394641975
LoxP-AP4ε-HA	No_Rapa	740567060
LoxP-AP4ε-HA	No_Rapa	561988359
LoxP-AP4ε-HA	No_Rapa	256578775
LoxP-AP4ε-HA	No_Rapa	295210028
LoxP-AP4ε-HA	No_Rapa	411290882
LoxP-AP4ε-HA	No_Rapa	349255366
LoxP-AP4ε-HA	No_Rapa	298315796
LoxP-AP4ε-HA	No_Rapa	300042053
LoxP-AP4ε-HA	No_Rapa	472974661
LoxP-AP4ε-HA	No_Rapa	531709832
LoxP-AP4ε-HA	No_Rapa	412271257
LoxP-AP4ε-HA	No_Rapa	406818079
LoxP-AP4ε-HA	No_Rapa	210024698
LoxP-AP4ε-HA	50nM_Rapa	51125460
LoxP-AP4ε-HA	50nM_Rapa	11496753
LoxP-AP4ε-HA	50nM_Rapa	21594870
LoxP-AP4ε-HA	50nM_Rapa	20941286
LoxP-AP4ε-HA	50nM_Rapa	14696486
LoxP-AP4ε-HA	50nM_Rapa	39752189
LoxP-AP4ε-HA	50nM_Rapa	9251618
LoxP-AP4ε-HA	50nM_Rapa	19873600
LoxP-AP4ε-HA	50nM_Rapa	48564759
LoxP-AP4ε-HA	50nM_Rapa	189916779
LoxP-AP4ε-HA	50nM_Rapa	35739219
LoxP-AP4ε-HA	50nM_Rapa	13805084
LoxP-AP4ε-HA	50nM_Rapa	32719097
LoxP-AP4ε-HA	50nM_Rapa	55347560
LoxP-AP4ε-HA	50nM_Rapa	29617069
LoxP-AP4ε-HA	50nM_Rapa	41488843
LoxP-AP4ε-HA	50nM_Rapa	16817306
LoxP-AP4ε-HA	50nM_Rapa	27787284
LoxP-AP4ε-HA	50nM_Rapa	16352065
LoxP-AP4ε-HA	50nM_Rapa	23020115
LoxP-AP4ε-HA	50nM_Rapa	52900364
LoxP-AP4ε-HA	50nM_Rapa	19931807
LoxP-AP4ε-HA	50nM_Rapa	67821779
LoxP-AP4ε-HA	50nM_Rapa	73309886
LoxP-AP4ε-HA	50nM_Rapa	10206216

## Sheet: Fig6D occurrance of phenotypes
CPL							SUMMARY
	rep1 percentage	rep2 percentage	rep3 percentage	average	stdev			CPL accumulation		SortLR signal fragmentation		DrpB signal fragmentation		TOM40 signal fragmentation
- Rapa	5.46875	1	16.2602	7.5763	7.84535			average	stdev	average	stdev	average	stdev	average	stdev
+ 24hrs Rapa	20.3125	34.4	34.3066	29.673	8.10659		- Rapa	7.5763	7.84535	2.39386	2.85626	14.1428	11.3618	3.87997	1.53727
+ 48hrs Rapa	86.5672	94.5946	72.8	84.6539	11.0225		24hrs +Rapa	29.673	8.10659	7.04017	7.26601	20.2125	1.70018	7.00188	4.25457
+ 72hrs Rapa	83.3333	70.3704	59.0278	70.9105	12.1618		48hrs +Rapa	84.6539	11.0225	71.8945	12.3258	49.5981	10.7498	19.8116	5.76261
+ 96hrs Rapa	34.6405	48.5507	49.1379	44.1097	8.20582		72hrs +Rapa	70.9105	12.1618	96.872	1.5376	72.3128	2.297	56.5879	7.07293
							96hrs +Rapa	44.1097	8.20582	98.8191	0.330476	94.3692	3.61826	89.949	1.62407
SortLR
	rep1 percentage	rep2 percentage	rep3 percentage	average	stdev
- Rapa	0	5.55556	1.62602	2.39386	2.85626
+ 24hrs Rapa	15	5.35714	0.763359	7.04017	7.26601
+ 48hrs Rapa	70.5882	84.8214	60.274	71.8945	12.3258
+ 72hrs Rapa	95.2381	97.0874	98.2906	96.872	1.5376
+ 96hrs Rapa	99.0099	99.0099	98.4375	98.8191	0.330476
DrpB
	rep1 percentage	rep2 percentage	rep3 percentage	average	stdev
- Rapa	1.78571	16.5049	24.1379	14.1428	11.3618
+ 24hrs Rapa	18.3486	20.6107	21.6783	20.2125	1.70018
+ 48hrs Rapa	46.4286	61.5764	40.7895	49.5981	10.7498
+ 72hrs Rapa	74.7899	70.2532	71.8954	72.3128	2.297
+ 96hrs Rapa	91.3043	98.3607	93.4426	94.3692	3.61826
TOM40
	rep1 percentage	rep2 percentage	rep3 percentage	average	stdev
- Rapa	2.18978	4.25532	5.19481	3.87997	1.53727
+ 24hrs Rapa	2.67857	7.14286	11.1842	7.00188	4.25457
+ 48hrs Rapa	23.2	13.1579	23.0769	19.8116	5.76261
+ 72hrs Rapa	50.3759	55.102	64.2857	56.5879	7.07293
+ 96hrs Rapa	90.7563	91.0112	88.0795	89.949	1.62407

## Sheet: Fig 7F Actin dynamics
GLOBAL
PV1	Track #	Start (sec)	End (sec)	Duration (sec)	Total disp. (μm)	Net disp. (μm)	Linearity (%)	Search radius (μm)	Min. speed (μm/sec)	Max. speed (μm/sec)	Avg. speed (μm/sec)
aPV1t1_tracks	0	7.53891	54.6571	47.1182	0.626212	0.138708	0.221503	0.350758	0.000527368	0.0340679	0.0132902
polyLine2D_tracks	1	7.53891	24.5015	16.9625	3.51173	3.43833	0.979099	3.43833	0.0352413	0.449338	0.207028
bPolyLine2D_tracks	0	7.53891	58.4265	50.8876	1.70104	1.21729	0.715616	1.22628	0.000547992	0.181683	0.0334274
PolyLine2D_tracks	1	7.53891	54.6571	47.1182	1.83801	0.884828	0.481405	0.928735	0.000783986	0.26598	0.0390085
cPolyLine2D_tracks	0	3.76945	7.53891	3.76945	0.436234	0.436203	0.999929	0.436203	0.0595014	0.171956	0.115729
PolyLine2D_tracks	1	9.42364	20.732	11.3084	1.33263	1.32846	0.996872	1.32846	0.0369055	0.258443	0.117845
PV2
aPolyLine2D_tracks	0	6.002	62.0207	56.0187	0.789784	0.453354	0.574022	0.537252	1.53861e-05	0.0372371	0.0140986
PolyLine2D_tracks	1	2.00067	34.0113	32.0107	0.596988	0.582938	0.976466	0.582938	0.00306347	0.0360177	0.0186497
bPolyLine2D_tracks	0	6.002	16.0053	10.0033	2.68609	2.65975	0.990192	2.65975	0.0485454	0.583116	0.268519
PolyLine2D_tracks	1	6.002	50.0167	44.0147	0.669459	0.288097	0.430343	0.380193	0.00143941	0.0363424	0.0152099
cPolyLine2D_tracks	0	10.0033	20.0067	10.0033	2.10514	2.09439	0.994895	2.09439	0.112471	0.32289	0.210444
PolyLine2D_tracks	1	20.0067	56.0187	36.012	0.726524	0.355183	0.488879	0.409512	0.000119942	0.0362653	0.0201745
X
Group	Track #	Start (sec)	End (sec)	Duration (sec)	Total disp. (μm)	Net disp. (μm)	Linearity (%)	Search radius (μm)	Min. speed (μm/sec)	Max. speed (μm/sec)	Avg. speed (μm/sec)
PolyLine2D_tracks	0	6.002	62.0207	56.0187	0.674879	0.382383	0.566596	0.455801	-0.031118	0.0272424	-0.006826
PolyLine2D_tracks	1	2.00067	34.0113	32.0107	0.0668645	0.0605829	0.906054	0.062471	-0.000943733	0.00644311	0.00189258
PolyLine2D_tracks	0	6.002	16.0053	10.0033	1.67894	1.67894	1	1.67894	-0.366524	-0.0202011	-0.167838
PolyLine2D_tracks	1	6.002	16.0053	10.0033	1.67894	1.67894	1	1.67894	-0.366524	-0.0202011	-0.167838
PolyLine2D_tracks	2	6.002	50.0167	44.0147	0.554818	0.238073	0.429101	0.31435	-0.030277	0.0233687	-0.00540895
PolyLine2D_tracks	3	6.002	50.0167	44.0147	0.554818	0.238073	0.429101	0.31435	-0.030277	0.0233687	-0.00540895
PolyLine2D_tracks	0	10.0033	20.0067	10.0033	0.352337	0.352337	1	0.352337	0.00434282	0.0509012	0.035222
PolyLine2D_tracks	1	20.0067	56.0187	36.012	0.715049	0.34782	0.486428	0.401981	-0.0327475	0.0358048	0.00965845
Y
Group	Track #	Start (sec)	End (sec)	Duration (sec)	Total disp. (μm)	Net disp. (μm)	Linearity (%)	Search radius (μm)	Min. speed (μm/sec)	Max. speed (μm/sec)	Avg. speed (μm/sec)
PolyLine2D_tracks	0	6.002	62.0207	56.0187	0.409215	0.243542	0.595144	0.284404	-0.0153317	0.0204517	0.00434751
PolyLine2D_tracks	1	2.00067	34.0113	32.0107	0.591781	0.579782	0.979724	0.579782	-0.0029988	0.0355717	0.0181121
PolyLine2D_tracks	0	6.002	16.0053	10.0033	2.06287	2.06287	1	2.06287	0.0441427	0.453525	0.206218
PolyLine2D_tracks	1	6.002	16.0053	10.0033	2.06287	2.06287	1	2.06287	0.0441427	0.453525	0.206218
PolyLine2D_tracks	2	6.002	50.0167	44.0147	0.374187	0.162237	0.433573	0.213848	-0.0201016	0.0148808	-0.00368598
PolyLine2D_tracks	3	6.002	50.0167	44.0147	0.374187	0.162237	0.433573	0.213848	-0.0201016	0.0148808	-0.00368598
PolyLine2D_tracks	0	10.0033	20.0067	10.0033	2.06455	2.06455	1	2.06455	0.109483	0.319074	0.206386
PolyLine2D_tracks	1	20.0067	56.0187	36.012	0.123686	0.0719449	0.581673	0.0781769	-0.0077448	0.00445486	-0.0019978
Z
Group	Track #	Start (sec)	End (sec)	Duration (sec)	Total disp. (μm)	Net disp. (μm)	Linearity (%)	Search radius (μm)	Min. speed (μm/sec)	Max. speed (μm/sec)	Avg. speed (μm/sec)
PolyLine2D_tracks	0	6.002	62.0207	56.0187	0	0	0	0	0	0	0
PolyLine2D_tracks	1	2.00067	34.0113	32.0107	0	0	0	0	0	0	0
PolyLine2D_tracks	0	6.002	16.0053	10.0033	0	0	0	0	0	0	0
PolyLine2D_tracks	1	6.002	16.0053	10.0033	0	0	0	0	0	0	0
PolyLine2D_tracks	2	6.002	50.0167	44.0147	0	0	0	0	0	0	0
PolyLine2D_tracks	3	6.002	50.0167	44.0147	0	0	0	0	0	0	0
PolyLine2D_tracks	0	10.0033	20.0067	10.0033	0	0	0	0	0	0	0
PolyLine2D_tracks	1	20.0067	56.0187	36.012	0	0	0	0	0	0	0

## Sheet: Fig8B MyoF accumulation
MyoF accumulation
rep1 20211116									rep2 20220413									rep3
	Total vacuoles counted	Normal	Fragmented		Percentage						Total vacuoles counted	Normal		Fragmented	Percentage				Total vacuoles counted	Normal	Fragmented	Percentage
0 hpi	124	117	7		5.64516				- Rapa		115	112		3	2.6087			- Rapa	100	94	6	6
24 hpi	114	110	4		3.50877				+ 24hrs Rapa		120	114		6	5			+ 24hrs Rapa	102	99	3	2.94118
48 hpi	124	106	18		14.5161				+ 48hrs Rapa		131	113		18	13.7405			+ 48hrs Rapa	131	96	35	26.7176
72 hpi	153	75	78		50.9804				+ 72hrs Rapa		141	73		68	48.227			+ 72hrs Rapa	150	69	81	54
96 hpi	141	36	105		74.4681				plus 96hr Rapa		144	29		115	79.8611			plus 96hr Rapa	131	15	116	88.5496
SUMMARY
	MyoF aggregation
	average	stdev	st error
0 hpi	4.75129	1.864	1.07618
24 hpi	3.81665	1.06338	0.613944
48 hpi	18.3247	7.27875	4.20239
72 hpi	51.0691	2.88755	1.66713
96 hpi	80.9596	7.10475	4.10193

## Sheet: Fig8E MyoF dyamics
LoxP-TEP/MyoF non-induced														LoxP-TEP/MyoF 72h post induction
Group	Track #	Start (sec)	End (sec)	Duration (sec)	Total disp. (μm)	Net disp. (μm)	Linearity (%)	Search radius (μm)	Min. disp. (μm)	Max. disp. (μm)	Avg. disp. (μm)	0		Group	Track #	Start (sec)	End (sec)	Duration (sec)	Total disp. (μm)	Net disp. (μm)	Linearity (%)	Search radius (μm)	Min. disp. (μm)	Max. disp. (μm)	Avg. disp. (μm)
mhtTracks-Run PV1 M4 parasite2	0	0	13.687	13.687	0.918849	0.501535	0.54583	0.524828	0	0.232932	0.0918849	0		PV32-a_m1	0	0	45.023	45.023	1.45193	0.232844	0.160369	0.288363	0	0.175996	0.0439978
mhtTracks-Run PV1 M4 parasite2	1	0	13.687	13.687	1.42063	0.481351	0.33883	0.566038	0.0199219	0.334572	0.142063	0		PV32-a_m1	1	0	45.023	45.023	1.9028	0.315565	0.165843	0.379381	0.00582581	0.140239	0.0576606
mhtTracks-Run PV1 M4 parasite2	2	0	10.9496	10.9496	1.18402	0.254879	0.215266	0.41098	0	0.329888	0.148002	0		PV32-a_m1	2	0	45.023	45.023	0.895717	0.215378	0.240454	0.233396	0.0033434	0.0682634	0.0271429
mhtTracks-Run PV1 M4 parasite2	3	0	13.687	13.687	1.70997	0.401546	0.234826	0.637197	0.0163365	0.344818	0.170997	0		PV32-a_m1	3	0	38.2013	38.2013	1.48734	0.403145	0.27105	0.415546	0	0.223938	0.0531194
mhtTracks-Run PV1 M4 parasite2	4	0	12.3183	12.3183	1.05555	0.437273	0.414261	0.520497	0.020015	0.289027	0.117283	0		PV32-a_m1	4	0	45.023	45.023	0.652573	0.245155	0.375675	0.245155	0.000844988	0.0581743	0.0197749
mhtTracks-Run PV1 M4 parasite2	5	0	13.687	13.687	1.45842	0.211957	0.145333	0.547973	0.017203	0.31663	0.145842	0		PV32-a_m1	5	0	42.2943	42.2943	1.1561	0.251802	0.217802	0.251802	0	0.101384	0.0372936
mhtTracks-Run PV1 M4 parasite2	6	0	13.687	13.687	1.25028	0.513733	0.410893	0.513733	0	0.310167	0.125028	0		PV32-a_m1	6	0	45.023	45.023	0.730227	0.294665	0.403526	0.294665	0.00148944	0.0829312	0.0221281
mhtTracks-Run PV1 M4 parasite2	7	0	12.3183	12.3183	1.10472	0.58389	0.528539	0.666638	0	0.255955	0.122747	0		PV32-a_m1	7	0	45.023	45.023	0.673033	0.257224	0.382186	0.257224	0	0.0685947	0.0203949
mhtTracks-Run PV1 M4 parasite2	8	0	13.687	13.687	1.48538	0.374871	0.252374	0.519853	0.0455641	0.312993	0.148538	0		PV32-a_m1	8	0	45.023	45.023	0.739895	0.269309	0.363983	0.269309	0.000518327	0.0689799	0.0224211
mhtTracks-Run PV1 M4 parasite2	9	0	13.687	13.687	0.950255	0.227971	0.239905	0.46942	0	0.289051	0.0950255	0		PV32-a_m1	9	0	45.023	45.023	1.01742	0.242172	0.238025	0.280707	0	0.0795388	0.030831
mhtTracks-Run PV1 M4 parasite2	10	0	12.3183	12.3183	1.49688	0.262414	0.175307	0.516091	0.0351331	0.269215	0.16632	0		PV32-a_m1	10	0	45.023	45.023	0.578614	0.246466	0.42596	0.246466	0.00522377	0.0589952	0.0175337
mhtTracks-Run PV1 M4 parasite2	11	0	13.687	13.687	1.4592	0.423369	0.290138	0.474486	0.0203903	0.276968	0.14592	0		PV32-a_m1	11	0	45.023	45.023	0.933267	0.22291	0.238849	0.229705	0.00462408	0.0879154	0.0282808
mhtTracks-Run PV1 M4 parasite2	12	0	13.687	13.687	1.7163	0.491064	0.286118	0.563423	0.0494109	0.377134	0.17163	0		PV32-a_m1	12	0	45.023	45.023	2.16374	0.226003	0.10445	0.229923	0.0014295	0.157454	0.0655678
mhtTracks-Run PV1 M4 parasite2	13	0	13.687	13.687	1.16858	0.297237	0.254359	0.377359	0	0.240452	0.116858	0		PV32-a_m1	13	0	45.023	45.023	1.45129	0.209931	0.144651	0.276963	0.00892408	0.110633	0.0439786
mhtTracks-Run PV1 M4 parasite2	14	0	13.687	13.687	1.1293	0.389556	0.344955	0.42405	0	0.23471	0.11293	0		PV32-a_m1	14	0	45.023	45.023	1.92129	0.237752	0.123746	0.54044	0	0.375979	0.0582209
mhtTracks-Run PV1 M4 parasite2	15	0	13.687	13.687	1.52439	0.352516	0.231251	0.509758	0	0.473208	0.152439	0		PV32-a_m1	15	0	45.023	45.023	1.53342	0.245969	0.160405	0.33059	0.00355023	0.160842	0.0464673
mhtTracks-Run PV1 M4 parasite2	16	1.3687	13.687	12.3183	1.50794	0.419119	0.277941	0.419119	0.0255031	0.35908	0.167549	0		PV32-a_m1	16	0	45.023	45.023	1.8582	0.307925	0.165711	0.393538	0	0.227971	0.0563092
mhtTracks-Run PV1 M4 parasite2	17	1.3687	13.687	12.3183	0.969498	0.367819	0.379392	0.369854	0	0.198966	0.107722	0		PV32-a_m1	17	0	45.023	45.023	2.54199	0.311385	0.122497	0.42405	0	0.212652	0.0770299
mhtTracks-Run PV1 M4 parasite2	18	1.3687	13.687	12.3183	1.58433	0.505206	0.318877	0.69911	0.0280238	0.285464	0.176037	0		PV32-a_m1	18	0	45.023	45.023	1.05954	0.244356	0.230624	0.257535	0.00261253	0.0706823	0.0321074
mhtTracks-Run PV1 M4 parasite2	19	1.3687	12.3183	10.9496	1.45881	0.425579	0.291731	0.635257	0.0788506	0.291277	0.182351	0		PV32-a_m1	19	0	10.9147	10.9147	0.34783	0.266833	0.767136	0.266833	0	0.176383	0.0434787
mhtTracks-Run PV1 M4 parasite2	20	2.7374	12.3183	9.5809	1.22693	0.367592	0.299603	0.438642	0.0640351	0.347235	0.175276	0		PV32-a_m1	20	0	45.023	45.023	1.72847	0.251142	0.145297	0.316068	0.00552684	0.140119	0.0523778
mhtTracks-Run PV1 M4 parasite2	21	2.7374	13.687	10.9496	1.26134	0.304151	0.241133	0.42405	0.046504	0.291945	0.157667	0		PV32-a_m1	21	0	45.023	45.023	0.590122	0.23313	0.395054	0.23313	0.0038292	0.0617537	0.0178825
mhtTracks-Run PV1 M4 parasite2	22	2.7374	13.687	10.9496	1.28826	0.348728	0.270698	0.588323	0	0.306703	0.161032	0		PV32-a_m1	22	0	45.023	45.023	0.825497	0.255243	0.309198	0.255243	0.0014029	0.0643961	0.0250151
mhtTracks-Run PV1 M4 parasite2	23	2.7374	10.9496	8.2122	1.38187	0.129963	0.094049	0.439842	0.0868087	0.344249	0.230311	0		PV32-a_m1	23	0	45.023	45.023	0.877245	0.232555	0.265097	0.232555	0	0.0696668	0.0265832
mhtTracks-Run PV1 M4 parasite2	24	4.1061	13.687	9.5809	1.08045	0.304151	0.281505	0.375979	0.0547176	0.245532	0.154349	0		PV32-a_m1	24	0	45.023	45.023	0.901967	0.258084	0.286134	0.258084	0.00318875	0.111037	0.0273323
mhtTracks-Run PV1 M4 parasite2	25	4.1061	13.687	9.5809	1.01536	0.152075	0.149775	0.346569	0.0331296	0.259927	0.145051	0		PV32-a_m1	25	0	45.023	45.023	1.64869	0.326713	0.198165	0.360293	0	0.129852	0.0499602
mhtTracks-Run PV1 M4 parasite2	26	5.4748	13.687	8.2122	0.635294	0.0929942	0.14638	0.216272	0.029049	0.162186	0.105882	0		PV32-a_m1	26	0	45.023	45.023	0.826684	0.246163	0.297772	0.249387	0.00843036	0.0796857	0.025051
mhtTracks-Run PV1 M4 parasite2	27	5.4748	13.687	8.2122	1.11989	0.114687	0.102409	0.425372	0.0163365	0.425372	0.186649	0		PV32-a_m1	27	0	45.023	45.023	0.808525	0.278944	0.345004	0.278944	0.00431983	0.0871992	0.0245008
mhtTracks-Run PV1 M4 parasite2	28	5.4748	10.9496	5.4748	0.729435	0.18975	0.260134	0.288363	0.116243	0.288363	0.182359	0		PV32-a_m1	28	0	45.023	45.023	2.21611	0.268504	0.12116	0.399881	0.0179256	0.206888	0.0671549
mhtTracks-Run PV1 M4 parasite2	29	5.4748	13.687	8.2122	1.33221	0.275458	0.206767	0.407806	0.091061	0.400412	0.222035	0		PV32-a_m1	29	0	45.023	45.023	0.865569	0.260951	0.301479	0.260951	0.00248589	0.0785752	0.0262294
mhtTracks-Run PV1 M4 parasite2	30	6.8435	10.9496	4.1061	0.482401	0.15198	0.31505	0.222928	0.132929	0.181841	0.1608	0		PV32-a_m1	30	0	45.023	45.023	1.62092	0.321368	0.198263	0.321368	0	0.155664	0.0491187
mhtTracks-Run PV1 M4 parasite2	31	8.2122	13.687	5.4748	0.685396	0.367592	0.53632	0.367592	0	0.312393	0.171349	0		PV32-a_m1	31	0	45.023	45.023	1.02765	0.244358	0.237783	0.244358	0.00414492	0.0931103	0.0311411
mhtTracks-RunPV1 Movie 4 parasite 3	0	0	12.3183	12.3183	0.996782	0.666348	0.668499	0.677038	0	0.307989	0.110754	0		PV32-a_m1	32	0	45.023	45.023	3.96596	0.334481	0.0843379	0.422579	0.00151888	0.292548	0.120181
mhtTracks-RunPV1 Movie 4 parasite 3	1	0	13.687	13.687	2.05146	0.594475	0.289782	0.599697	0.00783171	0.351074	0.205146	0		PV32-a_m1	33	0	45.023	45.023	0.686894	0.299277	0.435696	0.299277	0.00257919	0.070009	0.020815
mhtTracks-RunPV1 Movie 4 parasite 3	2	0	12.3183	12.3183	1.08753	0.367592	0.338006	0.529017	0.0306206	0.323134	0.120837	0		PV32-a_m1	34	0	45.023	45.023	1.03873	0.232975	0.224289	0.24607	0.00661334	0.071996	0.0314766
mhtTracks-RunPV1 Movie 4 parasite 3	3	0	12.3183	12.3183	1.80943	0.23471	0.129715	0.433744	0.0455941	0.33193	0.201048	0		PV32-a_m1	35	0	45.023	45.023	1.11608	0.228027	0.20431	0.240436	0.00805998	0.0940289	0.0338207
mhtTracks-RunPV1 Movie 4 parasite 3	4	0	13.687	13.687	1.33764	0.608302	0.454758	0.623676	0	0.360293	0.133764	0		PV32-a_m1	36	0	45.023	45.023	2.06072	0.501341	0.243285	0.501341	0	0.259927	0.0624459
mhtTracks-RunPV1 Movie 4 parasite 3	5	0	6.8435	6.8435	0.711184	0.0750728	0.10556	0.286147	0.0357865	0.226608	0.142237	0		PV32-a_m1	37	0	45.023	45.023	3.43077	0.274625	0.0800476	0.578812	0.00856217	0.403942	0.103963
mhtTracks-RunPV1 Movie 4 parasite 3	6	0	13.687	13.687	1.17088	0.11114	0.0949199	0.374871	0.0217115	0.271233	0.117088	0		PV32-a_m1	38	0	45.023	45.023	1.39243	0.248812	0.178689	0.251802	0.0113985	0.0986352	0.0421948
mhtTracks-RunPV1 Movie 4 parasite 3	7	0	13.687	13.687	1.22339	0.342536	0.27999	0.368408	0.015198	0.19463	0.122339	0		PV32-a_m1	39	0	45.023	45.023	0.699844	0.259817	0.37125	0.259817	0.00238753	0.0751914	0.0212074
mhtTracks-RunPV1 Movie 4 parasite 3	8	0	13.687	13.687	1.23229	0.0594475	0.0482413	0.393538	0.0547973	0.212773	0.123229	0		PV32-a_m1	40	0	45.023	45.023	0.646264	0.204043	0.315727	0.205603	0	0.0835524	0.0195837
mhtTracks-RunPV1 Movie 4 parasite 3	9	0	13.687	13.687	1.66903	0.730471	0.437663	0.730471	0	0.369655	0.166903	0		PV32-a_m1	41	0	45.023	45.023	0.81221	0.24585	0.302693	0.257345	0.00312457	0.06022	0.0246124
mhtTracks-RunPV1 Movie 4 parasite 3	10	0	13.687	13.687	1.76142	0.434043	0.246416	0.755577	0.0644798	0.321188	0.176142	0		PV32-a_m1	42	0	45.023	45.023	0.773121	0.220653	0.285406	0.24187	0.00736745	0.0570796	0.0234279
mhtTracks-RunPV1 Movie 4 parasite 3	11	1.3687	12.3183	10.9496	0.850298	0.342715	0.403053	0.489368	0	0.235329	0.106287	0		PV32-a_m1	43	0	45.023	45.023	3.34696	0.248979	0.0743894	0.469711	0.00816278	0.312508	0.101423
mhtTracks-RunPV1 Movie 4 parasite 3	12	1.3687	13.687	12.3183	0.799457	0.418015	0.522874	0.524828	0	0.275628	0.0888286	0		PV32-a_m1	44	0	45.023	45.023	1.54027	0.236287	0.153406	0.309975	0.00590116	0.182725	0.0466749
mhtTracks-RunPV1 Movie 4 parasite 3	13	2.7374	13.687	10.9496	0.7414	0.551505	0.74387	0.610966	0	0.259927	0.092675	0		PV32-a_m1	45	0	45.023	45.023	0.647951	0.232564	0.358922	0.232564	0.00518035	0.0657841	0.0196349
mhtTracks-RunPV1 Movie 4 parasite 3	14	4.1061	10.9496	6.8435	0.62583	0.192242	0.307179	0.256347	0.048618	0.225436	0.125166	0		PV32-a_m1	46	0	45.023	45.023	2.01692	0.225587	0.111848	0.277563	0.00911883	0.16096	0.0611187
mhtTracks-RunPV1 Movie 4 parasite 3	15	5.4748	13.687	8.2122	1.05533	0.468189	0.443643	0.501535	0	0.286756	0.175888	0		PV32-a_m1	47	0	45.023	45.023	0.756317	0.247162	0.326797	0.247162	0.00322399	0.0645712	0.0229187
mhtTracks-RunPV1 Movie 4 parasite 3	16	5.4748	13.687	8.2122	0.864083	0.256447	0.296786	0.360453	0.0525131	0.226559	0.144014	0		PV32-a_m1	48	0	45.023	45.023	0.656882	0.268632	0.40895	0.268632	0.00631275	0.0703839	0.0199055
mhtTracks-RunPV1 Movie 4 parasite 3	17	6.8435	13.687	6.8435	1.23744	0.46942	0.379349	0.46942	0	0.394125	0.247487	0		PV32-a_m1	49	0	45.023	45.023	2.23418	0.21024	0.0941013	0.310074	0.00335227	0.179829	0.0677025
0	0	0	0	0	0	0	0	0	0	0	0	0		PV32-a_m1	50	0	45.023	45.023	1.88308	0.187917	0.0997927	0.23667	0.00926833	0.162626	0.057063
Group	Track #	Start (sec)	End (sec)	Duration (sec)	Total disp. (μm)	Net disp. (μm)	Linearity (%)	Search radius (μm)	Min. disp. (μm)	Max. disp. (μm)	Avg. disp. (μm)	0		PV32-a_m1	51	0	45.023	45.023	0.565159	0.234052	0.414135	0.234052	0	0.0604292	0.017126
mhtTracks-Run p1 PV1 m4	0	0	10.9496	10.9496	1.13608	0.322399	0.283781	0.548079	0	0.375979	0.14201	0		PV32-a_m1	52	0	45.023	45.023	2.14726	0.233849	0.108906	0.359206	0.0048925	0.199087	0.0650686
mhtTracks-Run p1 PV1 m4	1	0	13.687	13.687	1.79175	0.33193	0.185254	0.709054	0	0.503877	0.179175	0		PV32-a_m1	53	0	45.023	45.023	1.0432	0.288159	0.276227	0.289287	0.00268249	0.0751063	0.0316121
mhtTracks-Run p1 PV1 m4	2	0	13.687	13.687	1.27179	0.367872	0.289256	0.413509	0.0214933	0.201911	0.127179	0		PV32-a_m1	54	0	45.023	45.023	1.04376	0.277264	0.265641	0.293781	0.00285868	0.0819914	0.031629
mhtTracks-Run p1 PV1 m4	3	0	13.687	13.687	1.66209	0.622656	0.374624	0.635053	0.011475	0.502695	0.166209	0		PV32-a_m1	55	0	45.023	45.023	4.2145	0.290828	0.0690064	0.724502	0.0166731	0.363504	0.127712
mhtTracks-Run p1 PV1 m4	4	0	6.8435	6.8435	1.01322	0.645314	0.636895	0.672572	0.036287	0.422631	0.202644	0		PV32-a_m1	56	0	45.023	45.023	1.46426	0.273987	0.187116	0.273987	0	0.125786	0.0443715
mhtTracks-Run p1 PV1 m4	5	0	13.687	13.687	1.53102	0.371933	0.242932	0.437746	0.0214624	0.315979	0.153102	0		PV32-a_m1	57	0	43.6587	43.6587	1.00477	0.212881	0.211871	0.229988	0	0.12896	0.0313989
mhtTracks-Run p1 PV1 m4	6	0	13.687	13.687	2.06837	0.651658	0.315059	0.651658	0.0246778	0.366017	0.206837	0		PV32-a_m1	58	0	45.023	45.023	1.66482	0.223355	0.134161	0.262772	0.00894175	0.0975311	0.0504492
mhtTracks-Run p1 PV1 m4	7	0	13.687	13.687	2.71327	0.690856	0.254621	0.805722	0	0.476017	0.271327	0		PV32-a_m1	59	0	4.093	4.093	0.202711	0.15976	0.78812	0.15976	0.015198	0.118701	0.0675702
mhtTracks-Run p1 PV1 m4	8	0	13.687	13.687	2.5113	0.319521	0.127233	0.659322	0.0204011	0.531714	0.25113	0		PV32-a_m1	60	0	45.023	45.023	0.948881	0.268486	0.282951	0.268486	0.0032809	0.0621053	0.028754
mhtTracks-Run p1 PV1 m4	9	0	13.687	13.687	3.04496	0.437588	0.143709	0.827142	0.0961209	0.479281	0.304496	0		PV32-a_m1	61	0	45.023	45.023	1.52938	0.328081	0.214519	0.366017	0	0.140119	0.0463449
mhtTracks-Run p1 PV1 m4	10	0	5.4748	5.4748	0.575711	0.232485	0.403823	0.348728	0.00855293	0.337991	0.143928	0		PV32-a_m1	62	0	45.023	45.023	1.17374	0.249611	0.212664	0.272866	0.00575713	0.105575	0.0355677
mhtTracks-Run p1 PV1 m4	11	1.3687	12.3183	10.9496	0.547299	0.1612	0.294536	0.323294	0	0.305709	0.0684124	0		PV32-a_m1	63	0	45.023	45.023	0.675804	0.250836	0.371167	0.250836	0	0.0656337	0.0204789
mhtTracks-Run p1 PV1 m4	12	1.3687	13.687	12.3183	0.777163	0.216272	0.278284	0.237401	0	0.223883	0.0863514	0		PV32-a_m1	64	0	45.023	45.023	0.686926	0.225715	0.328586	0.225715	0.0034628	0.0696545	0.020816
mhtTracks-Run p1 PV1 m4	13	1.3687	4.1061	2.7374	0.51313	0.259927	0.506551	0.383167	0.129963	0.383167	0.256565	0		PV32-a_m1	65	0	45.023	45.023	1.26968	0.311039	0.244974	0.333144	0.00405009	0.157704	0.0384752
mhtTracks-Run p1 PV1 m4	14	1.3687	13.687	12.3183	1.545	0.337657	0.218548	0.461605	0.0153112	0.461605	0.171667	0		PV32-a_m1	66	0	45.023	45.023	0.681635	0.238584	0.350016	0.238584	0	0.0877322	0.0206556
mhtTracks-Run p1 PV1 m4	15	1.3687	13.687	12.3183	1.31643	0.631051	0.479365	0.631051	0.0100113	0.392216	0.14627	0		PV32-a_m1	67	0	45.023	45.023	0.66154	0.249773	0.377564	0.249773	0.00222344	0.0762447	0.0200467
mhtTracks-Run p1 PV1 m4	16	1.3687	13.687	12.3183	2.65957	0.475319	0.17872	0.673189	0.158034	0.416132	0.295508	0		PV32-a_m1	68	0	45.023	45.023	0.652711	0.269592	0.413035	0.269592	0.00273141	0.0702858	0.0197791
mhtTracks-Run p1 PV1 m4	17	1.3687	12.3183	10.9496	2.46109	0.303961	0.123506	0.619309	0.0558305	0.47334	0.307637	0		PV32-a_m1	69	0	45.023	45.023	0.75477	0.226958	0.300698	0.227157	0.0051098	0.0587541	0.0228718
mhtTracks-Run p1 PV1 m4	18	2.7374	12.3183	9.5809	0.354885	0.17732	0.499654	0.250249	0	0.241259	0.0506978	0		PV32-a_m1	70	0	45.023	45.023	1.16538	0.250388	0.214856	0.250388	0	0.151275	0.0353145
mhtTracks-Run p1 PV1 m4	19	4.1061	13.687	9.5809	1.23599	0.492121	0.39816	0.492121	0.0313909	0.290159	0.17657	0		PV32-a_m1	71	0	45.023	45.023	1.50631	0.257014	0.170625	0.282769	0.0107466	0.111528	0.0456458
mhtTracks-Run p1 PV1 m4	20	4.1061	13.687	9.5809	2.02675	0.107466	0.0530241	0.528036	0.0496387	0.403451	0.289535	0		PV32-a_m1	72	0	45.023	45.023	3.37493	0.235173	0.0696824	0.268739	0.00645347	0.168657	0.10227
mhtTracks-Run p1 PV1 m4	21	4.1061	10.9496	6.8435	1.43478	0.215201	0.149989	0.557998	0.173617	0.54044	0.286955	0		PV32-a_m1	73	0	43.6587	43.6587	1.6613	0.257163	0.154796	0.275458	0	0.116243	0.0519156
mhtTracks-Run p1 PV1 m4	22	4.1061	13.687	9.5809	0.984956	0.644798	0.654647	0.644798	0	0.37243	0.140708	0		PV32-a_m1	74	0	45.023	45.023	3.75503	0.247976	0.0660383	0.411177	0.00343776	0.30459	0.113789
mhtTracks-Run p1 PV1 m4	23	5.4748	13.687	8.2122	1.15184	0.735183	0.638271	0.735183	0	0.407806	0.191973	0		PV32-a_m1	75	0	45.023	45.023	2.86641	0.332816	0.116109	0.375332	0.00717001	0.256483	0.086861
mhtTracks-Run p1 PV1 m4	24	6.8435	13.687	6.8435	0.407014	0.299281	0.735308	0.299281	0	0.251987	0.0814029	0		PV32-a_m1	76	0	45.023	45.023	1.70151	0.183009	0.107557	0.251802	0	0.19842	0.0515608
mhtTracks-Run p1 PV1 m4	25	6.8435	13.687	6.8435	1.03456	0.277338	0.268075	0.531714	0.0664643	0.29234	0.206911	0		PV32-a_m1	77	0	45.023	45.023	2.14824	0.349555	0.162717	0.349555	0.0121435	0.196108	0.0650981
mhtTracks-Run p1 PV1 m4	26	6.8435	9.5809	2.7374	0.785116	0.232485	0.296116	0.487879	0.297237	0.487879	0.392558	0		PV32-a_m1	78	0	45.023	45.023	2.32471	0.271871	0.116948	0.271871	0.0030756	0.132929	0.0704458
0	0	0	0	0	0	0	0	0	0	0	0	0		PV32-a_m1	79	0	45.023	45.023	1.18213	0.275753	0.233268	0.294929	0.00568071	0.0820796	0.0358221
Group	Track #	Start (sec)	End (sec)	Duration (sec)	Total disp. (μm)	Net disp. (μm)	Linearity (%)	Search radius (μm)	Min. disp. (μm)	Max. disp. (μm)	Avg. disp. (μm)	0		PV32-a_m1	80	0	45.023	45.023	1.07246	0.157129	0.146513	0.219935	0.00424063	0.0773189	0.0324988
mhtTracks-Run1	0	0	42.7821	42.7821	4.51034	0.415504	0.0921225	0.546376	0	0.368967	0.140948	0		PV32-a_m1	81	0	43.6587	43.6587	1.75646	0.225679	0.128486	0.341534	0	0.16404	0.0548893
mhtTracks-Run1	1	0	44.119	44.119	5.44575	0.911883	0.167449	1.31391	0	0.448708	0.165023	0		PV32-a_m1	82	0	45.023	45.023	2.10951	0.324408	0.153784	0.420357	0.00886236	0.342715	0.0639244
mhtTracks-Run1	2	0	12.0325	12.0325	1.05085	0.0124056	0.0118053	0.360018	0	0.303318	0.116761	0		PV32-a_m1	83	0	45.023	45.023	1.34433	0.228963	0.170318	0.243643	0.00772361	0.0784323	0.0407373
mhtTracks-Run1	3	0	44.119	44.119	3.57619	0.720484	0.201467	0.755951	0.00539501	0.321626	0.108369	0		PV32-a_m1	84	0	32.744	32.744	1.7891	0.0788625	0.0440794	0.440365	0	0.265857	0.0745458
mhtTracks-Run1	4	0	42.7821	42.7821	5.18314	1.20042	0.231601	1.38338	0	0.356685	0.161973	0		PV32-a_m1	85	0	45.023	45.023	1.39353	0.216272	0.155197	0.282087	0	0.104331	0.0422283
mhtTracks-Run1	5	0	44.119	44.119	4.75595	0.401817	0.0844872	1.00616	0.0204313	0.346341	0.14412	0		PV32-a_m1	86	0	45.023	45.023	0.962571	0.271118	0.28166	0.271118	0.00295925	0.0629569	0.0291688
mhtTracks-Run1	6	0	44.119	44.119	5.41611	0.9088	0.167796	1.30442	0	0.362953	0.164125	0		PV32-a_m1	87	0	45.023	45.023	0.799636	0.2435	0.304513	0.2435	0.00518992	0.0789533	0.0242314
mhtTracks-Run1	7	0	44.119	44.119	4.98586	0.112156	0.0224948	0.636329	0	0.360247	0.151087	0		PV32-a_m1	88	0	45.023	45.023	1.3357	0.280238	0.209806	0.296459	0	0.0967198	0.0404757
mhtTracks-Run1	8	0	44.119	44.119	5.00809	0.234942	0.0469126	0.645601	0.00143589	0.401545	0.15176	0		PV32-a_m1	89	0	45.023	45.023	1.28842	0.223557	0.173513	0.249431	0.00853845	0.0902765	0.0390429
mhtTracks-Run1	9	0	17.3802	17.3802	1.34774	0.0774951	0.0575001	0.541714	0	0.240074	0.103672	0		PV32-a_m1	90	0	45.023	45.023	1.56779	0.221229	0.141109	0.250892	0	0.10054	0.0475088
mhtTracks-Run1	10	0	13.3694	13.3694	1.65381	0.73148	0.442299	0.754414	0.0686152	0.354639	0.165381	0		PV32-a_m1	91	0	45.023	45.023	0.608056	0.229164	0.376879	0.233291	0	0.0777504	0.0184259
mhtTracks-Run1	11	0	21.391	21.391	2.23714	0.158613	0.0709	0.633539	0	0.333334	0.139821	0		PV32-a_m1	92	0	45.023	45.023	0.637368	0.23277	0.365205	0.23277	0.000916638	0.0589418	0.0193142
mhtTracks-Run1	12	0	12.0325	12.0325	1.29047	0.453799	0.351654	0.521176	0.0322399	0.370698	0.143386	0		PV32-a_m1	93	0	45.023	45.023	1.34187	0.265422	0.1978	0.265422	0	0.0911883	0.0406628
mhtTracks-Run1	13	0	30.7496	30.7496	3.45397	0.364753	0.105604	0.793622	0	0.362159	0.150173	0		PV32-a_m1	94	0	45.023	45.023	1.66549	0.254879	0.153035	0.310074	0	0.0948372	0.0504695
mhtTracks-Run1	14	0	44.119	44.119	5.90601	0.493176	0.0835041	0.982236	0	0.378306	0.17897	0		PV32-a_m1	95	0	45.023	45.023	0.669902	0.234159	0.349542	0.234159	0.00698868	0.0723306	0.0203001
mhtTracks-Run1	15	0	42.7821	42.7821	4.25251	0.344807	0.0810832	0.723105	0	0.352681	0.132891	0		PV32-a_m1	96	0	45.023	45.023	1.43011	0.27341	0.191181	0.279337	0.00595085	0.0994829	0.0433367
mhtTracks-Run1	16	0	44.119	44.119	5.12335	0.523396	0.102159	0.750391	0	0.355267	0.155253	0		PV32-a_m1	97	0	45.023	45.023	0.873743	0.250716	0.286945	0.250716	0	0.0661053	0.0264771
mhtTracks-Run1	17	0	8.02164	8.02164	1.23251	0.393803	0.319514	0.683912	0	0.408892	0.205418	0		PV32-a_m1	98	0	45.023	45.023	0.755791	0.286607	0.379215	0.286607	0	0.0821249	0.0229028
mhtTracks-Run1	18	0	44.119	44.119	5.35025	1.02632	0.191826	1.14004	0.0174119	0.378522	0.162129	0		PV32-a_m1	99	0	45.023	45.023	1.04576	0.243952	0.233278	0.275555	0.00492234	0.112753	0.0316897
mhtTracks-Run1	19	0	44.119	44.119	4.22489	0.136653	0.0323447	0.567683	0	0.351565	0.128027	0		PV32-a_m1	100	0	45.023	45.023	0.867522	0.257864	0.297242	0.257864	0.00138636	0.0898292	0.0262885
mhtTracks-Run1	20	1.33694	44.119	42.7821	3.96224	0.368595	0.0930269	0.828365	0	0.361563	0.12382	0		PV32-a_m1	101	0	45.023	45.023	1.65788	0.276342	0.166684	0.308962	0.0130269	0.102987	0.0502387
mhtTracks-Run1	21	1.33694	17.3802	16.0433	2.57246	0.351877	0.136786	0.566183	0.0496013	0.391417	0.214371	0		PV32-a_m1	102	0	45.023	45.023	0.835105	0.252107	0.301887	0.252107	0.00328784	0.0681132	0.0253062
mhtTracks-Run1	22	1.33694	44.119	42.7821	5.29559	0.329569	0.0622347	0.972022	0	0.367227	0.165487	0		PV32-a_m1	103	0	45.023	45.023	1.28105	0.267685	0.208958	0.267685	0	0.0918979	0.0388196
mhtTracks-Run1	23	1.33694	21.391	20.0541	1.74579	1.20075	0.687798	1.20075	0	0.446273	0.116386	0		PV32-a_m1	104	0	45.023	45.023	1.28243	0.251802	0.196348	0.298788	0	0.15342	0.0388615
mhtTracks-Run1	24	2.67388	44.119	41.4451	5.43236	1.11169	0.204643	1.22804	0	0.518077	0.175237	0		PV32-a_m1	105	0	45.023	45.023	1.56019	0.199837	0.128086	0.236112	0.00155472	0.113676	0.0472784
mhtTracks-Run1	25	2.67388	41.4451	38.7712	4.56131	0.993469	0.217804	1.22681	0	0.393155	0.157286	0		PV32-a_m1	106	0	45.023	45.023	1.74531	0.311104	0.178252	0.324393	0.00600756	0.148054	0.0528882
mhtTracks-Run1	26	2.67388	42.7821	40.1082	5.7491	0.298464	0.051915	0.645519	0	0.428445	0.191637	0		PV32-a_m1	107	0	45.023	45.023	1.70141	0.183009	0.107563	0.233257	0.0129159	0.108002	0.0515579
mhtTracks-Run1	27	2.67388	16.0433	13.3694	1.92304	0.513415	0.266981	0.649155	0.0703374	0.291141	0.192304	0		PV32-a_m1	108	0	45.023	45.023	1.04585	0.242577	0.231943	0.252492	0.00367939	0.15344	0.0316924
mhtTracks-Run1	28	2.67388	44.119	41.4451	5.10667	0.44114	0.086385	0.705103	0	0.372703	0.164731	0		PV32-a_m1	109	0	45.023	45.023	1.32874	0.335435	0.252445	0.335435	0.00506602	0.129963	0.0402649
mhtTracks-Run1	29	4.01082	44.119	40.1082	3.83724	0.0918153	0.0239275	0.715837	0	0.368237	0.127908	0		PV32-a_m1	110	0	45.023	45.023	0.651298	0.268913	0.412888	0.268913	0.000544058	0.0783062	0.0197363
mhtTracks-Run1	30	5.34776	44.119	38.7712	3.50541	0.467475	0.133358	0.983685	0	0.250187	0.120876	0		PV32-a_m1	111	0	45.023	45.023	0.9883	0.243126	0.246004	0.243126	0.00205963	0.0592608	0.0299485
mhtTracks-Run1	31	5.34776	44.119	38.7712	4.73237	0.173432	0.0366481	0.726907	0	0.367945	0.163185	0		PV32-a_m1	112	0	45.023	45.023	1.37193	0.309361	0.225493	0.309361	0.0102045	0.113088	0.0415738
mhtTracks-Run1	32	6.6847	44.119	37.4343	4.57757	0.229347	0.0501024	0.745491	0.0189836	0.384165	0.163485	0		PV32-a_m1	113	0	45.023	45.023	1.00212	0.261487	0.260934	0.261487	0.00292246	0.0901708	0.0303672
mhtTracks-Run1	33	6.6847	42.7821	36.0974	4.52999	0.493439	0.108927	0.619309	0	0.510078	0.167777	0		PV32-a_m1	114	0	45.023	45.023	0.675095	0.234313	0.347081	0.234313	0.00415602	0.0573124	0.0204574
mhtTracks-Run1	34	6.6847	34.7604	28.0757	3.38387	0.567871	0.167817	0.891712	0	0.443129	0.161137	0		PV32-a_m1	115	0	43.6587	43.6587	1.83835	0.330754	0.179919	0.335435	0	0.159253	0.0574485
mhtTracks-Run1	35	6.6847	18.7172	12.0325	1.17584	0.649794	0.552621	0.649794	0.0152128	0.308375	0.130649	0		PV32-a_m1	116	0	45.023	45.023	0.665907	0.236483	0.35513	0.236483	0.00313976	0.0828974	0.020179
mhtTracks-Run1	36	6.6847	20.0541	13.3694	1.38401	0.412873	0.298316	0.515839	0	0.485817	0.138401	0		PV32-a_m1	117	0	45.023	45.023	0.997618	0.216827	0.217345	0.24078	0.00644799	0.0893142	0.0302308
mhtTracks-Run1	37	8.02164	44.119	36.0974	5.18112	1.01235	0.195393	1.25245	0	0.450285	0.191894	0		PV32-a_m1	118	0	45.023	45.023	0.807953	0.243881	0.301851	0.243881	0.00466102	0.0785955	0.0244834
mhtTracks-Run1	38	9.35858	44.119	34.7604	3.98446	1.06712	0.267819	1.30562	0	0.557085	0.153249	0		PV32-a_m1	119	0	45.023	45.023	1.13733	0.207572	0.182509	0.233536	0.00695966	0.104926	0.0344644
mhtTracks-Run1	39	9.35858	44.119	34.7604	4.41273	0.561255	0.12719	0.748885	0	0.473946	0.16972	0		PV32-a_m1	120	0	45.023	45.023	1.22224	0.251681	0.205919	0.251681	0.00473578	0.154291	0.0370375
mhtTracks-Run1	40	9.35858	44.119	34.7604	2.93787	0.829002	0.282178	0.910001	0	0.358982	0.112995	0		PV32-a_m1	121	0	45.023	45.023	0.702773	0.224381	0.31928	0.224381	0	0.0713266	0.0212962
mhtTracks-Run1	41	9.35858	33.4235	24.0649	2.3909	0.704129	0.294503	0.808435	0	0.298014	0.132828	0		PV32-a_m1	122	0	45.023	45.023	1.30886	0.240452	0.183712	0.285065	0	0.0866422	0.0396623
mhtTracks-Run1	42	10.6955	41.4451	30.7496	2.90776	0.248059	0.0853094	0.723045	0	0.428815	0.126424	0		PV32-a_m1	123	0	45.023	45.023	1.54865	0.168143	0.108574	0.242455	0	0.108002	0.0469287
mhtTracks-Run1	43	10.6955	44.119	33.4235	3.96891	0.475755	0.11987	0.477669	0.00230544	0.350874	0.158756	0		PV32-a_m1	124	0	43.6587	43.6587	2.00975	0.277338	0.137996	0.360453	0	0.346569	0.0628048
mhtTracks-Run1	44	10.6955	44.119	33.4235	3.12875	1.06752	0.341198	1.21739	0	0.366055	0.12515	0		PV32-a_m1	125	0	45.023	45.023	0.791471	0.251493	0.317754	0.251493	0.00341145	0.0734794	0.023984
mhtTracks-Run1	45	10.6955	44.119	33.4235	3.94357	0.171725	0.0435456	0.633787	0.0121586	0.396708	0.157743	0		PV32-a_m1	126	0	45.023	45.023	0.945372	0.242897	0.256933	0.249819	0.00485484	0.0769198	0.0286476
mhtTracks-Run1	46	12.0325	44.119	32.0865	3.65335	0.0825751	0.0226025	1.00519	0	0.350399	0.152223	0		PV32-a_m1	127	0	45.023	45.023	0.742012	0.242655	0.327024	0.242655	0.00154092	0.0674415	0.0224852
mhtTracks-Run1	47	13.3694	24.0649	10.6955	1.24749	0.598776	0.479983	0.617369	0	0.503098	0.155937	0		PV32-a_m1	128	0	45.023	45.023	1.17537	0.267963	0.227981	0.267963	0.00446376	0.0771178	0.0356174
mhtTracks-Run1	48	14.7063	34.7604	20.0541	2.02699	0.1624	0.0801185	0.454222	0	0.36962	0.135133	0		PV32-a_m1	129	0	45.023	45.023	1.07326	0.254284	0.236927	0.273758	0.0041098	0.0884764	0.032523
mhtTracks-Run1	49	17.3802	42.7821	25.4018	2.89781	0.56282	0.194223	0.919969	0	0.388316	0.152516	0		PV32-a_m1	130	0	20.465	20.465	1.29825	0.788806	0.60759	0.788806	0	0.59536	0.0865503
mhtTracks-Run1	50	21.391	32.0865	10.6955	0.789045	0.22347	0.283216	0.384817	0	0.296459	0.0986306	0		PV32-a_m1	131	0	45.023	45.023	4.03848	0.15263	0.0377939	0.573557	0.0304528	0.329857	0.122378
mhtTracks-Run1	51	21.391	41.4451	20.0541	1.38992	0.644798	0.463909	0.644798	0	0.277338	0.0926616	0		PV32-a_m1	132	0	45.023	45.023	1.19204	0.231226	0.193975	0.253029	0	0.0798973	0.0361223
mhtTracks-Run1	52	25.4018	44.119	18.7172	1.50986	0.489343	0.324098	0.642455	0	0.318359	0.107847	0		PV32-a_m1	133	0	45.023	45.023	1.53256	0.240866	0.157166	0.330452	0.0043423	0.12238	0.0464413
mhtTracks-Run1	53	25.4018	44.119	18.7172	2.08303	1.13945	0.547015	1.28144	0	0.346637	0.148788	0		PV32-a_m1	134	0	45.023	45.023	0.772616	0.236762	0.306443	0.236762	0	0.0644799	0.0234126
mhtTracks-Run1	54	26.7388	42.7821	16.0433	1.87051	0.361145	0.193072	0.460999	0.00890451	0.359304	0.155876	0		PV32-a_m1	135	0	45.023	45.023	1.10175	0.264345	0.239932	0.264345	0.00841669	0.0901483	0.0333864
mhtTracks-Run1	55	26.7388	41.4451	14.7063	1.24274	0.644799	0.518851	0.644799	0	0.417776	0.112977	0		PV32-a_m1	136	0	45.023	45.023	0.987179	0.253287	0.256576	0.253287	0.0043423	0.0859454	0.0299145
mhtTracks-Run1	56	28.0757	44.119	16.0433	2.08146	0.185433	0.089088	0.666698	0	0.295626	0.173455	0		PV32-a_m1	137	0	45.023	45.023	1.08934	0.288177	0.264543	0.288177	0.00484345	0.089454	0.0330103
mhtTracks-Run1	57	28.0757	34.7604	6.6847	0.639008	0.0301506	0.0471835	0.2558	0	0.246329	0.127802	0		PV32-a_m1	138	0	45.023	45.023	1.23122	0.261839	0.212666	0.261839	0.00805998	0.0805998	0.0373097
mhtTracks-Run1	58	28.0757	44.119	16.0433	1.77865	0.125712	0.070678	0.421779	0	0.332194	0.148221	0		PV32-a_m1	139	0	45.023	45.023	0.757621	0.247886	0.327189	0.247886	0	0.063477	0.0229582
mhtTracks-Run1	59	30.7496	42.7821	12.0325	1.00498	0.504299	0.501799	0.544933	0	0.39013	0.111665	0		PV32-a_m1	140	0	45.023	45.023	1.47694	0.242429	0.164142	0.242429	0	0.109805	0.0447559
mhtTracks-Run1	60	30.7496	44.119	13.3694	1.21476	0.126895	0.104461	0.279926	0.031155	0.21872	0.121476	0		PV32-a_m1	141	0	45.023	45.023	1.9926	0.206436	0.103602	0.284526	0.0133186	0.196108	0.0603817
mhtTracks-Run1	61	36.0974	41.4451	5.34776	0.60616	0.328784	0.542405	0.443372	0	0.411843	0.15154	0		PV32-a_m1	142	0	45.023	45.023	1.97547	0.239966	0.121473	0.251802	0.00994797	0.136782	0.0598627
mhtTracks-Run1	62	38.7712	44.119	5.34776	0.632284	0.42405	0.670664	0.42405	0.0294511	0.342715	0.158071	0		PV32-a_m1	143	0	45.023	45.023	1.33659	0.222829	0.166714	0.312993	0	0.104331	0.0405029
0	0	0	0	0	0	0	0	0	0	0	0	0		PV32-a_m1	144	0	45.023	45.023	3.10081	0.272152	0.0877681	0.332685	0.00665693	0.214543	0.093964
Group	Track #	Start (sec)	End (sec)	Duration (sec)	Total disp. (μm)	Net disp. (μm)	Linearity (%)	Search radius (μm)	Min. disp. (μm)	Max. disp. (μm)	Avg. disp. (μm)	0		PV32-a_m1	145	0	45.023	45.023	0.953986	0.243738	0.255494	0.243738	0.00139283	0.0571492	0.0289087
mhtTracks-Run PV1 movie 5	0	0	45.707	45.707	3.15687	0.973776	0.308462	1.23171	0	0.387037	0.0956629	0		PV32-a_m1	146	0	45.023	45.023	1.29766	0.255724	0.197065	0.275053	0.00874896	0.0983419	0.039323
mhtTracks-Run PV1 movie 5	1	0	22.161	22.161	2.56495	0.649602	0.253261	0.791939	0	0.40603	0.160309	0		PV32-a_m1	147	0	9.55033	9.55033	0.539348	0.206807	0.383438	0.206807	0.0145359	0.136625	0.0770497
mhtTracks-Run PV1 movie 5	2	0	45.707	45.707	3.9868	0.407132	0.10212	0.568458	0.0100033	0.33179	0.120812	0		PV32-a_m1	148	0	34.1083	34.1083	2.01689	0.575129	0.285157	0.636621	0	0.521672	0.0806754
mhtTracks-Run PV1 movie 5	3	0	45.707	45.707	4.18533	0.933456	0.223031	0.933456	0	0.338831	0.126828	0		PV32-a_m1	149	0	45.023	45.023	0.641248	0.285699	0.445536	0.285699	0	0.0714999	0.0194318
mhtTracks-Run PV1 movie 5	4	0	45.707	45.707	3.6628	0.81536	0.222606	0.834437	0	0.417421	0.110994	0		PV32-a_m1	150	0	45.023	45.023	0.798923	0.277908	0.347853	0.277908	0.00514933	0.0745773	0.0242098
mhtTracks-Run PV1 movie 5	5	0	12.4655	12.4655	0.500062	0.287687	0.575303	0.362404	0	0.342668	0.0555624	0		PV32-a_m1	151	0	45.023	45.023	1.2927	0.303157	0.234514	0.303157	0.00464464	0.0899664	0.0391729
mhtTracks-Run PV1 movie 5	6	0	45.707	45.707	5.24949	0.356979	0.0680025	0.824313	0	0.366473	0.159075	0		PV32-a_m1	152	0	45.023	45.023	1.73469	0.317526	0.183046	0.396695	0	0.332868	0.0525662
mhtTracks-Run PV1 movie 5	7	0	45.707	45.707	5.78341	0.655448	0.113332	1.12845	0	0.431061	0.175255	0		PV32-a_m1	153	0	45.023	45.023	0.733336	0.27396	0.37358	0.274969	0.00598871	0.0683432	0.0222223
mhtTracks-Run PV1 movie 5	8	0	24.9311	24.9311	3.7013	0.40536	0.109518	0.648694	0	0.417185	0.205628	0		PV32-a_m1	154	0	45.023	45.023	1.28735	0.284176	0.220744	0.284176	0.00885699	0.0930412	0.0390107
mhtTracks-Run PV1 movie 5	9	0	45.707	45.707	4.62027	1.1155	0.241437	1.12063	0	0.366074	0.140008	0		PV32-a_m1	155	0	45.023	45.023	0.863328	0.297237	0.344292	0.327552	0	0.118534	0.0261615
mhtTracks-Run PV1 movie 5	10	0	45.707	45.707	6.647	0.525707	0.0790895	1.2618	0	0.419522	0.201424	0		PV32-a_m1	156	0	45.023	45.023	1.17076	0.269389	0.230098	0.284803	0.00866886	0.117878	0.0354775
mhtTracks-Run PV1 movie 5	11	0	42.9369	42.9369	4.35981	0.206332	0.0473258	0.692252	0	0.507216	0.140639	0		PV32-a_m1	157	0	45.023	45.023	1.0508	0.255572	0.243215	0.255572	0	0.0814207	0.0318426
mhtTracks-Run PV1 movie 5	12	0	42.9369	42.9369	4.48851	1.18312	0.263589	1.20846	0	0.45217	0.144791	0		PV32-a_m1	158	0	45.023	45.023	3.81061	0.260967	0.0684843	0.343707	0.00141562	0.330537	0.115473
mhtTracks-Run PV1 movie 5	13	0	45.707	45.707	4.63368	0.164209	0.0354382	0.87238	0	0.458077	0.140414	0		PV32-a_m1	159	0	42.2943	42.2943	1.66599	0.182377	0.10947	0.278792	0	0.144181	0.0537416
mhtTracks-Run PV1 movie 5	14	0	45.707	45.707	4.20642	0.1804	0.0428868	0.5914	0.0164899	0.345642	0.127467	0		PV32-a_m1	160	0	45.023	45.023	3.81453	0.26656	0.0698802	0.395067	0.0280238	0.374039	0.115592
mhtTracks-Run PV1 movie 5	15	0	45.707	45.707	4.44789	1.29941	0.292141	1.32104	0	0.39346	0.134784	0		PV32-a_m1	161	0	45.023	45.023	0.90757	0.255401	0.281412	0.255401	0.00685319	0.0764337	0.0275021
mhtTracks-Run PV1 movie 5	16	0	44.3219	44.3219	5.15416	0.442545	0.0858618	0.936007	0	0.360453	0.161067	0		PV32-a_m1	162	0	45.023	45.023	0.711428	0.246275	0.346169	0.246275	0.00457529	0.0578596	0.0215584
mhtTracks-Run PV1 movie 5	17	0	45.707	45.707	2.88498	0.0516352	0.0178979	0.60133	0.00819571	0.382566	0.0874236	0		PV32-a_m1	163	0	45.023	45.023	2.69389	0.177191	0.0657752	0.364671	0	0.222985	0.0816331
mhtTracks-Run PV1 movie 5	18	0	45.707	45.707	4.23095	0.52934	0.125112	0.573574	0	0.335906	0.12821	0		PV32-a_m1	164	0	43.6587	43.6587	4.39212	0.313492	0.0713761	0.550182	0	0.410629	0.137254
mhtTracks-Run PV1 movie 5	19	1.38506	20.7759	19.3908	2.28978	0.203903	0.0890491	0.403271	0	0.385234	0.163556	0		PV32-a_m1	165	0	45.023	45.023	1.23517	0.23964	0.194014	0.272984	0	0.107601	0.0374294
mhtTracks-Run PV1 movie 5	20	1.38506	42.9369	41.5518	4.7458	0.456226	0.0961327	0.930308	0	0.377163	0.158193	0		PV32-a_m1	166	0	42.2943	42.2943	1.19229	0.212906	0.178569	0.282567	0	0.0914479	0.038461
mhtTracks-Run PV1 movie 5	21	1.38506	22.161	20.7759	2.43928	0.409547	0.167897	0.610969	0	0.411719	0.162619	0		PV32-a_m1	167	0	45.023	45.023	0.840227	0.233968	0.278458	0.234355	0.00430953	0.0969442	0.0254614
mhtTracks-Run PV1 movie 5	22	1.38506	42.9369	41.5518	4.83763	0.852311	0.176184	1.24448	0	0.41476	0.161254	0		PV32-a_m1	168	0	45.023	45.023	0.675606	0.247781	0.366754	0.247781	0.0040938	0.0744048	0.0204729
mhtTracks-Run PV1 movie 5	23	1.38506	45.707	44.3219	4.63014	0.877021	0.189416	0.948753	0	0.414673	0.144692	0		PV32-a_m1	169	0	45.023	45.023	1.85645	0.332254	0.178973	0.379355	0.00516634	0.144032	0.056256
mhtTracks-Run PV1 movie 5	24	4.15518	20.7759	16.6207	0.658829	0.145141	0.220301	0.368361	0	0.20257	0.0549024	0		PV32-a_m1	170	0	45.023	45.023	0.922425	0.267209	0.289681	0.282097	0.00691133	0.0959123	0.0279523
mhtTracks-Run PV1 movie 5	25	4.15518	33.2415	29.0863	2.5433	0.455435	0.179072	0.588323	0	0.348728	0.12111	0		PV32-a_m1	171	0	45.023	45.023	1.26985	0.201162	0.158414	0.249516	0.00539195	0.0742802	0.0384804
mhtTracks-Run PV1 movie 5	26	5.54024	45.707	40.1668	4.23681	0.309053	0.0729447	0.50246	0.00713116	0.346569	0.146097	0		PV32-a_m1	172	0	45.023	45.023	2.56043	0.263556	0.102934	0.340799	0.0029309	0.187379	0.0775889
mhtTracks-Run PV1 movie 5	27	5.54024	45.707	40.1668	4.65073	0.73589	0.158231	1.11592	0.0182711	0.386916	0.16037	0		PV32-a_m1	173	0	45.023	45.023	1.51995	0.238403	0.156849	0.368898	0	0.287079	0.0460592
mhtTracks-Run PV1 movie 5	28	6.9253	36.0116	29.0863	3.30061	0.659455	0.199798	1.08849	0	0.42547	0.157172	0		PV32-a_m1	174	0	45.023	45.023	2.68346	0.23667	0.0881958	0.317526	0	0.310074	0.0813171
mhtTracks-Run PV1 movie 5	29	8.31036	45.707	37.3966	3.27386	0.631121	0.192776	0.707394	0	0.347648	0.121254	0		PV32-a_m1	175	0	45.023	45.023	2.09403	0.152268	0.0727153	0.30421	0.00792895	0.157136	0.0634553
mhtTracks-Run PV1 movie 5	30	8.31036	45.707	37.3966	2.76253	0.0424798	0.0153772	0.5485	0	0.376104	0.102316	0		PV32-a_m1	176	0	45.023	45.023	1.09766	0.254358	0.231728	0.277202	0.00567377	0.073835	0.0332624
mhtTracks-Run PV1 movie 5	31	11.0805	45.707	34.6265	5.40459	0.659847	0.12209	1.30513	0	0.419758	0.216184	0		PV32-a_m1	177	0	45.023	45.023	0.862031	0.234638	0.272192	0.256816	0	0.122995	0.0261221
mhtTracks-Run PV1 movie 5	32	11.0805	44.3219	33.2415	3.06151	0.560959	0.183229	0.684813	0	0.432408	0.127563	0		PV32-a_m1	178	0	45.023	45.023	0.864486	0.244582	0.282922	0.255055	0.00834086	0.0899672	0.0261966
mhtTracks-Run PV1 movie 5	33	12.4655	45.707	33.2415	3.41877	0.233568	0.0683194	0.539987	0	0.421863	0.142449	0		PV32-a_m1	179	0	45.023	45.023	1.21919	0.310109	0.254357	0.345615	0.00414492	0.108835	0.0369452
mhtTracks-Run PV1 movie 5	34	12.4655	22.161	9.69542	0.657567	0.510903	0.776959	0.556408	0	0.471938	0.0939381	0		PV32-a_m1	180	0	45.023	45.023	3.42162	0.297237	0.0868704	0.367592	0.0107466	0.311653	0.103685
mhtTracks-Run PV1 movie 5	35	12.4655	45.707	33.2415	4.20064	0.417324	0.0993477	0.836968	0.0238309	0.368466	0.175027	0		PV32-a_m1	181	0	45.023	45.023	1.68278	0.250768	0.14902	0.274513	0	0.164392	0.0509933
mhtTracks-Run PV1 movie 5	36	13.8506	45.707	31.8564	4.11998	0.346635	0.0841352	0.752649	0	0.391562	0.17913	0		PV32-a_m1	182	0	45.023	45.023	1.42415	0.233462	0.16393	0.267292	0	0.0867488	0.0431561
mhtTracks-Run PV1 movie 5	37	15.2357	45.707	30.4713	1.91586	0.169613	0.0885308	0.342715	0	0.274019	0.0870847	0		PV32-a_m1	183	0	45.023	45.023	0.842084	0.287225	0.341088	0.287225	0.00546613	0.0819311	0.0255177
mhtTracks-Run PV1 movie 5	38	16.6207	19.3908	2.77012	0.356305	0.03353	0.094105	0.180659	0.175646	0.180659	0.178152	0		PV32-a_m1	184	0	45.023	45.023	1.61877	0.268508	0.165871	0.273952	0	0.132929	0.0490537
mhtTracks-Run PV1 movie 5	39	24.9311	45.707	20.7759	2.91508	0.392863	0.134769	0.690251	0	0.354802	0.194338	0		PV32-a_m1	185	0	43.6587	43.6587	2.17783	0.194778	0.0894367	0.342715	0.0054069	0.211957	0.0680573
mhtTracks-Run PV1 movie 5	40	29.0863	44.3219	15.2357	1.18613	0.42964	0.362221	0.506938	0	0.307419	0.10783	0		PV32-a_m1	186	0	45.023	45.023	1.27791	0.207965	0.162739	0.542561	0	0.347075	0.0387244
mhtTracks-Run PV1 movie 5	41	29.0863	44.3219	15.2357	1.56232	0.278274	0.178116	0.452325	0	0.40761	0.142029	0		PV32-a_m1	187	0	43.6587	43.6587	2.40376	0.222712	0.0926516	0.251802	0.00331741	0.207183	0.0751175
mhtTracks-Run PV1 movie 5	42	33.2415	45.707	12.4655	0.997737	0.332719	0.333474	0.356102	0	0.303712	0.11086	0		PV32-a_m1	188	0	45.023	45.023	1.87544	0.403321	0.215054	0.420543	0	0.192557	0.0568316
mhtTracks-Run PV1 movie 5	43	36.0116	45.707	9.69542	1.48328	0.69055	0.465555	0.790371	0	0.372692	0.211897	0		PV32-a_m1	189	0	45.023	45.023	2.27649	0.175799	0.0772238	0.294787	0.0228911	0.186477	0.0689846
mhtTracks-Run PV1 movie 5	44	40.1668	42.9369	2.77012	0.411247	0.373243	0.907589	0.373243	0.203903	0.207343	0.205623	0		PV32-a_m1	190	0	43.6587	43.6587	1.98294	0.262351	0.132304	0.356354	0	0.170238	0.0619668
mhtTracks-Run PV1 movie 5	45	40.1668	44.3219	4.15518	0.232026	0.228603	0.985248	0.228603	0	0.130074	0.077342	0		PV32-a_m1	191	0	45.023	45.023	2.09256	0.187676	0.0896873	0.291931	0.00894175	0.143746	0.0634109
0	0	0	0	0	0	0	0	0	0	0	0	0		PV32-a_m1	192	0	45.023	45.023	1.10321	0.219458	0.198928	0.219712	0.00470762	0.0784323	0.0334305
Group	Track #	Start (sec)	End (sec)	Duration (sec)	Total disp. (μm)	Net disp. (μm)	Linearity (%)	Search radius (μm)	Min. disp. (μm)	Max. disp. (μm)	Avg. disp. (μm)	0		PV32-a_m1	193	0	45.023	45.023	1.92528	0.229037	0.118963	0.360248	0.00374478	0.173178	0.0583419
mhtTracks-PV1 movie6	0	0	9.51342	9.51342	0.63007	0.23471	0.372514	0.297237	0	0.288363	0.0900101	0		PV32-a_m1	194	0	17.7363	17.7363	0.839434	0.422066	0.502798	0.491894	0	0.389654	0.0645719
mhtTracks-PV1 movie6	1	0	44.849	44.849	4.86465	0.288436	0.0592923	0.766334	0	0.397626	0.147414	0		PV32-a_m1	195	0	45.023	45.023	4.74437	0.0666852	0.0140556	0.470711	0.00724901	0.359942	0.143769
mhtTracks-PV1 movie6	2	0	9.51342	9.51342	1.10886	0.452509	0.408085	0.479281	0	0.412295	0.158409	0		PV32-a_m1	196	0	45.023	45.023	1.50347	0.255344	0.169836	0.279237	0.0053243	0.101952	0.0455598
mhtTracks-PV1 movie6	3	0	23.104	23.104	1.7852	0.85726	0.480205	0.943072	0	0.271122	0.105012	0		PV32-a_m1	197	0	43.6587	43.6587	0.526354	0.211814	0.402418	0.229158	0	0.09768	0.0164486
mhtTracks-PV1 movie6	4	0	9.51342	9.51342	1.28553	0.277338	0.215738	0.386879	0.028577	0.275458	0.183647	0		PV32-a_m1	198	0	45.023	45.023	1.55031	0.27094	0.174765	0.283125	0.00801007	0.101952	0.0469791
mhtTracks-PV1 movie6	5	0	17.6678	17.6678	2.53064	0.299198	0.11823	0.630359	0	0.386226	0.194665	0		PV32-a_m1	199	0	45.023	45.023	2.64732	0.197575	0.074632	0.318829	0.00917494	0.186879	0.0802217
mhtTracks-PV1 movie6	6	0	44.849	44.849	5.08932	0.418363	0.0822041	0.934298	0	0.339549	0.154222	0		PV32-a_m1	200	0	45.023	45.023	1.42416	0.23405	0.164343	0.242722	0	0.100353	0.0431562
mhtTracks-PV1 movie6	7	0	43.4899	43.4899	5.17203	0.151158	0.0292259	0.949471	0	0.387634	0.161626	0		PV32-a_m1	201	0	45.023	45.023	1.38737	0.33193	0.239252	0.33193	0	0.108669	0.0420414
mhtTracks-PV1 movie6	8	0	8.15436	8.15436	1.32206	0.637956	0.482548	0.637956	0.0895708	0.356685	0.220343	0		PV32-a_m1	202	0	45.023	45.023	0.948012	0.301003	0.31751	0.301003	0.00671059	0.0795381	0.0287276
mhtTracks-PV1 movie6	9	0	29.8993	29.8993	3.71187	0.293394	0.0790421	0.641206	0	0.455218	0.168722	0		PV32-a_m1	203	0	45.023	45.023	0.573711	0.222602	0.388005	0.222602	0.00366419	0.0673851	0.0173852
mhtTracks-PV1 movie6	10	0	44.849	44.849	5.92004	0.368044	0.0621691	0.940293	0	0.398989	0.179395	0		PV32-a_m1	204	0	45.023	45.023	1.60176	0.325672	0.203322	0.325672	0.013606	0.0997558	0.0485382
mhtTracks-PV1 movie6	11	0	44.849	44.849	5.199	0.37814	0.0727331	0.693452	0	0.379951	0.157545	0		PV32-a_m1	205	0	45.023	45.023	0.922021	0.235411	0.25532	0.254955	0.00631973	0.0838859	0.02794
mhtTracks-PV1 movie6	12	0	24.4631	24.4631	1.85885	0.383449	0.206283	0.528892	0	0.363351	0.103269	0		PV32-a_m1	206	0	45.023	45.023	1.57682	0.275694	0.174842	0.291945	0.00772045	0.109805	0.0477823
mhtTracks-PV1 movie6	13	0	40.7718	40.7718	3.88721	0.185691	0.0477697	0.594261	0	0.305855	0.129574	0		PV32-a_m1	207	0	45.023	45.023	0.760306	0.276998	0.364324	0.276998	0.00914369	0.0667713	0.0230396
mhtTracks-PV1 movie6	14	0	43.4899	43.4899	6.55343	1.29803	0.198069	1.37842	0	0.414787	0.204795	0		PV32-a_m1	208	0	45.023	45.023	2.40118	0.212078	0.0883225	0.293523	0.0102023	0.19344	0.072763
mhtTracks-PV1 movie6	15	0	44.849	44.849	5.43437	0.916431	0.168636	0.961809	0.0264618	0.387682	0.164678	0		PV32-a_m1	209	0	45.023	45.023	0.62442	0.229621	0.367735	0.229621	0.00280178	0.0575084	0.0189218
mhtTracks-PV1 movie6	16	0	43.4899	43.4899	4.99935	0.781068	0.156234	1.01609	0.00705962	0.360008	0.15623	0		PV32-a_m1	210	0	45.023	45.023	1.91213	0.290987	0.152179	0.291814	0	0.129852	0.0579434
mhtTracks-PV1 movie6	17	0	27.1812	27.1812	3.07252	0.46158	0.150229	0.639854	0.00861314	0.332774	0.153626	0		PV32-a_m1	211	0	45.023	45.023	0.840524	0.259112	0.308274	0.274435	0.00281951	0.100346	0.0254704
mhtTracks-PV1 movie6	18	0	43.4899	43.4899	3.19455	0.265857	0.0832222	0.562222	0	0.258813	0.0998296	0		PV32-a_m1	212	0	43.6587	43.6587	1.30358	0.257768	0.197738	0.273591	0.00262463	0.0850069	0.040737
mhtTracks-PV1 movie6	19	0	44.849	44.849	6.29086	0.77644	0.123424	0.879377	0	0.389557	0.190632	0		PV32-a_m1	213	0	45.023	45.023	2.9021	0.28617	0.0986082	0.394864	0.00617888	0.197575	0.0879423
mhtTracks-PV1 movie6	20	2.71812	42.1309	39.4128	2.56555	0.251802	0.0981472	0.735183	0	0.343542	0.0884673	0		PV32-a_m1	214	0	45.023	45.023	1.36093	0.240318	0.176584	0.258671	0.00706483	0.102605	0.0412403
mhtTracks-PV1 movie6	21	2.71812	43.4899	40.7718	3.98346	0.656161	0.164721	1.21755	0	0.371032	0.132782	0		PV32-a_m1	215	0	45.023	45.023	1.26122	0.275844	0.218712	0.275844	0.00939947	0.14275	0.0382189
mhtTracks-PV1 movie6	22	5.43624	44.849	39.4128	4.95092	0.518665	0.104761	0.729725	0.00601062	0.418374	0.170721	0		PV32-a_m1	216	0	43.6587	43.6587	1.10812	0.271712	0.245201	0.271712	0	0.101952	0.0346287
mhtTracks-PV1 movie6	23	6.7953	44.849	38.0537	5.21762	0.535027	0.102542	0.707349	0	0.352065	0.186344	0		PV32-a_m1	217	0	45.023	45.023	1.34615	0.236624	0.175779	0.281494	0.00557334	0.106367	0.0407923
mhtTracks-PV1 movie6	24	17.6678	43.4899	25.8222	3.16899	0.196108	0.0618835	0.615849	0	0.460938	0.166789	0		PV32-a_m1	218	0	45.023	45.023	2.33076	0.233734	0.100282	0.437157	0.00716443	0.20089	0.0706292
mhtTracks-PV1 movie6	25	19.0268	44.849	25.8222	3.22036	0.38816	0.120533	0.780446	0	0.376814	0.169492	0		PV32-a_m1	219	0	45.023	45.023	1.51163	0.264647	0.175074	0.28438	0	0.112263	0.0458069
mhtTracks-PV1 movie6	26	24.4631	40.7718	16.3087	1.6557	0.0455941	0.0275377	0.44045	0	0.344074	0.137975	0		PV32-a_m1	220	0	45.023	45.023	1.37475	0.217603	0.158286	0.297237	0	0.124029	0.041659
mhtTracks-PV1 movie6	27	27.1812	44.849	17.6678	2.0454	0.0720907	0.0352453	0.733542	0	0.387047	0.157338	0		PV32-a_m1	221	0	45.023	45.023	1.45454	0.232485	0.159834	0.274618	0	0.142265	0.044077
mhtTracks-PV1 movie6	28	28.5403	44.849	16.3087	1.80647	0.308062	0.170533	0.557998	0.0476601	0.241838	0.150539	0		PV32-a_m1	222	0	45.023	45.023	0.788936	0.275104	0.348702	0.288074	0.00273934	0.0771477	0.0239072
mhtTracks-PV1 movie6	29	39.4128	43.4899	4.07718	0.281101	0.153793	0.547111	0.200764	0.0294717	0.200764	0.0937003	0		PV32-a_m1	223	0	45.023	45.023	0.970436	0.239028	0.24631	0.395799	0	0.226022	0.0294071
0	0	0	0	0	0	0	0	0	0	0	0	0		PV32-a_m1	224	0	45.023	45.023	0.645211	0.239667	0.371455	0.239667	0.00619777	0.0797314	0.0195519
Group	Track #	Start (sec)	End (sec)	Duration (sec)	Total disp. (μm)	Net disp. (μm)	Linearity (%)	Search radius (μm)	Min. disp. (μm)	Max. disp. (μm)	Avg. disp. (μm)	0		PV32-a_m1	225	0	45.023	45.023	1.1967	0.288133	0.240773	0.295078	0	0.134213	0.0362636
mhtTracks-Run PV8 parasite 1	0	0	4.06945	4.06945	0.745024	0.475793	0.638628	0.589488	0.154186	0.299848	0.248341	0		PV32-a_m1	226	0	4.093	4.093	0.23537	0.164392	0.698442	0.164392	0.0720907	0.0911883	0.0784565
mhtTracks-Run PV8 parasite 1	1	0	44.764	44.764	4.8233	0.810431	0.168024	0.883608	0	0.495629	0.14616	0		PV32-a_m1	227	0	45.023	45.023	0.645814	0.277805	0.430163	0.277805	0.00236704	0.0758732	0.0195701
mhtTracks-Run PV8 parasite 1	2	0	44.764	44.764	4.1819	1.17733	0.28153	1.44553	0	0.309194	0.126724	0		PV32-a_m1	228	0	24.558	24.558	2.09138	0.648816	0.310233	0.648816	0	0.388913	0.116188
mhtTracks-Run PV8 parasite 1	3	0	21.7038	21.7038	1.95028	0.238962	0.122527	0.635076	0	0.425558	0.121892	0		PV32-a_m1	229	0	45.023	45.023	2.72698	0.464215	0.17023	0.467283	0.00639288	0.28027	0.0826359
mhtTracks-Run PV8 parasite 1	4	0	27.1297	27.1297	3.45067	0.389557	0.112893	0.883822	0	0.535331	0.172534	0		PV32-a_m1	230	0	9.55033	9.55033	0.319859	0.19344	0.604765	0.19344	0	0.146359	0.0456942
mhtTracks-Run PV8 parasite 1	5	0	44.764	44.764	5.53617	0.809358	0.146195	1.37287	0	0.451802	0.167763	0		PV32-a_m1	231	0	45.023	45.023	2.64997	0.256011	0.0966088	0.334762	0.0102383	0.202535	0.0803023
mhtTracks-Run PV8 parasite 1	6	0	43.4075	43.4075	4.73774	0.447133	0.0943769	0.766334	0	0.393538	0.148054	0		PV32-a_m1	232	0	45.023	45.023	2.07174	0.1813	0.0875108	0.361041	0.00824993	0.189778	0.0627801
mhtTracks-Run PV8 parasite 1	7	0	44.764	44.764	5.3192	1.50309	0.282578	1.62116	0.0194195	0.380958	0.161188	0		PV32-a_m1	233	0	45.023	45.023	1.12246	0.298163	0.265635	0.298163	0.00214933	0.0849013	0.0340138
mhtTracks-Run PV8 parasite 1	8	0	42.051	42.051	4.90984	0.937622	0.190968	1.26395	0	0.34406	0.158382	0		PV32-a_m1	234	0	45.023	45.023	2.89682	0.324007	0.111849	0.461605	0	0.257919	0.0877825
mhtTracks-Run PV8 parasite 1	9	0	10.8519	10.8519	0.829606	0.281523	0.339346	0.433211	0	0.376317	0.103701	0		PV32-a_m1	235	0	45.023	45.023	0.839293	0.247805	0.295254	0.247805	0.00184737	0.0709123	0.0254331
mhtTracks-Run PV8 parasite 1	10	0	42.051	42.051	5.05738	0.481469	0.0952013	0.519342	0	0.440319	0.163141	0		PV32-a_m1	236	0	45.023	45.023	0.742028	0.28227	0.380404	0.28227	0.00480205	0.080994	0.0224857
mhtTracks-Run PV8 parasite 1	11	0	33.9121	33.9121	3.97429	0.958562	0.241191	0.987692	0	0.609229	0.158972	0		PV32-a_m1	237	0	45.023	45.023	2.90672	0.389648	0.134051	0.39011	0.00678261	0.240166	0.0880823
mhtTracks-Run PV8 parasite 1	12	0	44.764	44.764	5.07896	0.810738	0.159627	0.884667	0	0.35549	0.153908	0		PV32-a_m1	238	0	45.023	45.023	0.722854	0.249887	0.345696	0.249887	0	0.0681047	0.0219047
mhtTracks-Run PV8 parasite 1	13	0	24.4167	24.4167	2.26173	0.204185	0.0902782	0.42874	0.0249213	0.339907	0.125652	0		PV32-a_m1	239	0	6.82167	6.82167	0.249938	0.206431	0.825929	0.206431	0.0162215	0.0887632	0.0499875
mhtTracks-Run PV8 parasite 1	14	0	44.764	44.764	4.3508	0.780308	0.179348	1.01996	0	0.321831	0.131843	0		PV32-a_m1	240	0	45.023	45.023	1.20244	0.294984	0.245322	0.297237	0	0.0720907	0.0364375
mhtTracks-Run PV8 parasite 1	15	0	43.4075	43.4075	4.95895	1.0237	0.206435	1.19259	0	0.439841	0.154967	0		PV32-a_m1	241	0	10.9147	10.9147	0.374483	0.16404	0.438045	0.192242	0.0105353	0.105625	0.0468103
mhtTracks-Run PV8 parasite 1	16	0	27.1297	27.1297	2.29888	0.956511	0.416077	0.956511	0	0.529967	0.114944	0		PV32-a_m1	242	0	45.023	45.023	1.79679	0.274341	0.152683	0.319521	0	0.187989	0.0544483
mhtTracks-Run PV8 parasite 1	17	0	44.764	44.764	5.21741	1.20881	0.231687	1.52569	0	0.392216	0.158103	0		PV32-a_m1	243	0	43.6587	43.6587	1.80526	0.312993	0.173378	0.391184	0	0.120151	0.0564145
mhtTracks-Run PV8 parasite 1	18	0	43.4075	43.4075	5.08416	0.728048	0.143199	1.15745	0	0.373049	0.15888	0		PV32-a_m1	244	0	45.023	45.023	0.566469	0.232485	0.410412	0.232485	0	0.0668715	0.0171657
mhtTracks-Run PV8 parasite 1	19	0	28.4862	28.4862	2.69906	1.37451	0.509256	1.37451	0	0.370073	0.128526	0		PV32-a_m1	245	0	45.023	45.023	0.85896	0.25564	0.297616	0.25564	0.00686578	0.085868	0.0260291
mhtTracks-Run PV8 parasite 1	20	1.35648	44.764	43.4075	4.80963	0.55809	0.116036	0.741658	0.0170249	0.411271	0.150301	0		PV32-a_m1	246	0	45.023	45.023	0.71986	0.281497	0.391044	0.281497	0	0.0784972	0.0218139
mhtTracks-Run PV8 parasite 1	21	1.35648	39.3381	37.9816	3.43826	0.24663	0.0717311	0.707527	0	0.345806	0.122795	0		PV32-a_m1	247	0	45.023	45.023	1.38046	0.234092	0.169575	0.269181	0.00769997	0.118895	0.0418321
mhtTracks-Run PV8 parasite 1	22	1.35648	43.4075	42.051	5.52496	0.36045	0.0652403	0.825953	0.00844012	0.417324	0.178225	0		PV32-a_m1	248	0	45.023	45.023	0.683007	0.230782	0.337892	0.230782	0	0.0743094	0.0206972
mhtTracks-Run PV8 parasite 1	23	1.35648	44.764	43.4075	5.20594	1.25168	0.240433	1.25168	0	0.431326	0.162686	0		PV32-a_m1	249	0	45.023	45.023	0.670599	0.236397	0.352516	0.236397	0.00295308	0.0618675	0.0203212
mhtTracks-Run PV8 parasite 1	24	1.35648	43.4075	42.051	3.7488	0.628614	0.167684	0.814237	0	0.422109	0.120929	0		PV32-a_m1	250	0	45.023	45.023	1.14875	0.26656	0.232044	0.26656	0	0.0720907	0.0348105
mhtTracks-Run PV8 parasite 1	25	2.71297	44.764	42.051	5.18389	0.194535	0.0375268	0.749901	0.0333552	0.38822	0.167222	0		PV32-a_m1	251	0	45.023	45.023	1.50894	0.258862	0.171552	0.280215	0	0.175635	0.0457254
mhtTracks-Run PV8 parasite 1	26	4.06945	44.764	40.6945	4.36768	0.44752	0.102462	0.693575	0	0.351368	0.145589	0		PV32-a_m1	252	0	45.023	45.023	2.99181	0.267493	0.0894086	0.283767	0.00172714	0.223697	0.0906608
mhtTracks-Run PV8 parasite 1	27	5.42594	16.2778	10.8519	0.673312	0.407806	0.605672	0.407806	0	0.208714	0.084164	0		PV32-a_m1	253	0	9.55033	9.55033	0.46467	0.301673	0.649219	0.301673	0.0228779	0.132929	0.0663814
mhtTracks-Run PV8 parasite 1	28	5.42594	44.764	39.3381	4.30985	0.47334	0.109828	0.729506	0	0.369284	0.148615	0		PV32-a_m1	254	0	45.023	45.023	2.36533	0.230574	0.0974807	0.352637	0.0065537	0.195558	0.0716767
mhtTracks-Run PV8 parasite 1	29	6.78242	25.7732	18.9908	1.99679	0.47334	0.237051	0.564173	0	0.358083	0.142628	0		PV32-a_m1	255	0	45.023	45.023	0.976536	0.245248	0.251141	0.252453	0.00272285	0.0767986	0.029592
mhtTracks-Run PV8 parasite 1	30	6.78242	44.764	37.9816	4.6731	0.644082	0.137828	0.803668	0	0.360293	0.166896	0		PV32-a_m1	256	0	43.6587	43.6587	1.06622	0.196769	0.184548	0.304151	0	0.130523	0.0333194
mhtTracks-Run PV8 parasite 1	31	6.78242	43.4075	36.6251	3.24003	0.1612	0.0497525	0.523396	0	0.337807	0.120001	0		PV32-a_m1	257	0	45.023	45.023	1.35357	0.250717	0.185226	0.250717	0.00502788	0.0839601	0.0410173
mhtTracks-Run PV8 parasite 1	32	8.13891	42.051	33.9121	2.91542	1.08679	0.372774	1.24386	0	0.331087	0.116617	0		PV32-a_m1	258	0	45.023	45.023	0.829893	0.248832	0.299836	0.248832	0	0.0609011	0.0251483
mhtTracks-Run PV8 parasite 1	33	8.13891	44.764	36.6251	4.6133	0.974691	0.211279	1.24803	0	0.332907	0.170863	0		PV32-a_m1	259	0	39.5657	39.5657	1.22077	0.259927	0.212921	0.259927	0	0.192242	0.0420955
mhtTracks-Run PV8 parasite 1	34	9.49539	44.764	35.2686	2.90285	0.822845	0.283461	0.912467	0	0.337397	0.111648	0		PV32-a_m1	260	0	45.023	45.023	1.40379	0.0480604	0.0342362	0.225679	0	0.15976	0.0425391
mhtTracks-Run PV8 parasite 1	35	12.2084	44.764	32.5556	3.90739	0.994508	0.254519	1.29654	0	0.411412	0.162808	0		PV32-a_m1	261	0	45.023	45.023	3.31525	0.242604	0.0731781	0.429307	0.00813983	0.280121	0.100462
mhtTracks-Run PV8 parasite 1	36	14.9213	24.4167	9.49539	1.25985	0.348251	0.276423	0.458533	0	0.347235	0.179978	0		PV32-a_m1	262	0	45.023	45.023	0.631921	0.194882	0.308396	0.204342	0	0.0790539	0.0191491
mhtTracks-Run PV8 parasite 1	37	16.2778	23.0602	6.78242	1.44807	0.173018	0.119482	0.43851	0	0.432544	0.289613	0		PV32-a_m1	263	0	45.023	45.023	2.70764	0.335906	0.124058	0.435025	0.00320928	0.238275	0.0820497
mhtTracks-Run PV8 parasite 1	38	21.7038	35.2686	13.5648	1.36303	0.38822	0.284822	0.407806	0	0.346754	0.136303	0		PV32-a_m1	264	0	45.023	45.023	1.03599	0.276379	0.266778	0.276379	0.00279964	0.201622	0.0313936
mhtTracks-Run PV8 parasite 1	39	23.0602	44.764	21.7038	2.83748	0.10999	0.0387631	0.443095	0.0455941	0.376642	0.177343	0		PV32-a_m1	265	0	17.7363	17.7363	0.826678	0.387563	0.46882	0.387563	0	0.350291	0.0635906
mhtTracks-Run PV8 parasite 1	40	24.4167	44.764	20.3473	1.62523	0.304151	0.187143	0.442576	0	0.265613	0.108349	0		PV32-a_m1	266	0	45.023	45.023	0.658288	0.239031	0.36311	0.239031	0	0.070728	0.0199481
mhtTracks-Run PV8 parasite 1	41	25.7732	44.764	18.9908	2.02576	0.115071	0.056804	0.378459	0.0191333	0.322399	0.144697	0		PV32-a_m1	267	0	36.837	36.837	1.64768	0.116243	0.0705493	0.352024	0	0.269524	0.0610252
mhtTracks-Run PV8 parasite 1	42	36.6251	44.764	8.13891	0.537532	0.419119	0.779709	0.440743	0	0.291613	0.0895887	0		PV32-a_m1	268	0	45.023	45.023	2.71349	0.357881	0.13189	0.464101	0	0.290159	0.0822269
mhtTracks-Run PV8 parasite 1	43	39.3381	43.4075	4.06945	0.670702	0.176345	0.262926	0.319259	0.111846	0.319259	0.223567	0		PV32-a_m1	269	0	10.9147	10.9147	0.405914	0.173284	0.426899	0.183953	0	0.129852	0.0507393
mhtTracks-Run PV8 parasite 2	0	0	27.1297	27.1297	3.07715	0.169252	0.0550029	0.573839	0.0190887	0.386461	0.153857	0		PV32-a_m1	270	0	45.023	45.023	1.29761	0.221632	0.170801	0.294858	0	0.077644	0.0393214
mhtTracks-Run PV8 parasite 2	1	0	42.051	42.051	4.58892	0.141375	0.0308079	1.24665	0	0.5788	0.14803	0		PV32-a_m1	271	0	45.023	45.023	2.62793	0.461391	0.175572	0.469674	0.00450567	0.291482	0.0796343
mhtTracks-Run PV8 parasite 2	2	0	31.1992	31.1992	2.14477	0.494462	0.230543	0.746067	0	0.496223	0.093251	0		PV32-a_m1	272	0	45.023	45.023	1.10935	0.23529	0.212096	0.255719	0.00457016	0.113853	0.0336168
mhtTracks-Run PV8 parasite 2	3	0	44.764	44.764	5.50765	0.378687	0.0687565	0.786343	0.00574752	0.354644	0.166898	0		PV32-a_m1	273	0	43.6587	43.6587	0.676105	0.238698	0.353049	0.246059	0	0.0857972	0.0211283
mhtTracks-Run PV8 parasite 2	4	0	32.5556	32.5556	2.34981	0.0682792	0.0290573	0.655904	0	0.454712	0.0979088	0		PV32-a_m1	274	0	28.651	28.651	0.775118	0.187989	0.24253	0.227971	0	0.0953339	0.0369104
mhtTracks-Run PV8 parasite 2	5	0	44.764	44.764	4.52686	0.653234	0.144302	0.680863	0.025422	0.297886	0.137178	0		PV32-a_m1	275	0	43.6587	43.6587	1.27287	0.241799	0.189964	0.278554	0	0.101184	0.0397773
mhtTracks-Run PV8 parasite 2	6	0	14.9213	14.9213	1.35824	0.563046	0.41454	0.610099	0	0.495733	0.123477	0		PV32-a_m1	276	0	45.023	45.023	2.43854	0.266758	0.109393	0.266758	0.00529734	0.182565	0.0738952
mhtTracks-Run PV8 parasite 2	7	0	44.764	44.764	5.41531	1.2039	0.222314	1.2039	0	0.429355	0.1641	0		PV32-a_m1	277	0	45.023	45.023	1.39609	0.223564	0.160136	0.282178	0.00939947	0.0808525	0.0423056
mhtTracks-Run PV8 parasite 2	8	0	44.764	44.764	4.73626	0.24672	0.0520917	1.31906	0	0.354893	0.143523	0		PV32-a_m1	278	0	45.023	45.023	0.937648	0.241799	0.257879	0.254879	0.012896	0.0868087	0.0284136
mhtTracks-Run PV8 parasite 2	9	0	44.764	44.764	4.61552	0.477308	0.103414	0.684861	0	0.375979	0.139864	0		PV32-a_m1	279	0	45.023	45.023	3.71961	0.25306	0.068034	0.543343	0.00992001	0.392289	0.112715
mhtTracks-Run PV8 parasite 2	10	0	44.764	44.764	4.62882	0.562203	0.121457	0.795907	0	0.385982	0.140267	0		PV32-a_m1	280	0	42.2943	42.2943	2.39425	0.232485	0.0971014	0.444356	0	0.317566	0.077234
mhtTracks-Run PV8 parasite 2	11	0	25.7732	25.7732	3.04849	0.175404	0.0575381	0.942769	0	0.410966	0.160447	0		PV32-a_m1	281	0	45.023	45.023	4.79014	0.465195	0.0971152	0.588503	0.00486883	0.38842	0.145156
mhtTracks-Run PV8 parasite 2	12	0	43.4075	43.4075	4.49693	0.375223	0.0834398	0.573851	0.0250024	0.335264	0.140529	0		PV32-a_m1	282	0	45.023	45.023	0.866587	0.278787	0.321707	0.278787	0	0.148477	0.0262602
mhtTracks-Run PV8 parasite 2	13	0	43.4075	43.4075	4.82584	0.54044	0.111989	0.768309	0	0.43851	0.150807	0		PV32-a_m1	283	0	43.6587	43.6587	2.2076	0.481257	0.218	0.671517	0	0.565868	0.0689875
mhtTracks-Run PV8 parasite 2	14	0	44.764	44.764	5.51931	1.09093	0.197657	1.32341	0	0.387882	0.167252	0		PV32-a_m1	284	0	45.023	45.023	1.14508	0.241824	0.211186	0.314374	0	0.138299	0.0346992
mhtTracks-Run PV8 parasite 2	15	1.35648	44.764	43.4075	5.47963	0.542457	0.0989952	1.02809	0.0223449	0.380525	0.171238	0		PV32-a_m1	285	0	45.023	45.023	1.14075	0.209067	0.183272	0.237905	0.00294868	0.076946	0.0345681
mhtTracks-Run PV8 parasite 2	16	1.35648	44.764	43.4075	4.70303	0.593034	0.126096	1.06871	0	0.454651	0.14697	0		PV32-a_m1	286	0	45.023	45.023	1.75889	0.29234	0.166208	0.29234	0.00447594	0.123616	0.0532996
mhtTracks-Run PV8 parasite 2	17	1.35648	44.764	43.4075	2.73766	1.10829	0.404831	1.26316	0	0.377359	0.0855518	0		PV32-a_m1	287	0	45.023	45.023	2.39767	0.314103	0.131004	0.338496	0.00665452	0.164392	0.0726566
mhtTracks-Run PV8 parasite 2	18	2.71297	44.764	42.051	4.08267	0.687566	0.168411	0.720228	0	0.290159	0.131699	0		PV32-a_m1	288	0	45.023	45.023	4.05416	0.202171	0.0498676	0.490617	0	0.309429	0.122853
mhtTracks-Run PV8 parasite 2	19	2.71297	44.764	42.051	4.79986	0.298569	0.0622037	0.751958	0.00784221	0.389517	0.154834	0		PV32-a_m1	289	0	45.023	45.023	4.41622	0.417324	0.094498	0.599697	0	0.386879	0.133825
mhtTracks-Run PV8 parasite 2	20	4.06945	43.4075	39.3381	2.991	0.312947	0.10463	0.677997	0	0.38822	0.103138	0		PV32-a_m1	290	0	10.9147	10.9147	0.582315	0.544912	0.935768	0.544912	0	0.439041	0.0727894
mhtTracks-Run PV8 parasite 2	21	4.06945	44.764	40.6945	4.52986	0.899257	0.198518	0.986563	0	0.375979	0.150995	0		PV32-a_m1	291	0	45.023	45.023	4.44712	0.318978	0.0717268	0.586589	0	0.375979	0.134761
mhtTracks-Run PV8 parasite 2	22	4.06945	29.8427	25.7732	2.35085	0.567541	0.24142	0.735325	0	0.531956	0.123729	0		PV32-a_m1	292	0	42.2943	42.2943	3.98465	0.0859731	0.0215761	0.494523	0.019696	0.318124	0.128537
mhtTracks-Run PV8 parasite 2	23	5.42594	28.4862	23.0602	1.88189	0.227971	0.12114	0.519853	0	0.507173	0.110699	0		PV32-a_m1	293	0	45.023	45.023	2.22854	0.293523	0.131711	0.380862	0	0.258423	0.0675317
mhtTracks-Run PV8 parasite 2	24	5.42594	12.2084	6.78242	0.714683	0.574809	0.804285	0.574809	0	0.290212	0.142937	0		PV32-a_m1	294	0	45.023	45.023	5.09273	0.490542	0.0963219	0.540608	0.00293033	0.448269	0.154325
mhtTracks-Run PV8 parasite 2	25	6.78242	10.8519	4.06945	0.769162	0.447375	0.58164	0.516845	0.184892	0.302193	0.256387	0		PV32-a_m1	295	0	43.6587	43.6587	1.89828	0.316989	0.166988	0.316989	0	0.206954	0.0593213
mhtTracks-Run PV8 parasite 2	26	10.8519	43.4075	32.5556	3.91356	0.336595	0.0860072	0.727269	0.0126218	0.408316	0.163065	0		PV32-a_m1	296	0	45.023	45.023	1.362	0.292526	0.214776	0.292526	0	0.0977017	0.0412728
mhtTracks-Run PV8 parasite 2	27	17.6343	21.7038	4.06945	0.408014	0.311369	0.763134	0.339558	0.0416469	0.29371	0.136005	0		PV32-a_m1	297	0	45.023	45.023	2.57285	0.322399	0.125308	0.393538	0	0.200821	0.0779653
mhtTracks-Run PV8 parasite 2	28	18.9908	27.1297	8.13891	0.611306	0.259927	0.425199	0.322399	0	0.232485	0.101884	0		PV32-a_m1	298	0	45.023	45.023	2.00273	0.273873	0.13675	0.408509	0	0.313479	0.0606888
mhtTracks-Run PV8 parasite 2	29	23.0602	43.4075	20.3473	2.28841	0.433397	0.189388	0.444449	0.0304341	0.364753	0.15256	0		PV32-a_m1	299	1.36433	10.9147	9.55033	0.345322	0.173617	0.502769	0.173617	0	0.145979	0.0493317
mhtTracks-Run PV8 parasite 2	30	27.1297	44.764	17.6343	2.75042	0.232194	0.0844213	0.74074	0	0.359657	0.211571	0		PV32-a_m1	300	1.36433	40.93	39.5657	1.68277	0.303961	0.180631	0.496211	0	0.457724	0.0580266
mhtTracks-Run PV8 parasite 2	31	27.1297	44.764	17.6343	2.40614	0.3291	0.136775	0.524828	0.0199501	0.33193	0.185088	0		PV32-a_m1	301	1.36433	43.6587	42.2943	1.41313	0.159369	0.112777	0.201911	0	0.124053	0.0455849
mhtTracks-Run PV8 parasite 2	32	31.1992	44.764	13.5648	0.926714	0.252215	0.27216	0.318843	0.012471	0.2229	0.0926714	0		PV32-a_m1	302	1.36433	8.186	6.82167	0.247379	0.164392	0.664534	0.164392	0	0.118502	0.0494758
mhtTracks-Run PV8 parasite 2	33	32.5556	44.764	12.2084	0.856538	0.21543	0.251512	0.279148	0.0211323	0.240195	0.0951709	0		PV32-a_m1	303	1.36433	45.023	43.6587	0.991685	0.261127	0.263317	0.261127	0	0.102158	0.0309902
mhtTracks-Run PV8 parasite 2	34	33.9121	37.9816	4.06945	0.581217	0.232485	0.399998	0.374902	0.0967198	0.374902	0.193739	0		PV32-a_m1	304	1.36433	45.023	43.6587	2.66817	0.155288	0.0582002	0.360453	0.00811209	0.265857	0.0833803
mhtTracks-Run PV8 parasite 2	35	33.9121	44.764	10.8519	0.786031	0.164323	0.209055	0.250282	0.021452	0.234163	0.0982538	0		PV32-a_m1	305	1.36433	45.023	43.6587	1.90624	0.269863	0.141568	0.327299	0.0120073	0.174136	0.05957
mhtTracks-Run PV8 parasite 2	36	37.9816	43.4075	5.42594	0.454908	0.347235	0.763307	0.367592	0	0.361253	0.113727	0		PV32-a_m1	306	1.36433	39.5657	38.2013	4.41517	0.403965	0.0914947	0.689965	0	0.542371	0.157685
mhtTracks-Run PV8 parasite 2	37	37.9816	44.764	6.78242	0.8478	0.101952	0.120254	0.403965	0	0.336595	0.16956	0		PV32-a_m1	307	1.36433	45.023	43.6587	0.957301	0.261247	0.2729	0.265166	0.00156241	0.190627	0.0299156
mhtTracks-Run PV8 parasite 2	38	37.9816	44.764	6.78242	0.750561	0.173617	0.231317	0.259927	0.0498184	0.212362	0.150112	0		PV32-a_m1	308	1.36433	45.023	43.6587	1.82459	0.182377	0.099955	0.288363	0	0.163123	0.0570183
mhtTracks-Run PV8 parasite 2	39	39.3381	43.4075	4.06945	0.767075	0.43851	0.571666	0.43851	0.187989	0.319159	0.255692	0		PV32-a_m1	309	1.36433	45.023	43.6587	2.37377	0.153267	0.0645669	0.504635	0	0.211684	0.0741802
mhtTracks-Run PV8 parasite 2	40	39.3381	43.4075	4.06945	0.160958	0.129852	0.806746	0.129852	0.0118335	0.102418	0.0536527	0		PV32-a_m1	310	1.36433	10.9147	9.55033	0.280803	0.0480604	0.171153	0.144181	0	0.0961209	0.0401147
0	0	0	0	0	0	0	0	0	0	0	0	0		PV32-a_m1	311	1.36433	45.023	43.6587	1.2661	0.173617	0.137127	0.275353	0	0.214529	0.0395657
Group	Track #	Start (sec)	End (sec)	Duration (sec)	Total disp. (μm)	Net disp. (μm)	Linearity (%)	Search radius (μm)	Min. disp. (μm)	Max. disp. (μm)	Avg. disp. (μm)	0		PV32-a_m1	312	1.36433	43.6587	42.2943	2.20191	0.256481	0.116481	0.361662	0	0.200252	0.0710294
mhtTracks-PV2 movie9 Run	0	0	42.9042	42.9042	4.41233	0.259927	0.0589091	0.797572	0	0.423056	0.137885	0		PV32-a_m1	313	1.36433	45.023	43.6587	1.46438	0.283425	0.193546	0.306534	0	0.140119	0.045762
mhtTracks-PV2 movie9 Run	1	0	5.36303	5.36303	0.22657	0.13233	0.584058	0.134923	0.0172202	0.0905674	0.0566425	0		PV32-a_m1	314	1.36433	45.023	43.6587	1.21091	0.212773	0.175712	0.235643	0	0.183009	0.0378411
mhtTracks-PV2 movie9 Run	2	0	44.245	44.245	4.21506	0.247406	0.0586957	0.722027	0	0.348728	0.127729	0		PV32-a_m1	315	1.36433	13.6433	12.279	0.259781	0.132929	0.511694	0.151768	0	0.113964	0.0288646
mhtTracks-PV2 movie9 Run	3	0	42.9042	42.9042	3.81335	0.869084	0.227906	0.923662	0.00590458	0.302665	0.119167	0		PV32-a_m1	316	1.36433	45.023	43.6587	2.76268	0.164392	0.0595046	0.519103	0	0.290063	0.0863336
mhtTracks-PV2 movie9 Run	4	0	44.245	44.245	2.56673	0.0634282	0.0247116	0.347577	0.010456	0.346287	0.0777798	0		PV32-a_m1	317	1.36433	45.023	43.6587	2.06431	0.517458	0.250669	0.517458	0.00428019	0.307411	0.0645098
mhtTracks-PV2 movie9 Run	5	0	33.5189	33.5189	2.22604	0.541526	0.243269	0.893814	0	0.426754	0.0890416	0		PV32-a_m1	318	1.36433	45.023	43.6587	2.3477	0.319177	0.135953	0.378564	0.00878027	0.167183	0.0733656
mhtTracks-PV2 movie9 Run	6	0	44.245	44.245	4.10904	0.361014	0.0878585	0.524828	0.00832546	0.406428	0.124516	0		PV32-a_m1	319	2.72867	43.6587	40.93	1.46545	0.205174	0.140007	0.278274	0	0.168726	0.0488483
mhtTracks-PV2 movie9 Run	7	0	44.245	44.245	4.73456	0.429315	0.0906768	0.56184	0.0175119	0.413914	0.143471	0		PV32-a_m1	320	2.72867	45.023	42.2943	2.00132	0.172996	0.0864411	0.339624	0	0.251452	0.0645587
mhtTracks-PV2 movie9 Run	8	0	44.245	44.245	4.0799	0.172159	0.0421968	0.549654	0.00685207	0.352065	0.123633	0		PV32-a_m1	321	2.72867	45.023	42.2943	1.36396	0.182658	0.133917	0.389165	0	0.257062	0.0439988
mhtTracks-PV2 movie9 Run	9	0	44.245	44.245	3.78692	0.0523756	0.0138307	0.468189	0	0.343413	0.114755	0		PV32-a_m1	322	2.72867	15.0077	12.279	0.958591	0.184892	0.192879	0.396317	0	0.35092	0.10651
mhtTracks-PV2 movie9 Run	10	0	44.245	44.245	4.12739	0.189479	0.0459077	0.453354	0.0151398	0.298431	0.125072	0		PV32-a_m1	323	2.72867	24.558	21.8293	0.769119	0.15198	0.197603	0.203903	0	0.116243	0.04807
mhtTracks-PV2 movie9 Run	11	0	44.245	44.245	4.77824	0.0572492	0.0119812	0.642376	0	0.311127	0.144795	0		PV32-a_m1	324	2.72867	45.023	42.2943	1.88648	0.168527	0.0893342	0.333476	0	0.333476	0.0608542
mhtTracks-PV2 movie9 Run	12	0	44.245	44.245	4.85807	0.193547	0.0398403	0.791826	0.0242307	0.423914	0.147214	0		PV32-a_m1	325	4.093	12.279	8.186	0.1528	0.0644799	0.421989	0.0720907	0	0.0503798	0.0254666
mhtTracks-PV2 movie9 Run	13	0	41.5635	41.5635	4.94796	1.10815	0.223961	1.24406	0	0.389169	0.159612	0		PV32-a_m1	326	4.093	45.023	40.93	1.45989	0.113985	0.0780782	0.241501	0.0107466	0.118895	0.0486629
mhtTracks-PV2 movie9 Run	14	0	44.245	44.245	2.79239	0.289412	0.103643	0.624976	0.00845552	0.280126	0.084618	0		PV32-a_m1	327	4.093	45.023	40.93	0.587539	0.165437	0.281576	0.182686	0	0.0601703	0.0195846
mhtTracks-PV2 movie9 Run	15	0	44.245	44.245	4.14368	0.178617	0.043106	0.548137	0.0174072	0.364108	0.125566	0		PV32-a_m1	328	5.45733	45.023	39.5657	3.06643	0.435206	0.141926	0.602291	0	0.33812	0.105739
mhtTracks-PV2 movie9 Run	16	0	44.245	44.245	5.69878	0.403714	0.0708421	0.752649	0	0.388314	0.17269	0		PV32-a_m1	329	5.45733	45.023	39.5657	1.66435	0.203903	0.122512	0.288363	0	0.182377	0.0573913
mhtTracks-PV2 movie9 Run	17	0	44.245	44.245	4.21428	0.937179	0.222382	0.937179	0	0.358055	0.127705	0		PV32-a_m1	330	5.45733	40.93	35.4727	0.744415	0.120151	0.161403	0.216272	0	0.103096	0.0286314
mhtTracks-PV2 movie9 Run	18	0	24.1336	24.1336	2.51414	0.28256	0.112388	0.561012	0.0159096	0.395662	0.139674	0		PV32-a_m1	331	5.45733	43.6587	38.2013	3.09402	0.33193	0.107281	0.433744	0	0.399827	0.110501
mhtTracks-PV2 movie9 Run	19	0	44.245	44.245	5.36143	0.291315	0.0543353	0.660918	0.01341	0.356718	0.162467	0		PV32-a_m1	332	5.45733	13.6433	8.186	0.336115	0.0562198	0.167263	0.132929	0.00577584	0.118657	0.0560192
mhtTracks-PV2 movie9 Run	20	0	41.5635	41.5635	4.58239	0.268666	0.0586301	0.691867	0.016288	0.331659	0.147819	0		PV32-a_m1	333	5.45733	9.55033	4.093	0.0322399	0.0322399	1	0.0322399	0	0.0322399	0.0107466
mhtTracks-PV2 movie9 Run	21	0	42.9042	42.9042	4.13702	0.0608681	0.014713	0.680971	0	0.42562	0.129282	0		PV32-a_m1	334	5.45733	45.023	39.5657	2.02556	0.142349	0.0702764	0.384724	0.00411544	0.169314	0.0698467
mhtTracks-PV2 movie9 Run	22	0	32.1782	32.1782	3.4137	1.00045	0.293069	1.14486	0	0.440799	0.142237	0		PV32-a_m1	335	6.82167	42.2943	35.4727	2.61761	0.19344	0.0738994	0.401643	0	0.265964	0.100677
mhtTracks-PV2 movie9 Run	23	0	38.882	38.882	4.54489	0.451359	0.0993113	0.627536	0	0.38989	0.15672	0		PV32-a_m1	336	6.82167	39.5657	32.744	0.921556	0.14617	0.158612	0.1612	0	0.144181	0.0383982
mhtTracks-PV2 movie9 Run	24	0	44.245	44.245	5.3651	0.502763	0.0937099	0.737533	0.0203704	0.348728	0.162579	0		PV32-a_m1	337	6.82167	12.279	5.45733	0.427683	0.299367	0.699974	0.299367	0	0.275294	0.106921
mhtTracks-PV2 movie9 Run	25	0	36.2005	36.2005	3.64089	0.524648	0.144099	0.811637	0	0.471699	0.134848	0		PV32-a_m1	338	8.186	45.023	36.837	0.474854	0.146188	0.307859	0.146188	0	0.050544	0.0175872
mhtTracks-PV2 movie9 Run	26	0	44.245	44.245	4.40232	0.67193	0.152631	0.67193	0	0.346125	0.133404	0		PV32-a_m1	339	8.186	20.465	12.279	0.549569	0.386291	0.702897	0.386291	0	0.297871	0.0610633
mhtTracks-PV2 movie9 Run	27	1.34076	44.245	42.9042	3.97122	0.301582	0.075942	0.848168	0	0.343899	0.124101	0		PV32-a_m1	340	8.186	45.023	36.837	0.456575	0.149672	0.327815	0.149672	0	0.0411517	0.0169102
mhtTracks-PV2 movie9 Run	28	1.34076	21.4521	20.1114	1.4278	0.288363	0.201963	0.288363	0	0.279421	0.0951865	0		PV32-a_m1	341	8.186	17.7363	9.55033	0.10738	0.0370733	0.345254	0.0477116	0	0.0320009	0.01534
mhtTracks-PV2 movie9 Run	29	1.34076	42.9042	41.5635	5.21357	0.0226559	0.00434557	0.888025	0	0.456225	0.16818	0		PV32-a_m1	342	8.186	38.2013	30.0153	1.46876	0.101952	0.0694136	0.360293	0	0.312851	0.0667616
mhtTracks-PV2 movie9 Run	30	1.34076	38.882	37.5412	2.49491	0.158052	0.06335	0.314589	0	0.273987	0.0891038	0		PV32-a_m1	343	8.186	42.2943	34.1083	2.5277	0.12896	0.0510186	0.492754	0	0.431957	0.101108
mhtTracks-PV2 movie9 Run	31	2.68152	44.245	41.5635	4.38926	0.238176	0.0542633	0.627851	0	0.336934	0.141589	0		PV32-a_m1	344	9.55033	39.5657	30.0153	0.431135	0.0886191	0.205548	0.101952	0	0.0613728	0.019597
mhtTracks-PV2 movie9 Run	32	2.68152	22.7929	20.1114	1.35963	0.614465	0.451935	0.614465	0	0.330559	0.090642	0		PV32-a_m1	345	9.55033	45.023	35.4727	1.6039	0.252295	0.1573	0.339352	0.0111172	0.242959	0.0616886
mhtTracks-PV2 movie9 Run	33	4.02227	17.4298	13.4076	1.10204	0.688121	0.624404	0.798802	0	0.441198	0.110204	0		PV32-a_m1	346	10.9147	24.558	13.6433	1.29937	0.348728	0.268382	0.40124	0	0.360293	0.129937
mhtTracks-PV2 movie9 Run	34	4.02227	22.7929	18.7706	1.24197	0.513707	0.413623	0.513707	0	0.262739	0.0887121	0		PV32-a_m1	347	10.9147	25.9223	15.0077	0.72139	0.544167	0.754331	0.604206	0	0.546906	0.0655809
mhtTracks-PV2 movie9 Run	35	4.02227	44.245	40.2227	4.27077	0.502053	0.117556	0.760565	0	0.411383	0.142359	0		PV32-a_m1	348	10.9147	15.0077	4.093	0.124354	0.0644798	0.51852	0.0911883	0.0100619	0.0911883	0.0414512
mhtTracks-PV2 movie9 Run	36	5.36303	16.0891	10.7261	1.14327	0.176503	0.154384	0.346419	0	0.307714	0.142908	0		PV32-a_m1	349	10.9147	45.023	34.1083	0.631118	0.173284	0.274567	0.173284	0	0.0886191	0.0252447
mhtTracks-PV2 movie9 Run	37	5.36303	42.9042	37.5412	3.18942	0.134708	0.042236	0.800907	0.0129061	0.3008	0.113908	0		PV32-a_m1	350	12.279	43.6587	31.3797	1.11865	0.205314	0.183537	0.301098	0	0.196108	0.048637
mhtTracks-PV2 movie9 Run	38	5.36303	42.9042	37.5412	3.16039	0.503674	0.159371	0.747167	0.00979361	0.410506	0.112871	0		PV32-a_m1	351	12.279	40.93	28.651	1.11901	0.317526	0.283757	0.410347	0	0.342715	0.0532861
mhtTracks-PV2 movie9 Run	39	6.70379	22.7929	16.0891	1.06005	0.0821257	0.0774736	0.294333	0	0.216752	0.0883373	0		PV32-a_m1	352	13.6433	45.023	31.3797	1.05913	0.193976	0.183146	0.264332	0	0.132929	0.0460493
mhtTracks-PV2 movie9 Run	40	8.04455	40.2227	32.1782	3.49572	0.0947746	0.0271116	0.476197	0	0.345061	0.145655	0		PV32-a_m1	353	13.6433	45.023	31.3797	1.78132	0.275458	0.154637	0.459976	0	0.232485	0.0774487
mhtTracks-PV2 movie9 Run	41	9.3853	32.1782	22.7929	2.27789	0.689965	0.302896	0.689965	0	0.426338	0.133994	0		PV32-a_m1	354	15.0077	45.023	30.0153	0.513699	0.0720907	0.140336	0.173617	0	0.0720907	0.0233499
mhtTracks-PV2 movie9 Run	42	9.3853	44.245	34.8597	2.87795	0.23471	0.0815547	0.536157	0	0.343402	0.11069	0		PV32-a_m1	355	16.372	27.2867	10.9147	0.492546	0.0967198	0.196367	0.196108	0	0.19344	0.0615682
mhtTracks-PV2 movie9 Run	43	13.4076	22.7929	9.3853	0.693231	0.222461	0.320904	0.278982	0	0.185043	0.099033	0		PV32-a_m1	356	16.372	21.8293	5.45733	0.0693783	0.0313058	0.451233	0.0326587	0	0.0326587	0.0173446
mhtTracks-PV2 movie9 Run	44	14.7483	42.9042	28.1559	2.42416	0.384484	0.158605	0.574016	0	0.367904	0.115436	0		PV32-a_m1	357	16.372	45.023	28.651	2.20681	0.0967198	0.0438279	0.328314	0.0251394	0.242841	0.105086
mhtTracks-PV2 movie9 Run	45	16.0891	44.245	28.1559	3.0707	0.9305	0.303026	1.12244	0.0342364	0.394099	0.146224	0		PV32-a_m1	358	17.7363	24.558	6.82167	0.174759	0.0720907	0.412514	0.0911883	0.0109056	0.0720907	0.0349519
mhtTracks-PV2 movie9 Run	46	17.4298	44.245	26.8152	2.10026	0.550321	0.262025	0.753507	0	0.388219	0.105013	0		PV32-a_m1	359	17.7363	45.023	27.2867	1.35952	0.224863	0.165399	0.258714	0.00262383	0.238879	0.0679758
mhtTracks-PV2 movie9 Run	47	18.7706	42.9042	24.1336	3.07455	0.517588	0.168346	0.700616	0	0.402378	0.170808	0		PV32-a_m1	360	17.7363	45.023	27.2867	1.66672	0.113646	0.0681856	0.332782	0.00977674	0.243098	0.0833362
mhtTracks-PV2 movie9 Run	48	20.1114	38.882	18.7706	2.2055	0.431597	0.195691	0.716604	0	0.307624	0.157536	0		PV32-a_m1	361	19.1007	45.023	25.9223	1.32396	0.137624	0.103948	0.232485	0.0117686	0.177238	0.0696824
mhtTracks-PV2 movie9 Run	49	24.1336	44.245	20.1114	2.2663	0.402362	0.177542	0.602413	0	0.386397	0.151087	0		PV32-a_m1	362	19.1007	45.023	25.9223	0.95462	0.137729	0.144276	0.250729	0	0.176353	0.0502432
mhtTracks-PV2 movie9 Run	50	29.4967	42.9042	13.4076	0.657741	0.236426	0.359452	0.367344	0	0.250394	0.0657741	0		PV32-a_m1	363	20.465	45.023	24.558	0.981398	0.130739	0.133217	0.246799	0	0.144181	0.0545221
mhtTracks-PV2 movie9 Run	51	32.1782	41.5635	9.3853	0.850718	0.196108	0.23052	0.433744	0.0330713	0.238663	0.121531	0		PV32-a_m1	364	20.465	31.3797	10.9147	0.133051	0.0886191	0.666054	0.0886191	0	0.0578724	0.0166314
mhtTracks-PV2 movie9 Run	52	32.1782	44.245	12.0668	1.71299	0.129856	0.0758065	0.479359	0.0623064	0.306517	0.190332	0		PV32-a_m1	365	20.465	24.558	4.093	0.16881	0.0644799	0.381966	0.0720907	0.0322399	0.0720907	0.0562701
mhtTracks-PV2 movie9 Run	53	33.5189	36.2005	2.68152	0.474892	0.0984801	0.207374	0.25029	0.224601	0.25029	0.237446	0		PV32-a_m1	366	20.465	42.2943	21.8293	1.6205	0.325243	0.200706	0.528774	0	0.375717	0.101281
mhtTracks-PV2 movie9 Run	54	33.5189	44.245	10.7261	0.974987	0.128964	0.132272	0.342894	0.0268969	0.209563	0.121873	0		PV32-a_m1	367	21.8293	27.2867	5.45733	0.367554	0.0644799	0.17543	0.192242	0.0348683	0.15198	0.0918885
mhtTracks-PV2 movie9 Run	55	33.5189	36.2005	2.68152	0.249517	0.216357	0.867106	0.220283	0.029234	0.220283	0.124758	0		PV32-a_m1	368	23.1937	32.744	9.55033	0.162829	0.0455941	0.280013	0.0868087	0	0.0571153	0.0232613
mhtTracks-PV2 movie9 Run	56	33.5189	44.245	10.7261	1.10773	0.487611	0.440187	0.582438	0	0.383527	0.138467	0		PV32-a_m1	369	23.1937	43.6587	20.465	0.305527	0.14081	0.460875	0.147058	0	0.0587497	0.0203684
mhtTracks-PV2 movie9 Run	57	34.8597	44.245	9.3853	1.0613	0.226389	0.213313	0.365456	0	0.330264	0.151614	0		PV32-a_m1	370	23.1937	45.023	21.8293	2.52622	0.240302	0.0951232	0.492121	0.0130269	0.43851	0.157889
mhtTracks-PV2 movie9 Run	58	36.2005	44.245	8.04455	0.662304	0.0644799	0.0973569	0.237719	0.0164274	0.189002	0.110384	0		PV32-a_m1	371	24.558	30.0153	5.45733	0.273565	0.0911883	0.333333	0.182377	0	0.182377	0.0683912
PV1 movie 9 racks-parasite 1	0	0	42.9042	42.9042	4.28539	0.735686	0.171673	0.848536	0	0.370101	0.133918	0		PV32-a_m1	372	24.558	31.3797	6.82167	0.208508	0.0693138	0.332427	0.0759902	0	0.0759902	0.0417016
PV1 movie 9 racks-parasite 1	1	0	44.245	44.245	5.41877	0.583591	0.107698	0.81682	0.0158228	0.362475	0.164205	0		PV32-a_m1	373	24.558	28.651	4.093	0.0455941	0.0455941	1	0.0455941	0	0.0455941	0.015198
PV1 movie 9 racks-parasite 1	2	0	25.4744	25.4744	2.03891	0.599332	0.293948	0.925395	0	0.321566	0.107311	0		PV32-a_m1	374	25.9223	42.2943	16.372	0.204358	0.0805998	0.394405	0.0805998	0	0.0571192	0.0170298
PV1 movie 9 racks-parasite 1	3	0	44.245	44.245	4.68083	0.352425	0.0752911	0.662058	0.0102212	0.406225	0.141843	0		PV32-a_m1	375	25.9223	45.023	19.1007	0.347917	0.1612	0.463327	0.1612	0	0.122368	0.0248512
PV1 movie 9 racks-parasite 1	4	0	44.245	44.245	4.06086	0.0501002	0.0123373	1.06143	0	0.331377	0.123057	0		PV32-a_m1	376	27.2867	40.93	13.6433	0.0971653	0.0571668	0.588346	0.0571668	0	0.0426585	0.00971653
PV1 movie 9 racks-parasite 1	5	0	36.2005	36.2005	3.52368	0.379349	0.107657	0.569269	0	0.395149	0.130507	0		PV32-a_m1	377	27.2867	43.6587	16.372	0.160135	0.112609	0.703214	0.112609	0	0.0603621	0.0133446
PV1 movie 9 racks-parasite 1	6	0	41.5635	41.5635	5.22104	0.53245	0.101982	0.7751	0.0177516	0.359353	0.16842	0		PV32-a_m1	378	27.2867	31.3797	4.093	0.276308	0.164392	0.594959	0.196108	0.0182648	0.185953	0.0921027
PV1 movie 9 racks-parasite 1	7	0	44.245	44.245	6.25975	0.647123	0.103378	0.666348	0	0.404044	0.189689	0		PV32-a_m1	379	27.2867	32.744	5.45733	0.519853	0	0	0.259927	0	0.259927	0.129963
PV1 movie 9 racks-parasite 1	8	0	44.245	44.245	5.84968	0.784431	0.134098	1.15783	0	0.418828	0.177263	0		PV32-a_m1	380	28.651	31.3797	2.72867	0.188333	0.182377	0.968371	0.182377	0.0720907	0.116243	0.0941667
PV1 movie 9 racks-parasite 1	9	0	44.245	44.245	5.94933	0.374039	0.0628708	0.551859	0.0286127	0.373915	0.180283	0		PV32-a_m1	381	28.651	45.023	16.372	0.9926	0.0489415	0.0493063	0.230357	0.0144958	0.201657	0.0827167
PV1 movie 9 racks-parasite 1	10	0	22.7929	22.7929	2.59054	0.511627	0.197498	0.714392	0	0.34471	0.152385	0		PV32-a_m1	382	30.0153	35.4727	5.45733	0.189421	0.12896	0.680809	0.12896	0	0.101952	0.0473553
PV1 movie 9 racks-parasite 1	11	0	26.8152	26.8152	3.82036	0.0689869	0.0180577	1.06979	0.00222621	0.33814	0.191018	0		PV32-a_m1	383	31.3797	45.023	13.6433	0.273374	0.0455941	0.166783	0.101952	0	0.0919532	0.0273374
PV1 movie 9 racks-parasite 1	12	0	44.245	44.245	4.42425	0.234015	0.0528937	0.875084	0.00171714	0.379349	0.134068	0		PV32-a_m1	384	32.744	45.023	12.279	0.50854	0.136782	0.268971	0.164392	0.0288363	0.0911883	0.0565044
PV1 movie 9 racks-parasite 1	13	0	42.9042	42.9042	3.85337	0.429135	0.111366	0.748077	0	0.357665	0.120418	0		PV32-a_m1	385	32.744	42.2943	9.55033	0.373184	0.0840714	0.225282	0.194528	0.00866376	0.176816	0.053312
PV1 movie 9 racks-parasite 1	14	0	17.4298	17.4298	1.65275	0.686207	0.415192	0.826374	0	0.527522	0.127134	0		PV32-a_m1	386	32.744	43.6587	10.9147	0.2248	0.0578724	0.25744	0.130739	0	0.0772371	0.0281
PV1 movie 9 racks-parasite 1	15	0	44.245	44.245	4.2883	0.94108	0.219453	0.995919	0	0.387982	0.129948	0		PV32-a_m1	387	34.1083	45.023	10.9147	0.135201	0.0805998	0.596149	0.0967198	0	0.0888921	0.0169001
PV1 movie 9 racks-parasite 1	16	0	44.245	44.245	5.58314	0.108692	0.0194679	0.791057	0.0230746	0.409202	0.169186	0		PV32-a_m1	388	35.4727	45.023	9.55033	0.184503	0.0303961	0.164746	0.0911883	0	0.0831847	0.0263575
PV1 movie 9 racks-parasite 1	17	0	44.245	44.245	4.75658	0.207045	0.0435282	0.685582	0	0.394281	0.144139	0		PV32-a_m1	389	36.837	40.93	4.093	0.0941465	0.0455941	0.48429	0.0547973	0.0138834	0.0547973	0.0313822
PV1 movie 9 racks-parasite 1	18	1.34076	44.245	42.9042	6.68853	0.576024	0.0861212	0.976064	0.0347235	0.407606	0.209017	0		PV32-a_m1	390	36.837	39.5657	2.72867	0.176421	0.116243	0.658893	0.144181	0.0322399	0.144181	0.0882106
PV1 movie 9 racks-parasite 1	19	1.34076	44.245	42.9042	4.81272	0.397575	0.082609	0.692178	0.0241688	0.407697	0.150398	0		PV32-a_m1	391	36.837	40.93	4.093	0.263174	0.0322399	0.122504	0.132929	0.0326731	0.12896	0.0877245
PV1 movie 9 racks-parasite 1	20	1.34076	34.8597	33.5189	2.94513	0.670869	0.22779	0.959082	0	0.46441	0.117805	0		PV32-a_m1	392	36.837	45.023	8.186	0.440084	0.0967198	0.219776	0.144181	0.0455941	0.0967198	0.0733473
PV1 movie 9 racks-parasite 1	21	1.34076	44.245	42.9042	5.18662	0.342815	0.0660961	0.910469	0	0.499359	0.162082	0		PV32-a_m1	393	39.5657	42.2943	2.72867	0.0443095	0.0443095	1	0.0443095	0	0.0443095	0.0221548
PV1 movie 9 racks-parasite 1	22	2.68152	44.245	41.5635	4.66926	0.14617	0.0313048	0.600604	0	0.361129	0.150621	0		PV32-a_m1	394	39.5657	45.023	5.45733	0.144181	0	0	0.0720907	0	0.0720907	0.0360453
PV1 movie 9 racks-parasite 1	23	4.02227	28.1559	24.1336	2.6135	0.202655	0.0775416	0.729041	0	0.448519	0.145194	0		PV32-a_m1	395	39.5657	45.023	5.45733	0.796283	0.217603	0.273273	0.268193	0.0866422	0.268193	0.199071
PV1 movie 9 racks-parasite 1	24	4.02227	44.245	40.2227	5.09799	0.28507	0.0559181	0.715843	0	0.351368	0.169933	0		M1_PV2_a mhtTracks-Run1	0	0	45.023	45.023	0.48249	0.156669	0.324708	0.168003	0	0.0387691	0.0146209
PV1 movie 9 racks-parasite 1	25	5.36303	44.245	38.882	3.85103	0.171358	0.0444966	0.503349	0.019655	0.304488	0.132794	0		M1_PV2_a mhtTracks-Run1	1	0	45.023	45.023	0.619373	0.134472	0.21711	0.160594	0	0.0536882	0.0187689
PV1 movie 9 racks-parasite 1	26	5.36303	44.245	38.882	3.51427	0.645303	0.183623	1.25901	0	0.333839	0.121182	0		M1_PV2_a mhtTracks-Run1	2	0	45.023	45.023	0.848531	0.144181	0.169919	0.175017	0	0.0696653	0.0257131
PV1 movie 9 racks-parasite 1	27	5.36303	44.245	38.882	4.41077	0.509686	0.115555	1.00307	0	0.342715	0.152096	0		M1_PV2_a mhtTracks-Run1	3	0	28.651	28.651	0.72802	0.121584	0.167007	0.129852	0	0.0856357	0.0346676
PV1 movie 9 racks-parasite 1	28	8.04455	41.5635	33.5189	4.0954	0.808702	0.197466	0.839867	0.0282823	0.345514	0.163816	0		M1_PV2_a mhtTracks-Run1	4	0	45.023	45.023	0.569776	0.178611	0.313476	0.178611	0	0.0429199	0.017266
PV1 movie 9 racks-parasite 1	29	17.4298	44.245	26.8152	2.45938	0.382261	0.15543	0.739465	0	0.460088	0.122969	0		M1_PV2_a mhtTracks-Run1	5	0	45.023	45.023	1.00053	0.16765	0.167561	0.201661	0	0.0651345	0.0303192
PV1 movie 9 racks-parasite 1	30	20.1114	26.8152	6.70379	0.849669	0.210456	0.247692	0.403965	0	0.361903	0.169934	0		M1_PV2_a mhtTracks-Run1	6	0	45.023	45.023	0.583069	0.169715	0.291073	0.178903	0.00175783	0.0378883	0.0176687
PV1 movie 9 racks-parasite 1	31	21.4521	44.245	22.7929	3.98658	0.404679	0.10151	0.778816	0	0.366618	0.234505	0		M1_PV2_a mhtTracks-Run1	7	0	45.023	45.023	0.6401	0.170505	0.266372	0.191674	0.00313454	0.0460295	0.019397
PV1 movie 9 racks-parasite 1	32	26.8152	37.5412	10.7261	1.30322	0.245532	0.188404	0.492113	0	0.471444	0.162903	0		M1_PV2_a mhtTracks-Run1	8	0	45.023	45.023	0.719491	0.181307	0.251993	0.261845	0	0.0858604	0.0218028
PV1 movie 9 racks-parasite 1	33	28.1559	42.9042	14.7483	1.56175	0.164392	0.105261	0.47018	0.0203657	0.351065	0.141977	0		M1_PV2_a mhtTracks-Run1	9	0	45.023	45.023	0.480987	0.125899	0.261752	0.153953	0	0.0429682	0.0145754
PV1 movie 9 racks-parasite 1	34	34.8597	42.9042	8.04455	1.06588	0.266354	0.249892	0.356589	0.0698554	0.275717	0.177647	0		M1_PV2_a mhtTracks-Run1	10	0	45.023	45.023	0.736731	0.138894	0.188527	0.181268	0.00552684	0.0429866	0.0223252
PV1 movie 9 Tracks-parasite 2	0	0	22.7929	22.7929	1.76914	0.217924	0.123181	0.500245	0	0.29766	0.104067	0		M1_PV2_a mhtTracks-Run1	11	0	45.023	45.023	0.388272	0.152482	0.392718	0.165252	0	0.0427608	0.0117658
PV1 movie 9 Tracks-parasite 2	1	0	12.0668	12.0668	1.05161	0.350035	0.332855	0.457116	0	0.409495	0.116846	0		M1_PV2_a mhtTracks-Run1	12	0	45.023	45.023	0.547119	0.170423	0.311491	0.182555	0.00226245	0.0374799	0.0165794
PV1 movie 9 Tracks-parasite 2	2	0	44.245	44.245	4.60177	0.639244	0.138913	0.835989	0	0.495071	0.139448	0		M1_PV2_a mhtTracks-Run1	13	0	45.023	45.023	0.721333	0.12854	0.178199	0.171098	0	0.0516845	0.0218586
PV1 movie 9 Tracks-parasite 2	3	0	44.245	44.245	5.7546	0.236691	0.0411307	0.848035	0	0.418874	0.174382	0		M1_PV2_a mhtTracks-Run1	14	0	45.023	45.023	0.518794	0.156393	0.301454	0.16972	0	0.0439355	0.015721
PV1 movie 9 Tracks-parasite 2	4	0	20.1114	20.1114	2.59479	0.999033	0.385015	0.999033	0	0.446436	0.172986	0		M1_PV2_a mhtTracks-Run1	15	0	45.023	45.023	0.626328	0.156662	0.250127	0.1612	0.005846	0.0397053	0.0189796
PV1 movie 9 Tracks-parasite 2	5	0	32.1782	32.1782	3.39228	0.247406	0.0729322	0.63125	0	0.350199	0.141345	0		M1_PV2_a mhtTracks-Run1	16	0	45.023	45.023	0.680603	0.126473	0.185825	0.165666	0	0.0427355	0.0206243
PV1 movie 9 Tracks-parasite 2	6	0	44.245	44.245	4.83903	0.835393	0.172637	1.03482	0	0.503586	0.146637	0		M1_PV2_a mhtTracks-Run1	17	39.5657	45.023	5.45733	0.114985	0	0	0.0455941	0.00636029	0.0455941	0.0287463
PV1 movie 9 Tracks-parasite 2	7	0	44.245	44.245	6.05167	0.397672	0.0657127	0.784696	0.025478	0.386126	0.183384	0		m2_PV2b_mhtTracks-Run1	0	0	45.023	45.023	0.654977	0.162454	0.24803	0.162454	0	0.0493462	0.0198478
PV1 movie 9 Tracks-parasite 2	8	0	44.245	44.245	4.0527	1.03019	0.254198	1.07669	0	0.352959	0.122809	0		m2_PV2b_mhtTracks-Run1	1	0	45.023	45.023	0.394522	0.133012	0.337147	0.168572	0	0.0356314	0.0119552
PV1 movie 9 Tracks-parasite 2	9	0	44.245	44.245	4.37975	0.289611	0.066125	0.519853	0	0.356102	0.13272	0		m2_PV2b_mhtTracks-Run1	2	0	45.023	45.023	0.637697	0.135541	0.212548	0.138896	0	0.0459948	0.0193241
PV1 movie 9 Tracks-parasite 2	10	0	21.4521	21.4521	2.19078	0.683717	0.312088	0.772206	0.0183136	0.364931	0.136924	0		m2_PV2b_mhtTracks-Run1	3	0	45.023	45.023	0.487147	0.171197	0.351428	0.188206	0.00641689	0.0333702	0.014762
PV1 movie 9 Tracks-parasite 2	11	0	44.245	44.245	4.10741	0.515226	0.125438	0.694469	0	0.425232	0.124467	0		m2_PV2b_mhtTracks-Run1	4	0	45.023	45.023	1.07798	0.157013	0.145656	0.202222	0.0029227	0.0899414	0.0326659
PV1 movie 9 Tracks-parasite 2	12	0	29.4967	29.4967	3.56194	0.743127	0.20863	0.823891	0	0.457563	0.161906	0		m2_PV2b_mhtTracks-Run1	5	0	45.023	45.023	0.714533	0.10371	0.145144	0.167399	0	0.0487799	0.0216525
PV1 movie 9 Tracks-parasite 2	13	0	44.245	44.245	4.95235	0.675756	0.136451	0.951645	0	0.375364	0.150071	0		m2_PV2b_mhtTracks-Run1	6	0	45.023	45.023	0.633311	0.151765	0.239637	0.172185	0	0.0551504	0.0191912
PV1 movie 9 Tracks-parasite 2	14	0	44.245	44.245	4.33809	0.269885	0.0622128	0.612559	0	0.371109	0.131457	0		m2_PV2b_mhtTracks-Run1	7	0	45.023	45.023	0.485714	0.12929	0.266186	0.143655	0	0.0372146	0.0147186
PV1 movie 9 Tracks-parasite 2	15	0	44.245	44.245	5.02144	0.0589929	0.0117482	0.686566	0.0051245	0.356031	0.152165	0		m2_PV2b_mhtTracks-Run1	8	0	45.023	45.023	0.689735	0.110935	0.160838	0.154516	0	0.0532927	0.020901
PV1 movie 9 Tracks-parasite 2	16	1.34076	44.245	42.9042	5.00417	0.121373	0.0242545	0.824493	0	0.370366	0.15638	0		m2_PV2b_mhtTracks-Run1	9	0	45.023	45.023	0.489771	0.168611	0.344265	0.191399	0	0.0348911	0.0148415
PV1 movie 9 Tracks-parasite 2	17	1.34076	44.245	42.9042	5.27701	0.579295	0.109777	0.713661	0	0.367592	0.164907	0		m2_PV2b_mhtTracks-Run1	10	0	45.023	45.023	0.371728	0.12923	0.347647	0.138841	0	0.032075	0.0112645
PV1 movie 9 Tracks-parasite 2	18	1.34076	34.8597	33.5189	4.53846	0.76318	0.168158	0.76318	0	0.516199	0.181539	0		m2_PV2b_mhtTracks-Run1	11	0	45.023	45.023	2.11603	0.264505	0.125001	0.286848	0.00387767	0.270626	0.0641221
PV1 movie 9 Tracks-parasite 2	19	1.34076	44.245	42.9042	5.77606	0.553927	0.0959005	0.991263	0	0.415279	0.180502	0		m2_PV2b_mhtTracks-Run1	12	0	45.023	45.023	0.584889	0.123265	0.210749	0.13271	0.000948233	0.0453606	0.0177239
PV1 movie 9 Tracks-parasite 2	20	1.34076	40.2227	38.882	5.37937	0.368124	0.0684326	0.61559	0.0259379	0.397943	0.185495	0		m2_PV2b_mhtTracks-Run1	13	0	45.023	45.023	0.479337	0.11293	0.235596	0.120434	0	0.0358447	0.0145254
PV1 movie 9 Tracks-parasite 2	21	1.34076	29.4967	28.1559	3.1133	0.254368	0.0817037	0.472178	0.0210413	0.420169	0.148252	0		m2_PV2b_mhtTracks-Run1	14	0	45.023	45.023	0.773266	0.101952	0.131845	0.136937	0	0.0626972	0.0234323
PV1 movie 9 Tracks-parasite 2	22	2.68152	44.245	41.5635	3.70766	0.23426	0.0631827	0.651206	0	0.387656	0.119602	0		m2_PV2b_mhtTracks-Run1	15	0	45.023	45.023	0.841213	0.180676	0.21478	0.204218	0.00230285	0.0554218	0.0254913
PV1 movie 9 Tracks-parasite 2	23	5.36303	44.245	38.882	2.85894	0.310074	0.108458	0.529211	0	0.358994	0.098584	0		m2_PV2b_mhtTracks-Run1	16	0	45.023	45.023	0.435722	0.167806	0.385122	0.17943	0.00351662	0.0370079	0.0132037
PV1 movie 9 Tracks-parasite 2	24	9.3853	44.245	34.8597	3.52703	0.0468898	0.0132944	0.722077	0.0126486	0.342777	0.135655	0		m2_PV2b_mhtTracks-Run1	17	0	45.023	45.023	0.390179	0.147494	0.378018	0.167377	0	0.0365472	0.0118236
PV1 movie 9 Tracks-parasite 2	25	9.3853	28.1559	18.7706	1.96545	0.28864	0.146857	0.750461	0	0.340628	0.140389	0		m2_PV2b_mhtTracks-Run1	18	0	45.023	45.023	0.540893	0.159459	0.294808	0.165481	0	0.0400344	0.0163907
PV1 movie 9 Tracks-parasite 2	26	9.3853	20.1114	10.7261	1.31525	0.605066	0.46004	0.694966	0	0.385747	0.164406	0		m2_PV2b_mhtTracks-Run1	19	0	45.023	45.023	0.496557	0.169407	0.341163	0.174535	0	0.0359786	0.0150472
PV1 movie 9 Tracks-parasite 2	27	9.3853	44.245	34.8597	3.26499	0.0574346	0.017591	0.535394	0	0.352112	0.125577	0		m2_PV2b_mhtTracks-Run1	20	0	45.023	45.023	0.604464	0.188837	0.312403	0.200157	0	0.0561313	0.0183171
PV1 movie 9 Tracks-parasite 2	28	9.3853	14.7483	5.36303	0.226407	0.173617	0.766838	0.173617	0	0.137515	0.0566017	0		m2_PV2b_mhtTracks-Run1	21	0	45.023	45.023	1.17387	0.10326	0.0879652	0.16655	0	0.091739	0.0355719
PV1 movie 9 Tracks-parasite 2	29	9.3853	36.2005	26.8152	2.773	0.455941	0.164422	1.09121	0	0.51315	0.13865	0		m2_PV2b_mhtTracks-Run1	22	19.1007	45.023	25.9223	0.239194	0.103708	0.433573	0.106437	0.00071195	0.0308625	0.0125892
PV1 movie 9 Tracks-parasite 2	30	12.0668	44.245	32.1782	3.32695	0.562868	0.169184	0.928662	0	0.301159	0.138623	0		m2_PV2b_mhtTracks-Run1	23	27.2867	42.2943	15.0077	0.364229	0.0720907	0.197927	0.0911883	0	0.0911883	0.0331117
PV1 movie 9 Tracks-parasite 2	31	13.4076	44.245	30.8374	3.41422	0.519792	0.152243	0.824597	0	0.411714	0.148444	0		m2_PV2b_mhtTracks-Run1	24	38.2013	43.6587	5.45733	0.125887	0.0480604	0.381774	0.0644799	0.0240302	0.0407806	0.0314718
PV1 movie 9 Tracks-parasite 2	32	14.7483	22.7929	8.04455	0.639193	0.432544	0.676703	0.464971	0	0.417574	0.106532	0		m2_PV2_c_normal PV mhtTracks-Run1	0	0	30.0153	30.0153	2.58681	0.446786	0.172717	0.611079	0	0.363752	0.117582
PV1 movie 9 Tracks-parasite 2	33	14.7483	38.882	24.1336	2.83129	0.898422	0.317319	1.08881	0	0.52634	0.157294	0		m2_PV2_c_normal PV mhtTracks-Run1	1	0	45.023	45.023	0.965923	0.159174	0.164789	0.191339	0	0.0720907	0.0292704
PV1 movie 9 Tracks-parasite 2	34	17.4298	42.9042	25.4744	3.28586	0.608302	0.185127	0.750405	0.0350234	0.313159	0.17294	0		m2_PV2_c_normal PV mhtTracks-Run1	2	0	45.023	45.023	0.858298	0.135935	0.158378	0.149641	0	0.0911883	0.026009
PV1 movie 9 Tracks-parasite 2	35	17.4298	38.882	21.4521	3.21277	0.248668	0.0773998	0.641358	0	0.426266	0.200798	0		m2_PV2_c_normal PV mhtTracks-Run1	3	0	34.1083	34.1083	2.67	0.579445	0.217021	0.625986	0	0.329074	0.1068
PV1 movie 9 Tracks-parasite 2	36	17.4298	44.245	26.8152	3.52595	0.489415	0.138804	0.895783	0	0.398786	0.176297	0		m2_PV2_c_normal PV mhtTracks-Run1	4	0	21.8293	21.8293	2.59748	0.125414	0.048283	0.581214	0	0.45528	0.162342
PV1 movie 9 Tracks-parasite 2	37	18.7706	44.245	25.4744	1.71775	0.345614	0.201202	0.472007	0	0.342509	0.0904079	0		m2_PV2_c_normal PV mhtTracks-Run1	5	0	45.023	45.023	0.812183	0.190423	0.234458	0.192395	0.00234834	0.0506627	0.0246116
PV1 movie 9 Tracks-parasite 2	38	20.1114	37.5412	17.4298	1.15817	0.1612	0.139185	0.584296	0	0.39432	0.0890897	0		m2_PV2_c_normal PV mhtTracks-Run1	6	0	45.023	45.023	0.617524	0.0973243	0.157604	0.128067	0	0.0438218	0.0187129
PV1 movie 9 Tracks-parasite 2	39	21.4521	41.5635	20.1114	1.72242	0.457475	0.265601	0.58549	0	0.350495	0.114828	0		m2_PV2_c_normal PV mhtTracks-Run1	7	0	45.023	45.023	2.32918	0.0186949	0.00802638	0.399738	0.00689023	0.265644	0.0705813
PV1 movie 9 Tracks-parasite 2	40	22.7929	32.1782	9.3853	1.32524	0.360293	0.271871	0.384484	0.0619639	0.288363	0.18932	0		m2_PV2_c_normal PV mhtTracks-Run1	8	0	43.6587	43.6587	4.12248	0.142732	0.0346229	0.569841	0	0.360453	0.128827
PV1 movie 9 Tracks-parasite 2	41	22.7929	42.9042	20.1114	2.12968	0.12896	0.0605537	0.436398	0.010373	0.365425	0.141978	0		m2_PV2_c_normal PV mhtTracks-Run1	9	0	5.45733	5.45733	0.598235	0.19344	0.323351	0.377359	0.0455941	0.336595	0.149559
PV1 movie 9 Tracks-parasite 2	42	24.1336	42.9042	18.7706	2.21904	0.993125	0.447546	1.07108	0	0.348583	0.158503	0		m2_PV2_c_normal PV mhtTracks-Run1	10	0	45.023	45.023	3.33227	0.114032	0.0342205	0.53054	0.0151833	0.288694	0.100978
PV1 movie 9 Tracks-parasite 2	43	26.8152	44.245	17.4298	1.73235	0.379847	0.219267	0.442996	0.0115699	0.348749	0.133258	0		m2_PV2_c_normal PV mhtTracks-Run1	11	0	45.023	45.023	0.352525	0.134919	0.382722	0.149574	0	0.035023	0.0106826
PV1 movie 9 Tracks-parasite 2	44	28.1559	44.245	16.0891	1.47892	0.80773	0.546161	0.823091	0	0.517351	0.123244	0		m2_PV2_c_normal PV mhtTracks-Run1	12	0	36.837	36.837	2.21495	0.319011	0.144026	0.413744	0	0.34136	0.0820353
PV1 movie 9 Tracks-parasite 2	45	29.4967	44.245	14.7483	1.38838	0.253913	0.182884	0.431139	0	0.269493	0.126217	0		m2_PV2_c_normal PV mhtTracks-Run1	13	0	43.6587	43.6587	3.06156	0.250503	0.0818222	0.490317	0.00580879	0.301397	0.0956736
PV1 movie 9 Tracks-parasite 2	46	32.1782	44.245	12.0668	0.688696	0.403393	0.585734	0.403393	0	0.275817	0.0765218	0		m2_PV2_c_normal PV mhtTracks-Run1	14	2.72867	31.3797	28.651	3.47159	0.308224	0.0887847	0.79045	0	0.414288	0.165314
PV1 movie 9 Tracks-parasite 2	47	32.1782	44.245	12.0668	1.18609	0.228176	0.192377	0.490312	0.00975912	0.265365	0.131788	0		m2_PV2_c_normal PV mhtTracks-Run1	15	6.82167	12.279	5.45733	0.286889	0.167545	0.584006	0.187277	0	0.164728	0.0717224
PV1 movie 9 Tracks-parasite 2	48	36.2005	42.9042	6.70379	0.719044	0.232485	0.323326	0.291945	0.0449276	0.252329	0.143809	0		m2_PV2_c_normal PV mhtTracks-Run1	16	6.82167	45.023	38.2013	3.97551	0.462886	0.116434	1.02482	0	0.483887	0.141982
PV1 movie 9 Tracks-parasite 2	49	38.882	42.9042	4.02227	0.260751	0.0664194	0.254724	0.162919	0.0247503	0.138312	0.086917	0		m2_PV2_c_normal PV mhtTracks-Run1	17	9.55033	21.8293	12.279	0.559003	0.105375	0.188505	0.189451	0	0.143378	0.0621114
PV1 movie 9 Tracks-parasite 2	50	38.882	44.245	5.36303	0.665599	0.479281	0.720075	0.479281	0.0402947	0.297517	0.1664	0		m2_PV2_c_normal PV mhtTracks-Run1	18	12.279	19.1007	6.82167	0.868492	0.153158	0.176349	0.490571	0.0343361	0.310516	0.173698
PV1 Movie 10 -Run1	0	0	33.5189	33.5189	4.25711	0.0911883	0.0214202	0.987789	0	0.389027	0.170284	0		m2_PV2_c_normal PV mhtTracks-Run1	19	13.6433	30.0153	16.372	0.8341	0.068543	0.0821761	0.217505	0	0.173056	0.0695083
PV1 Movie 10 -Run1	1	0	44.245	44.245	4.31501	0.227274	0.0526705	0.724772	0	0.411971	0.130758	0		m2_PV2_c_normal PV mhtTracks-Run1	20	16.372	45.023	28.651	1.99032	0.689127	0.34624	0.872863	0.0104392	0.316349	0.094777
PV1 Movie 10 -Run1	2	0	41.5635	41.5635	6.01994	0.511038	0.0848909	1.28235	0	0.366934	0.194192	0		m2_PV2_c_normal PV mhtTracks-Run1	21	16.372	32.744	16.372	1.34562	0.489368	0.363675	0.693158	0	0.339264	0.112135
PV1 Movie 10 -Run1	3	0	44.245	44.245	3.87146	1.00886	0.260588	1.16375	0	0.375476	0.117317	0		m2_PV2_c_normal PV mhtTracks-Run1	22	17.7363	45.023	27.2867	2.90254	0.244339	0.084181	0.519738	0.0169617	0.355676	0.145127
PV1 Movie 10 -Run1	4	0	44.245	44.245	5.4182	0.514428	0.0949444	0.863315	0	0.404127	0.164188	0		m2_PV2_c_normal PV mhtTracks-Run1	23	23.1937	27.2867	4.093	0.481911	0.318362	0.660624	0.390327	0.0911883	0.21718	0.160637
PV1 Movie 10 -Run1	5	0	44.245	44.245	3.95204	0.77443	0.195957	0.889509	0	0.612307	0.119759	0		m2_PV2_c_normal PV mhtTracks-Run1	24	23.1937	45.023	21.8293	1.06543	0.17225	0.161672	0.2246	0.00759902	0.200103	0.0665894
PV1 Movie 10 -Run1	6	0	44.245	44.245	4.64414	0.404221	0.087039	1.06446	0	0.487575	0.140731	0		m2_PV2_c_normal PV mhtTracks-Run1	25	24.558	45.023	20.465	2.9989	0.891712	0.297346	0.891712	0	0.350558	0.199927
PV1 Movie 10 -Run1	7	0	26.8152	26.8152	2.82111	0.117336	0.0415921	0.768799	0	0.364753	0.141055	0		m2_PV2_c_normal PV mhtTracks-Run1	26	34.1083	45.023	10.9147	1.29214	0.107126	0.0829057	0.4265	0.0329146	0.307515	0.161518
PV1 Movie 10 -Run1	8	1.34076	44.245	42.9042	5.14967	0.302159	0.0586755	0.638565	0	0.45158	0.160927	0		m2_PV2_c_normal PV mhtTracks-Run1	27	35.4727	43.6587	8.186	0.497194	0.0659436	0.132632	0.17732	0.0393166	0.17732	0.0828657
PV1 Movie 10 -Run1	9	1.34076	38.882	37.5412	5.1079	0.535136	0.104766	0.909626	0	0.374323	0.182425	0		m2_PV2_c_normal PV mhtTracks-Run1	28	36.837	45.023	8.186	0.66103	0.459879	0.695701	0.459879	0.0322399	0.184417	0.110172
PV1 Movie 10 -Run1	10	1.34076	44.245	42.9042	7.46895	0.290159	0.0388488	0.88323	0	0.403653	0.233405	0		m2_PV2_c_normal PV mhtTracks-Run1	29	36.837	45.023	8.186	0.920272	0.668852	0.726798	0.668852	0.0102903	0.259927	0.153379
PV1 Movie 10 -Run1	11	1.34076	42.9042	41.5635	5.02003	0.939886	0.187227	1.03835	0	0.381943	0.161936	0		m2_PV2_c_normal PV mhtTracks-Run1	30	38.2013	45.023	6.82167	0.165827	0.0487799	0.294161	0.0729862	0	0.0729862	0.0331655
PV1 Movie 10 -Run1	12	2.68152	21.4521	18.7706	1.64367	0.174556	0.106199	0.547802	0	0.534037	0.117405	0		m2_PV2_c_normal PV mhtTracks-Run1	31	38.2013	45.023	6.82167	1.0758	0.312833	0.290792	0.387476	0.0322399	0.387476	0.215159
PV1 Movie 10 -Run1	13	2.68152	26.8152	24.1336	2.10992	0.188057	0.0891301	0.445744	0	0.32394	0.117218	0		m4_PV2_b_normal_mhtTracks-Run1	0	0	10.9147	10.9147	0.607573	0.203903	0.335603	0.251572	0	0.221784	0.0759466
PV1 Movie 10 -Run1	14	2.68152	30.8374	28.1559	2.72462	0.441241	0.161946	0.683152	0	0.482756	0.129744	0		m4_PV2_b_normal_mhtTracks-Run1	1	0	45.023	45.023	3.80245	0.982687	0.258435	1.02575	0.0140521	0.246842	0.115226
PV1 Movie 10 -Run1	15	4.02227	44.245	40.2227	3.34006	0.701095	0.209905	0.866714	0	0.52019	0.111335	0		m4_PV2_b_normal_mhtTracks-Run1	2	0	5.45733	5.45733	0.394142	0.240302	0.609685	0.313316	0.0148071	0.29965	0.0985354
PV1 Movie 10 -Run1	16	5.36303	44.245	38.882	4.21629	0.528774	0.125412	1.00927	0	0.385422	0.145389	0		m4_PV2_b_normal_mhtTracks-Run1	3	0	45.023	45.023	5.58631	0.329776	0.0590329	0.655409	0.0170235	0.373592	0.169282
PV1 Movie 10 -Run1	17	6.70379	44.245	37.5412	4.32083	0.142902	0.0330727	0.745413	0	0.417617	0.154315	0		m4_PV2_b_normal_mhtTracks-Run1	4	0	45.023	45.023	2.43583	0.147299	0.0604718	0.349269	0.00664482	0.220723	0.0738129
PV1 Movie 10 -Run1	18	6.70379	44.245	37.5412	3.62636	0.292216	0.080581	0.508034	0	0.359353	0.129513	0		m4_PV2_b_normal_mhtTracks-Run1	5	0	45.023	45.023	1.56409	0.0672365	0.0429877	0.165192	0.0112494	0.0925183	0.0473966
PV1 Movie 10 -Run1	19	6.70379	44.245	37.5412	5.35401	0.371267	0.0693437	0.867488	0	0.487325	0.191215	0		m4_PV2_b_normal_mhtTracks-Run1	6	0	45.023	45.023	1.12304	0.0322802	0.0287435	0.154811	0	0.088736	0.0340316
PV1 Movie 10 -Run1	20	6.70379	18.7706	12.0668	0.884009	0.35449	0.401002	0.375012	0	0.334195	0.0982233	0		m4_PV2_b_normal_mhtTracks-Run1	7	0	45.023	45.023	1.07992	0.0345297	0.0319743	0.103798	0.00805998	0.071348	0.0327249
PV1 Movie 10 -Run1	21	9.3853	32.1782	22.7929	1.64542	0.232485	0.141293	0.383815	0	0.320021	0.0967894	0		m4_PV2_b_normal_mhtTracks-Run1	8	0	45.023	45.023	3.21239	0.226452	0.0704933	0.408246	0.0138303	0.237154	0.0973452
PV1 Movie 10 -Run1	22	9.3853	44.245	34.8597	3.7402	0.372229	0.099521	0.893946	0	0.37654	0.143854	0		m4_PV2_b_normal_mhtTracks-Run1	9	0	43.6587	43.6587	3.08658	0.105228	0.0340921	0.257967	0.0271533	0.209411	0.0964555
PV1 Movie 10 -Run1	23	9.3853	36.2005	26.8152	2.81071	0.376115	0.133815	0.811069	0	0.378688	0.140535	0		m4_PV2_b_normal_mhtTracks-Run1	10	0	45.023	45.023	2.33226	0.197964	0.0848809	0.332978	0.0227192	0.154829	0.0706745
PV1 Movie 10 -Run1	24	9.3853	37.5412	28.1559	3.53795	0.648922	0.183418	0.667331	0	0.511441	0.168474	0		m4_PV2_b_normal_mhtTracks-Run1	11	0	42.2943	42.2943	2.49206	0.0644798	0.0258741	0.390209	0	0.358861	0.0803891
PV1 Movie 10 -Run1	25	9.3853	21.4521	12.0668	1.15834	0.292056	0.252133	0.489181	0	0.366638	0.128704	0		m4_PV2_b_normal_mhtTracks-Run1	12	1.36433	5.45733	4.093	0.226556	0.120151	0.530338	0.150836	0.0339839	0.101384	0.0755186
PV1 Movie 10 -Run1	26	12.0668	44.245	32.1782	3.10188	0.341426	0.11007	0.654562	0.00956486	0.378955	0.129245	0		m4_PV2_b_normal_mhtTracks-Run1	13	4.093	28.651	24.558	1.4993	0	0	0.367592	0	0.336814	0.0832945
PV1 Movie 10 -Run1	27	14.7483	44.245	29.4967	4.04865	0.902718	0.222967	1.01662	0	0.403089	0.18403	0		m4_PV2_b_normal_mhtTracks-Run1	14	9.55033	28.651	19.1007	1.97655	0.201911	0.102153	0.542572	0	0.459995	0.141182
PV1 Movie 10 -Run1	28	14.7483	44.245	29.4967	2.87501	0.926241	0.32217	0.97503	0	0.450838	0.130682	0		m4_PV2_b_normal_mhtTracks-Run1	15	12.279	25.9223	13.6433	1.75551	0.718419	0.409238	0.850276	0	0.382677	0.175551
PV1 Movie 10 -Run1	29	16.0891	44.245	28.1559	2.52927	1.05498	0.417107	1.12156	0	0.349165	0.120442	0		m4_PV2_b_normal_mhtTracks-Run1	16	13.6433	28.651	15.0077	0.986639	0.392216	0.397527	0.403965	0	0.31805	0.0896945
PV1 Movie 10 -Run1	30	20.1114	44.245	24.1336	1.8603	0.0540677	0.029064	0.572475	0	0.344443	0.10335	0		m4_PV2_b_normal_mhtTracks-Run1	17	16.372	45.023	28.651	1.31128	0.149708	0.114169	0.36995	0	0.243512	0.0624421
PV1 Movie 10 -Run1	31	22.7929	44.245	21.4521	3.00441	0.395294	0.131571	0.548596	0	0.44666	0.187776	0		m4_PV2_b_normal_mhtTracks-Run1	18	17.7363	45.023	27.2867	1.20955	0.0462867	0.0382679	0.196108	0	0.16605	0.0604773
PV1 Movie 10 -Run1	32	24.1336	41.5635	17.4298	1.9377	0.8438	0.435464	0.8438	0	0.367592	0.149054	0		m4_PV2_b_normal_mhtTracks-Run1	19	25.9223	39.5657	13.6433	1.31972	0.0469691	0.0355903	0.251572	0.00961209	0.218953	0.131972
PV1 Movie 10 -Run1	33	26.8152	38.882	12.0668	1.97877	0.307191	0.155243	0.40358	0.0389744	0.346738	0.219864	0		m4_PV2_b_normal_mhtTracks-Run1	20	27.2867	35.4727	8.186	0.432343	0.0322399	0.0745703	0.19344	0.0227006	0.167243	0.0720571
PV1 Movie 10 -Run1	34	26.8152	44.245	17.4298	2.27546	0.577446	0.253771	0.783371	0	0.41303	0.175035	0		m4_PV2_b_normal_mhtTracks-Run1	21	36.837	42.2943	5.45733	0.472684	0.116951	0.247419	0.184892	0.0352781	0.184892	0.118171
PV1 Movie 10 -Run1	35	28.1559	40.2227	12.0668	0.600374	0.287519	0.4789	0.380159	0	0.213707	0.0667082	0		m4_PV2_b_normal_mhtTracks-Run1	22	36.837	45.023	8.186	0.841408	0.173284	0.205946	0.396601	0	0.303001	0.140235
PV1 Movie 10 -Run1	36	32.1782	42.9042	10.7261	1.63558	0.455506	0.278498	0.60451	0.0506826	0.360453	0.204448	0		m4_PV2_b_normal_mhtTracks-Run1	23	39.5657	45.023	5.45733	0.274387	0.0735183	0.267937	0.117355	0.0268735	0.117355	0.0685967
PV1 Movie 10 -Run1	37	33.5189	44.245	10.7261	1.18432	0.351054	0.296417	0.362854	0	0.35051	0.14804	0		m4_PV4_c_normalmhtTracks-Run1	0	0	45.023	45.023	3.44062	0.120151	0.0349213	0.455941	0	0.34484	0.104261
PV1 Movie 10 -Run1	38	33.5189	44.245	10.7261	0.966402	0.27359	0.283101	0.335459	0	0.335459	0.1208	0		m4_PV4_c_normalmhtTracks-Run1	1	0	45.023	45.023	2.8851	0.151078	0.0523648	0.318198	0.0100687	0.211616	0.0874274
PV1 Movie 10 -Run1	39	33.5189	44.245	10.7261	1.20952	0.393538	0.325368	0.620147	0	0.568152	0.15119	0		m4_PV4_c_normalmhtTracks-Run1	2	0	45.023	45.023	1.85948	0.0322399	0.0173381	0.290159	0	0.162626	0.0563479
0	0	0	0	0	0	0	0	0	0	0	0	0		m4_PV4_c_normalmhtTracks-Run1	3	0	45.023	45.023	0.847847	0.10362	0.122216	0.119183	0	0.0568978	0.0256923
Group	Track #	Start (sec)	End (sec)	Duration (sec)	Total disp. (μm)	Net disp. (μm)	Linearity (%)	Search radius (μm)	Min. disp. (μm)	Max. disp. (μm)	Avg. disp. (μm)	0		m4_PV4_c_normalmhtTracks-Run1	4	0	45.023	45.023	2.49198	0.0348911	0.0140014	0.384814	0	0.309724	0.0755144
mhtTracks-PV2movie6	0	0	39.4128	39.4128	4.29486	0.173617	0.0404244	0.666118	0	0.398786	0.148099	0		m4_PV4_c_normalmhtTracks-Run1	5	0	13.6433	13.6433	0.432145	0.0453349	0.104907	0.134487	0	0.131514	0.0432145
mhtTracks-PV2movie6	1	0	44.849	44.849	3.19965	0.322116	0.100672	0.50792	0	0.354639	0.0969592	0		m4_PV4_c_normalmhtTracks-Run1	6	0	45.023	45.023	2.08149	0.135235	0.0649702	0.393074	0.0094746	0.343939	0.0630754
mhtTracks-PV2movie6	2	0	31.2584	31.2584	3.12883	0.297237	0.0949994	0.661508	0	0.412873	0.136036	0		m4_PV4_c_normalmhtTracks-Run1	7	0	45.023	45.023	1.76733	0.0821586	0.0464875	0.16673	0.00384048	0.0978657	0.0535554
mhtTracks-PV2movie6	3	0	36.6946	36.6946	2.44386	0.105026	0.0429755	0.506221	0	0.414505	0.0905134	0		m4_PV4_c_normalmhtTracks-Run1	8	0	45.023	45.023	2.49921	0.129763	0.0519216	0.352516	0.00847382	0.303799	0.0757337
mhtTracks-PV2movie6	4	0	43.4899	43.4899	3.87132	0.0519853	0.0134283	0.347235	0	0.288363	0.120979	0		m4_PV4_c_normalmhtTracks-Run1	9	0	45.023	45.023	2.39525	0.304527	0.127137	0.478639	0.00411649	0.368635	0.0725834
mhtTracks-PV2movie6	5	0	44.849	44.849	2.45762	0.323212	0.131514	0.421499	0.0156967	0.198626	0.0744734	0		m4_PV4_c_normalmhtTracks-Run1	10	0	45.023	45.023	2.43162	0.324685	0.133526	0.487906	0.0077607	0.211393	0.0736854
mhtTracks-PV2movie6	6	0	44.849	44.849	2.52212	0.211018	0.0836669	0.425429	0.0148716	0.252078	0.076428	0		m4_PV4_c_normalmhtTracks-Run1	11	0	45.023	45.023	3.55534	0.391439	0.110099	0.701319	0.0202703	0.282137	0.107738
mhtTracks-PV2movie6	7	0	44.849	44.849	3.42074	0.172883	0.0505395	0.367906	0	0.280695	0.103659	0		m4_PV4_c_normalmhtTracks-Run1	12	0	16.372	16.372	0.645053	0.125448	0.194477	0.275248	0	0.216272	0.0537544
mhtTracks-PV2movie6	8	0	44.849	44.849	4.15187	0.223965	0.0539432	0.535146	0.0212727	0.281922	0.125814	0		m4_PV4_c_normalmhtTracks-Run1	13	0	30.0153	30.0153	3.7745	0.296445	0.0785388	0.599669	0.0618565	0.35703	0.171568
mhtTracks-PV2movie6	9	0	25.8222	25.8222	2.55207	0.353498	0.138514	0.709278	0	0.53417	0.134319	0		m4_PV4_c_normalmhtTracks-Run1	14	0	45.023	45.023	2.46734	0.135333	0.0548497	0.291734	0.0129841	0.170545	0.0747679
mhtTracks-PV2movie6	10	0	44.849	44.849	2.96926	0.159253	0.0536341	0.567431	0.00364533	0.376746	0.0899775	0		m4_PV4_c_normalmhtTracks-Run1	15	0	45.023	45.023	2.88448	0.375495	0.130178	0.753738	0	0.303208	0.0874085
mhtTracks-PV2movie6	11	0	44.849	44.849	3.92971	0.38822	0.098791	0.606979	0.0163885	0.347235	0.119082	0		m4_PV4_c_normalmhtTracks-Run1	16	0	45.023	45.023	4.18382	0.426262	0.101884	0.760797	0	0.377359	0.126782
mhtTracks-PV2movie6	12	0	43.4899	43.4899	3.83952	0.132929	0.0346212	0.522335	0.0131805	0.290159	0.119985	0		m4_PV4_c_normalmhtTracks-Run1	17	1.36433	17.7363	16.372	0.873783	0.479416	0.548668	0.52352	0	0.323294	0.0728152
mhtTracks-PV2movie6	13	0	44.849	44.849	4.34694	0.545007	0.125377	0.95894	0.0394297	0.336155	0.131726	0		m4_PV4_c_normalmhtTracks-Run1	18	1.36433	21.8293	20.465	1.39669	0.320834	0.22971	0.437278	0.00824196	0.259927	0.0931127
mhtTracks-PV2movie6	14	0	44.849	44.849	4.57682	0.499807	0.109204	0.981234	0	0.445431	0.138691	0		m4_PV4_c_normalmhtTracks-Run1	19	5.45733	45.023	39.5657	3.38679	0.479455	0.141566	0.84859	0	0.375149	0.116786
mhtTracks-PV2movie6	15	0	44.849	44.849	4.40814	0.346973	0.078712	0.554056	0.0220974	0.273924	0.13358	0		m4_PV4_c_normalmhtTracks-Run1	20	5.45733	10.9147	5.45733	0.148813	0.109595	0.736458	0.109595	0.0111482	0.0961209	0.0372033
mhtTracks-PV2movie6	16	0	40.7718	40.7718	5.52748	0.115745	0.0209399	0.866289	0	0.419119	0.184249	0		m4_PV4_c_normalmhtTracks-Run1	21	9.55033	28.651	19.1007	1.09951	0	0	0.283923	0	0.23471	0.0785363
mhtTracks-PV2movie6	17	0	32.6175	32.6175	3.46516	0.460482	0.132889	1.00128	0	0.394543	0.144382	0		m4_PV4_c_normalmhtTracks-Run1	22	12.279	45.023	32.744	1.83347	0.367592	0.200489	0.375979	0	0.187257	0.0763947
mhtTracks-PV2movie6	18	0	44.849	44.849	2.66037	0.337991	0.127047	0.519853	0.00901133	0.225298	0.0806173	0		m4_PV4_c_normalmhtTracks-Run1	23	13.6433	43.6587	30.0153	2.24188	0.0240302	0.0107188	0.615943	0	0.326608	0.101904
mhtTracks-PV2movie6	19	1.35906	44.849	43.4899	2.76935	0.38822	0.140184	0.516063	0	0.285545	0.0865423	0		m4_PV4_c_normalmhtTracks-Run1	24	15.0077	45.023	30.0153	2.17737	0.35201	0.161668	0.524223	0	0.340159	0.0989712
mhtTracks-PV2movie6	20	1.35906	43.4899	42.1309	4.45628	0.363643	0.0816024	0.657568	0	0.36208	0.143751	0		m4_PV4_c_normalmhtTracks-Run1	25	17.7363	45.023	27.2867	1.98985	0.320885	0.161261	0.43814	0.00764542	0.344652	0.0994924
mhtTracks-PV2movie6	21	1.35906	16.3087	14.9497	0.890275	0.476017	0.534685	0.476017	0	0.322399	0.0809341	0		m4_PV4_c_normalmhtTracks-Run1	26	19.1007	45.023	25.9223	1.223	0.0403657	0.0330054	0.184149	0	0.162714	0.0643684
mhtTracks-PV2movie6	22	1.35906	38.0537	36.6946	2.19237	0.281984	0.128621	0.45949	0	0.324007	0.0811988	0		m4_PV4_c_normalmhtTracks-Run1	27	21.8293	38.2013	16.372	0.757778	0.168143	0.221889	0.251802	0	0.144181	0.0631482
mhtTracks-PV2movie6	23	2.71812	14.9497	12.2315	1.07771	0.338903	0.314466	0.347235	0.0190525	0.329894	0.119745	0		m4_PV4_c_normalmhtTracks-Run1	28	23.1937	45.023	21.8293	1.39094	0.0644798	0.0463569	0.284004	0	0.273565	0.0869339
mhtTracks-PV2movie6	24	2.71812	44.849	42.1309	4.41168	1.08088	0.245004	1.08088	0	0.411532	0.142312	0		m4_PV4_c_normalmhtTracks-Run1	29	23.1937	45.023	21.8293	2.06716	0.0729862	0.0353075	0.479931	0	0.433837	0.129198
mhtTracks-PV2movie6	25	2.71812	14.9497	12.2315	1.01499	0.516845	0.509213	0.516845	0	0.300055	0.112777	0		m4_PV4_c_normalmhtTracks-Run1	30	24.558	45.023	20.465	1.04138	0.324736	0.311833	0.443395	0	0.158672	0.0694252
mhtTracks-PV2movie6	26	2.71812	42.1309	39.4128	4.36744	0.735576	0.168423	0.978948	0	0.448084	0.150601	0		m4_PV4_c_normalmhtTracks-Run1	31	28.651	34.1083	5.45733	0.333125	0.19463	0.584256	0.253983	0.00930867	0.244872	0.0832812
mhtTracks-PV2movie6	27	2.71812	44.849	42.1309	3.54015	0.140409	0.0396618	0.403822	0	0.265422	0.114199	0		m4_PV4_c_normalmhtTracks-Run1	32	30.0153	45.023	15.0077	1.30197	0.189688	0.145693	0.545041	0	0.329802	0.118361
mhtTracks-PV2movie6	28	4.07718	19.0268	14.9497	1.50439	0.379951	0.252562	0.557389	0	0.494714	0.136763	0		m4_PV4_c_normalmhtTracks-Run1	33	31.3797	40.93	9.55033	0.583815	0.104966	0.179792	0.19344	0.0322399	0.1612	0.0834022
mhtTracks-PV2movie6	29	5.43624	43.4899	38.0537	2.62265	0.728972	0.277952	0.890721	0	0.596562	0.0936661	0		m4_PV4_c_normalmhtTracks-Run1	34	36.837	42.2943	5.45733	0.963299	0.225679	0.234278	0.391184	0.132929	0.382677	0.240825
mhtTracks-PV2movie6	30	5.43624	35.3356	29.8993	2.51805	0.232485	0.0923277	0.567846	0	0.395149	0.114457	0		m4_PV4_c_normalmhtTracks-Run1	35	38.2013	45.023	6.82167	0.454092	0.0521076	0.114751	0.22643	0	0.175996	0.0908185
mhtTracks-PV2movie6	31	5.43624	10.8725	5.43624	0.385218	0.19344	0.502156	0.206436	0.0508914	0.206436	0.0963044	0		m5_PV4_mhtTracks-Run1	0	0	45.023	45.023	0.674949	0.105623	0.15649	0.105623	0.00136337	0.0580812	0.020453
mhtTracks-PV2movie6	32	6.7953	44.849	38.0537	2.46327	0.216913	0.0880589	0.462597	0	0.301553	0.0879741	0		m5_PV4_mhtTracks-Run1	1	0	45.023	45.023	0.803298	0.133469	0.166151	0.133469	0.00663006	0.0678918	0.0243424
mhtTracks-PV2movie6	33	8.15436	17.6678	9.51342	0.915202	0.336423	0.367594	0.435732	0	0.302146	0.130743	0		m5_PV4_mhtTracks-Run1	2	0	45.023	45.023	0.850801	0.11537	0.135602	0.149469	0	0.061383	0.0257819
mhtTracks-PV2movie6	34	12.2315	35.3356	23.104	1.54744	0.206436	0.133405	0.293792	0	0.268754	0.0910259	0		m5_PV4_mhtTracks-Run1	3	0	45.023	45.023	0.478578	0.120633	0.252064	0.120633	0	0.0437713	0.0145024
mhtTracks-PV2movie6	35	13.5906	43.4899	29.8993	1.85797	0.203903	0.109745	0.506918	0	0.347235	0.084453	0		m5_PV4_mhtTracks-Run1	4	0	45.023	45.023	2.10353	0.154701	0.0735437	0.206515	0	0.152536	0.0637434
mhtTracks-PV2movie6	36	16.3087	33.9765	17.6678	1.97589	0.38755	0.19614	0.534152	0.0245988	0.380957	0.151991	0		m5_PV4_mhtTracks-Run1	5	0	45.023	45.023	1.41978	0.060051	0.0422962	0.199208	0.0122006	0.0947005	0.0430235
mhtTracks-PV2movie6	37	17.6678	31.2584	13.5906	0.683546	0.244005	0.356969	0.34213	0	0.289531	0.0683546	0		m5_PV4_mhtTracks-Run1	6	0	32.744	32.744	1.79095	0.226352	0.126386	0.288581	0.00614094	0.231351	0.0746229
mhtTracks-PV2movie6	38	23.104	44.849	21.745	2.04352	0.265857	0.130098	0.492121	0	0.352024	0.12772	0		m5_PV4_mhtTracks-Run1	7	0	45.023	45.023	0.831213	0.0754605	0.0907835	0.166593	0.00447094	0.0768113	0.0251883
mhtTracks-PV2movie6	39	24.4631	43.4899	19.0268	1.57429	0.12896	0.0819159	0.360453	0	0.304441	0.11245	0		m5_PV4_mhtTracks-Run1	8	0	45.023	45.023	0.442601	0.131032	0.296049	0.131032	0	0.0377669	0.0134121
mhtTracks-PV2movie6	40	25.8222	43.4899	17.6678	1.89742	0.117355	0.0618498	0.433744	0	0.379681	0.145956	0		m5_PV4_mhtTracks-Run1	9	0	45.023	45.023	0.714097	0.0660855	0.0925442	0.10557	0.00217705	0.04894	0.0216393
mhtTracks-PV2movie6	41	35.3356	44.849	9.51342	1.29525	0.602505	0.465164	0.822163	0.0792395	0.364404	0.185036	0		m5_PV4_mhtTracks-Run1	10	0	45.023	45.023	0.645324	0.164332	0.25465	0.164332	0.00121909	0.0560991	0.0195553
mhtTracks-PV2movie6	42	38.0537	43.4899	5.43624	0.251267	0.0720907	0.286908	0.132929	0.0121765	0.132929	0.0628168	0		m5_PV4_mhtTracks-Run1	11	0	45.023	45.023	0.798511	0.12896	0.1615	0.140255	0	0.0644798	0.0241973
mhtTracks-PV2 movie6 parasite 2	0	0	27.1812	27.1812	2.15352	0.360453	0.167379	0.563046	0	0.348728	0.107676	0		m5_PV4_mhtTracks-Run1	12	0	45.023	45.023	1.1985	0.0956955	0.0798463	0.213373	0.0036448	0.141243	0.0363181
mhtTracks-PV2 movie6 parasite 2	1	0	44.849	44.849	5.44068	0.438495	0.0805956	1.06163	0	0.376983	0.164869	0		m5_PV4_mhtTracks-Run1	13	0	45.023	45.023	0.758211	0.0699947	0.0923156	0.194173	0.00157268	0.0528102	0.0229761
mhtTracks-PV2 movie6 parasite 2	2	0	44.849	44.849	5.15002	0.605948	0.117659	0.938841	0	0.404287	0.156061	0		m5_PV4_mhtTracks-Run1	14	0	45.023	45.023	0.699967	0.0590651	0.0843827	0.102201	0.00673439	0.0584013	0.0212111
mhtTracks-PV2 movie6 parasite 2	3	0	44.849	44.849	4.05654	0.320884	0.079103	0.670058	0	0.378679	0.122926	0		m5_PV4_mhtTracks-Run1	15	0	45.023	45.023	0.665604	0.0469331	0.0705121	0.128006	0.00261636	0.0494988	0.0201698
mhtTracks-PV2 movie6 parasite 2	4	0	6.7953	6.7953	0.611731	0.362251	0.592173	0.362251	0	0.237522	0.122346	0		m5_PV4_mhtTracks-Run1	16	0	45.023	45.023	0.538442	0.0449377	0.0834587	0.133119	0.00176772	0.0344831	0.0163164
mhtTracks-PV2 movie6 parasite 2	5	0	42.1309	42.1309	4.03285	0.70693	0.175293	0.991451	0	0.412872	0.130092	0		m5_PV4_mhtTracks-Run1	17	0	45.023	45.023	0.571262	0.144604	0.253131	0.144604	0.00483052	0.0444645	0.017311
mhtTracks-PV2 movie6 parasite 2	6	0	44.849	44.849	3.32984	0.590306	0.177278	0.798223	0	0.462083	0.100904	0		m5_PV4_mhtTracks-Run1	18	0	45.023	45.023	1.11537	0.081889	0.0734185	0.114554	0	0.0752754	0.0337992
mhtTracks-PV2 movie6 parasite 2	7	0	44.849	44.849	5.43975	0.162403	0.0298548	0.58389	0	0.385382	0.164841	0		m5_PV4_mhtTracks-Run1	19	0	45.023	45.023	0.450992	0.129883	0.287993	0.131412	0	0.0600549	0.0136664
mhtTracks-PV2 movie6 parasite 2	8	0	10.8725	10.8725	0.960667	0.297237	0.309407	0.366385	0	0.366385	0.120083	0		m5_PV4_mhtTracks-Run1	20	0	45.023	45.023	0.54477	0.112462	0.206439	0.113592	0	0.0396722	0.0165082
mhtTracks-PV2 movie6 parasite 2	9	0	42.1309	42.1309	6.12239	0.465091	0.0759656	0.997422	0.0340596	0.398134	0.197496	0		m5_PV4_mhtTracks-Run1	21	0	5.45733	5.45733	0.18597	0.0805998	0.433402	0.101952	0.0322399	0.0720907	0.0464925
mhtTracks-PV2 movie6 parasite 2	10	0	44.849	44.849	5.8463	1.23563	0.211353	1.33951	0.0390119	0.390836	0.177161	0		m5_PV4_mhtTracks-Run1	22	0	45.023	45.023	0.816054	0.073231	0.089738	0.129025	0	0.0608302	0.0247289
mhtTracks-PV2 movie6 parasite 2	11	0	44.849	44.849	5.91729	0.156415	0.0264335	0.665299	0	0.413556	0.179312	0		m5_PV4_mhtTracks-Run1	23	0	45.023	45.023	0.57553	0.0899823	0.156347	0.153845	0	0.0915962	0.0174403
mhtTracks-PV2 movie6 parasite 2	12	0	44.849	44.849	5.2908	0.82196	0.155357	0.986976	0	0.417118	0.160327	0		m5_PV4_mhtTracks-Run1	24	0	17.7363	17.7363	0.319048	0.0226559	0.071011	0.0889443	0	0.0583142	0.0245422
mhtTracks-PV2 movie6 parasite 2	13	0	17.6678	17.6678	2.56164	0.519853	0.202938	0.599118	0.0174588	0.38479	0.197049	0		m5_PV4_mhtTracks-Run1	25	8.186	45.023	36.837	0.957778	0.118701	0.123933	0.15198	0	0.0782367	0.0354733
mhtTracks-PV2 movie6 parasite 2	14	0	44.849	44.849	3.97554	0.561521	0.141244	0.793897	0.0216902	0.343824	0.120471	0		m5_PV4_mhtTracks-Run1	26	10.9147	43.6587	32.744	0.895018	0.0911883	0.101884	0.187989	0	0.116982	0.0372924
mhtTracks-PV2 movie6 parasite 2	15	0	40.7718	40.7718	4.53307	0.671816	0.148203	1.02154	0	0.330579	0.151102	0		m5_PV4_mhtTracks-Run1	27	12.279	45.023	32.744	1.98505	0.580578	0.292476	0.590909	0.00456766	0.261767	0.0827104
mhtTracks-PV2 movie6 parasite 2	16	0	28.5403	28.5403	2.75994	0.561072	0.203291	0.620408	0	0.307609	0.131426	0		m5_PV4_mhtTracks-Run1	28	13.6433	45.023	31.3797	0.853428	0.0547973	0.0642085	0.144181	0	0.109021	0.0371055
mhtTracks-PV2 movie6 parasite 2	17	0	44.849	44.849	5.94115	0.520555	0.0876185	0.890531	0	0.420357	0.180035	0		m5_PV4_mhtTracks-Run1	29	15.0077	28.651	13.6433	0.293168	0.129963	0.443306	0.129963	0	0.129963	0.0293168
mhtTracks-PV2 movie6 parasite 2	18	0	44.849	44.849	4.64413	0.46583	0.100305	0.738585	0	0.4892	0.140731	0		m5_PV4_mhtTracks-Run1	30	24.558	45.023	20.465	0.45948	0.0322399	0.0701661	0.0911883	0	0.0688121	0.030632
mhtTracks-PV2 movie6 parasite 2	19	0	44.849	44.849	3.34062	0.805998	0.241272	0.805998	0.0187444	0.29234	0.101231	0		m5_PV4_mhtTracks-Run1	31	28.651	43.6587	15.0077	0.317678	0.0443095	0.13948	0.0774951	0	0.0688266	0.0288798
mhtTracks-PV2 movie6 parasite 2	20	0	44.849	44.849	4.99878	1.03905	0.207861	1.15401	0	0.471644	0.151478	0		m5_PV4_mild phenotype mhtTracks-Run1	0	0	45.023	45.023	3.42976	0.591846	0.172562	0.643841	0.00928247	0.322399	0.103932
mhtTracks-PV2 movie6 parasite 2	21	0	21.745	21.745	2.38541	1.01952	0.427397	1.01952	0	0.482084	0.149088	0		m5_PV4_mild phenotype mhtTracks-Run1	1	0	21.8293	21.8293	1.68834	0.367139	0.217456	0.533541	0	0.327269	0.105521
mhtTracks-PV2 movie6 parasite 2	22	0	43.4899	43.4899	5.01229	0.429506	0.0856905	0.531714	0	0.354639	0.156634	0		m5_PV4_mild phenotype mhtTracks-Run1	2	0	45.023	45.023	1.76074	0.282969	0.160711	0.34204	0.0129159	0.125786	0.0533558
mhtTracks-PV2 movie6 parasite 2	23	0	43.4899	43.4899	4.9775	0.730297	0.14672	0.993411	0	0.390372	0.155547	0		m5_PV4_mild phenotype mhtTracks-Run1	3	0	45.023	45.023	3.19889	0.0753117	0.0235431	0.665819	0	0.37264	0.0969361
mhtTracks-PV2 movie6 parasite 2	24	0	21.745	21.745	2.392	0.451359	0.188695	0.655633	0	0.381846	0.1495	0		m5_PV4_mild phenotype mhtTracks-Run1	4	0	45.023	45.023	2.34103	0.173209	0.0739885	0.266378	0.0076411	0.179154	0.0709402
mhtTracks-PV2 movie6 parasite 2	25	0	44.849	44.849	5.28901	0.683912	0.129308	1.05381	0.0286956	0.362905	0.160273	0		m5_PV4_mild phenotype mhtTracks-Run1	5	0	45.023	45.023	2.99531	0.163442	0.0545661	0.45428	0.00650582	0.316981	0.090767
mhtTracks-PV2 movie6 parasite 2	26	0	44.849	44.849	3.91424	0.015198	0.00388276	0.629206	0	0.377359	0.118613	0		m5_PV4_mild phenotype mhtTracks-Run1	6	0	16.372	16.372	1.23644	0.593503	0.480009	0.593503	0	0.446733	0.103037
mhtTracks-PV2 movie6 parasite 2	27	0	44.849	44.849	5.1373	1.11832	0.217687	1.21033	0	0.374697	0.155676	0		m5_PV4_mild phenotype mhtTracks-Run1	7	0	45.023	45.023	4.47615	0.339999	0.075958	0.877323	0.00617531	0.284172	0.135641
mhtTracks-PV2 movie6 parasite 2	28	0	29.8993	29.8993	3.261	0.668094	0.204874	0.994246	0.00877414	0.348726	0.148227	0		m5_PV4_mild phenotype mhtTracks-Run1	8	0	45.023	45.023	2.02903	0.147531	0.0727102	0.350129	0.00667234	0.182098	0.0614858
mhtTracks-PV2 movie6 parasite 2	29	1.35906	44.849	43.4899	4.03612	0.705197	0.174722	0.715452	0	0.354476	0.126129	0		m5_PV4_mild phenotype mhtTracks-Run1	9	0	45.023	45.023	3.88109	0.307744	0.0792931	0.509542	0.00210699	0.377665	0.117609
mhtTracks-PV2 movie6 parasite 2	30	1.35906	42.1309	40.7718	3.34314	0.655105	0.195955	0.655105	0	0.360325	0.111438	0		m5_PV4_mild phenotype mhtTracks-Run1	10	0	45.023	45.023	1.77195	0.105025	0.0592706	0.243584	0.0105146	0.145887	0.0536955
mhtTracks-PV2 movie6 parasite 2	31	1.35906	17.6678	16.3087	1.29557	0.192816	0.148827	0.47229	0	0.431815	0.107964	0		m5_PV4_mild phenotype mhtTracks-Run1	11	0	45.023	45.023	3.55494	0.176258	0.0495812	0.586298	0	0.386879	0.107725
mhtTracks-PV2 movie6 parasite 2	32	1.35906	44.849	43.4899	4.71584	0.806166	0.170949	1.17178	0	0.368651	0.14737	0		m5_PV4_mild phenotype mhtTracks-Run1	12	0	45.023	45.023	4.20246	0.198116	0.0471429	0.522357	0.0268117	0.358011	0.127347
mhtTracks-PV2 movie6 parasite 2	33	1.35906	44.849	43.4899	5.61507	0.823785	0.14671	1.16788	0	0.363712	0.175471	0		m5_PV4_mild phenotype mhtTracks-Run1	13	0	28.651	28.651	2.12325	0.1612	0.0759211	0.423572	0	0.394541	0.101107
mhtTracks-PV2 movie6 parasite 2	34	1.35906	24.4631	23.104	2.79585	1.24406	0.444966	1.24406	0	0.57342	0.164462	0		m5_PV4_mild phenotype mhtTracks-Run1	14	0	45.023	45.023	3.9675	0.330514	0.0833054	0.669633	0.0155735	0.321855	0.120227
mhtTracks-PV2 movie6 parasite 2	35	1.35906	25.8222	24.4631	2.73101	0.427483	0.156529	0.778817	0	0.478588	0.151723	0		m5_PV4_mild phenotype mhtTracks-Run1	15	0	16.372	16.372	0.536849	0.0480604	0.0895232	0.203903	0	0.12896	0.0447374
mhtTracks-PV2 movie6 parasite 2	36	4.07718	44.849	40.7718	3.55944	0.613143	0.172258	0.653781	0	0.298182	0.118648	0		m5_PV4_mild phenotype mhtTracks-Run1	16	0	25.9223	25.9223	1.6461	0.577226	0.350662	0.636769	0	0.352024	0.086637
mhtTracks-PV2 movie6 parasite 2	37	4.07718	17.6678	13.5906	1.09859	0.404536	0.368232	0.664677	0	0.59691	0.109859	0		m5_PV4_mild phenotype mhtTracks-Run1	17	0	45.023	45.023	5.75366	0.946329	0.164474	1.05994	0.0255955	0.429637	0.174353
mhtTracks-PV2 movie6 parasite 2	38	5.43624	38.0537	32.6175	3.59144	0.191339	0.0532762	0.820695	0	0.529471	0.149643	0		m5_PV4_mild phenotype mhtTracks-Run1	18	0	25.9223	25.9223	1.43175	0.101952	0.0712074	0.450437	0	0.218336	0.0753555
mhtTracks-PV2 movie6 parasite 2	39	5.43624	25.8222	20.3859	1.21989	0.191067	0.156626	0.377675	0	0.354877	0.0813261	0		m5_PV4_mild phenotype mhtTracks-Run1	19	0	45.023	45.023	4.07929	0.390023	0.0956105	0.632158	0	0.366889	0.123615
mhtTracks-PV2 movie6 parasite 2	40	5.43624	39.4128	33.9765	3.61477	1.3736	0.379995	1.3736	0	0.3655	0.144591	0		m5_PV4_mild phenotype mhtTracks-Run1	20	0	45.023	45.023	4.64113	0.395006	0.08511	0.561096	0.000219789	0.387674	0.14064
mhtTracks-PV2 movie6 parasite 2	41	5.43624	38.0537	32.6175	3.3276	1.09521	0.329129	1.27664	0	0.346335	0.13865	0		m5_PV4_mild phenotype mhtTracks-Run1	21	0	45.023	45.023	3.56213	0.166111	0.0466325	0.52956	0.00482972	0.33692	0.107943
mhtTracks-PV2 movie6 parasite 2	42	5.43624	17.6678	12.2315	1.05519	0.132929	0.125976	0.443095	0	0.387691	0.117243	0		m5_PV4_mild phenotype mhtTracks-Run1	22	0	45.023	45.023	4.50012	0.155177	0.0344829	0.534361	0.0239886	0.362433	0.136367
mhtTracks-PV2 movie6 parasite 2	43	6.7953	38.0537	31.2584	4.09433	0.569927	0.139199	0.673189	0	0.392216	0.178014	0		m5_PV4_mild phenotype mhtTracks-Run1	23	0	45.023	45.023	3.22223	0.918016	0.284901	1.06591	0	0.305639	0.0976433
mhtTracks-PV2 movie6 parasite 2	44	10.8725	29.8993	19.0268	2.04502	0.933459	0.456456	0.933459	0	0.372494	0.146073	0		m5_PV4_mild phenotype mhtTracks-Run1	24	0	45.023	45.023	3.46096	0.117378	0.0339149	0.422088	0.0102253	0.37408	0.104877
mhtTracks-PV2 movie6 parasite 2	45	12.2315	40.7718	28.5403	2.65567	0.754717	0.284191	0.958562	0	0.428142	0.126461	0		m5_PV4_mild phenotype mhtTracks-Run1	25	0	45.023	45.023	3.21142	0.215082	0.0669739	0.42405	0.000837183	0.398786	0.0973159
mhtTracks-PV2 movie6 parasite 2	46	13.5906	44.849	31.2584	3.87778	0.522884	0.134841	0.754717	0.0265379	0.426519	0.168599	0		m5_PV4_mild phenotype mhtTracks-Run1	26	0	45.023	45.023	4.32367	0.678958	0.157033	1.20508	0	0.412613	0.13102
mhtTracks-PV2 movie6 parasite 2	47	14.9497	44.849	29.8993	4.42831	0.860403	0.194296	1.54781	0.0240302	0.363155	0.201287	0		m5_PV4_mild phenotype mhtTracks-Run1	27	0	12.279	12.279	0.937138	0.694469	0.741053	0.720012	0	0.473525	0.104126
mhtTracks-PV2 movie6 parasite 2	48	14.9497	21.745	6.7953	0.34085	0.182377	0.535064	0.182377	0	0.15198	0.06817	0		m5_PV4_mild phenotype mhtTracks-Run1	28	0	21.8293	21.8293	1.91487	0.417219	0.217883	0.639414	0.0116583	0.334239	0.11968
mhtTracks-PV2 movie6 parasite 2	49	17.6678	43.4899	25.8222	3.15551	0.444163	0.140758	0.910171	0	0.526873	0.166079	0		m5_PV4_mild phenotype mhtTracks-Run1	29	0	23.1937	23.1937	1.61557	0.530475	0.328351	0.637204	0	0.376658	0.0950336
mhtTracks-PV2 movie6 parasite 2	50	23.104	27.1812	4.07718	0.451381	0.342715	0.75926	0.375979	0.0720907	0.277338	0.15046	0		m5_PV4_mild phenotype mhtTracks-Run1	30	0	45.023	45.023	5.25615	0.463939	0.088266	0.719383	0	0.50509	0.159277
mhtTracks-PV2 movie6 parasite 2	51	24.4631	44.849	20.3859	1.7885	0.670869	0.375103	0.800336	0	0.544226	0.119233	0		m5_PV4_mild phenotype mhtTracks-Run1	31	0	42.2943	42.2943	3.31581	0.558223	0.168352	1.04656	0	0.350811	0.106962
mhtTracks-PV2 movie6 parasite 2	52	27.1812	32.6175	5.43624	0.443007	0.206436	0.465989	0.206436	0.0238856	0.159253	0.110752	0		m5_PV4_mild phenotype mhtTracks-Run1	32	0	45.023	45.023	3.81208	0.21236	0.0557072	0.614065	0.0113985	0.359779	0.115517
mhtTracks-PV2 movie6 parasite 2	53	29.8993	42.1309	12.2315	1.67827	0.0967198	0.0576306	0.556547	0.00940058	0.360453	0.186475	0		m5_PV4_mild phenotype mhtTracks-Run1	33	0	45.023	45.023	3.04919	0.146723	0.0481187	0.483349	0	0.316538	0.0923996
mhtTracks-PV2 movie6 parasite 2	54	31.2584	44.849	13.5906	1.61278	0.259784	0.161079	0.467794	0	0.381128	0.161278	0		m5_PV4_mild phenotype mhtTracks-Run1	34	0	23.1937	23.1937	2.08311	0.627748	0.301352	0.66962	0	0.326952	0.122536
mhtTracks-PV2 movie6 parasite 2	55	35.3356	44.849	9.51342	1.42816	0.50726	0.355185	0.560476	0.0644799	0.356831	0.204023	0		m5_PV4_mild phenotype mhtTracks-Run1	35	0	40.93	40.93	4.58802	1.11745	0.243559	1.37738	0	0.484273	0.152934
mhtTracks-PV2 movie6 parasite 2	56	38.0537	44.849	6.7953	0.805404	0.379282	0.470921	0.50549	0.0408232	0.269543	0.161081	0		m5_PV4_mild phenotype mhtTracks-Run1	36	1.36433	45.023	43.6587	3.95691	0.346349	0.0875304	0.732068	0	0.418276	0.123653
mhtTracks-PV2 movie6 parasite 2	57	39.4128	44.849	5.43624	0.5177	0.0863167	0.166731	0.195551	0.0795306	0.185592	0.129425	0		m5_PV4_mild phenotype mhtTracks-Run1	37	1.36433	45.023	43.6587	3.56206	0.540603	0.151767	0.881768	0	0.333331	0.111314
mhtTracks-PV2 movie6 parasite 2	58	39.4128	44.849	5.43624	0.85155	0.146067	0.171531	0.350882	0.106386	0.298425	0.212887	0		m5_PV4_mild phenotype mhtTracks-Run1	38	1.36433	43.6587	42.2943	2.45699	0.248025	0.100947	0.380255	0.00401644	0.19152	0.0792577
0	0	0	0	0	0	0	0	0	0	0	0	0		m5_PV4_mild phenotype mhtTracks-Run1	39	1.36433	19.1007	17.7363	1.6754	0.426446	0.254534	0.603091	0	0.378593	0.128877
Group	Track #	Start (sec)	End (sec)	Duration (sec)	Total disp. (μm)	Net disp. (μm)	Linearity (%)	Search radius (μm)	Min. disp. (μm)	Max. disp. (μm)	Avg. disp. (μm)	0		m5_PV4_mild phenotype mhtTracks-Run1	40	1.36433	16.372	15.0077	1.63252	0.819881	0.502219	0.903692	0	0.524054	0.148411
mhtTracks-PV1 movie 7 parasite 2	0	0	44.64	44.64	5.43267	1.53551	0.282644	1.53551	0	0.372982	0.169771	0		m5_PV4_mild phenotype mhtTracks-Run1	41	1.36433	45.023	43.6587	3.50265	0.3291	0.0939574	0.815782	0	0.378191	0.109458
mhtTracks-PV1 movie 7 parasite 2	1	0	46.035	46.035	4.36476	1.79473	0.411186	1.79473	0	0.275176	0.132265	0		m5_PV4_mild phenotype mhtTracks-Run1	42	1.36433	45.023	43.6587	3.86755	0.361921	0.0935791	0.604681	0	0.41702	0.120861
mhtTracks-PV1 movie 7 parasite 2	2	0	46.035	46.035	5.32419	0.873475	0.164058	1.53267	0	0.490773	0.161339	0		m5_PV4_mild phenotype mhtTracks-Run1	43	1.36433	45.023	43.6587	4.29322	0.466292	0.108611	0.820202	0	0.446783	0.134163
mhtTracks-PV1 movie 7 parasite 2	3	0	46.035	46.035	4.52828	0.691448	0.152696	1.42197	0.0125879	0.347202	0.137221	0		m5_PV4_mild phenotype mhtTracks-Run1	44	1.36433	23.1937	21.8293	1.2308	0.493176	0.400696	0.602291	0	0.355249	0.0769249
mhtTracks-PV1 movie 7 parasite 2	4	0	46.035	46.035	4.98972	0.81625	0.163586	1.30886	0	0.315696	0.151204	0		m5_PV4_mild phenotype mhtTracks-Run1	45	1.36433	19.1007	17.7363	0.904759	0.214614	0.237205	0.315903	0	0.315903	0.0695968
mhtTracks-PV1 movie 7 parasite 2	5	0	46.035	46.035	3.63715	1.37918	0.379193	1.37918	0.00626966	0.328459	0.110217	0		m5_PV4_mild phenotype mhtTracks-Run1	46	1.36433	13.6433	12.279	0.598194	0.259318	0.433502	0.320603	0	0.16665	0.066466
mhtTracks-PV1 movie 7 parasite 2	6	0	44.64	44.64	5.292	1.74697	0.330115	1.8807	0	0.492424	0.165375	0		m5_PV4_mild phenotype mhtTracks-Run1	47	2.72867	45.023	42.2943	3.6152	0.677387	0.187372	0.71329	0	0.385698	0.116619
mhtTracks-PV1 movie 7 parasite 2	7	0	30.69	30.69	3.37836	0.492754	0.145856	0.590971	0	0.361812	0.153562	0		m5_PV4_mild phenotype mhtTracks-Run1	48	2.72867	20.465	17.7363	2.20303	0.244753	0.111098	0.684693	0.0203029	0.355655	0.169464
mhtTracks-PV1 movie 7 parasite 2	8	0	26.505	26.505	2.32764	0.69411	0.298204	1.01864	0	0.3302	0.122507	0		m5_PV4_mild phenotype mhtTracks-Run1	49	4.093	43.6587	39.5657	3.11795	0.918193	0.294487	0.942353	0	0.34241	0.107515
mhtTracks-PV1 movie 7 parasite 2	9	0	46.035	46.035	4.47396	1.30669	0.292065	1.30669	0.0113985	0.305188	0.135574	0		m5_PV4_mild phenotype mhtTracks-Run1	50	4.093	23.1937	19.1007	2.00164	0.336671	0.168197	0.775059	0	0.4191	0.142975
mhtTracks-PV1 movie 7 parasite 2	10	0	46.035	46.035	3.95905	1.36531	0.344859	1.47627	0	0.377401	0.119971	0		m5_PV4_mild phenotype mhtTracks-Run1	51	4.093	45.023	40.93	3.4012	0.152005	0.0446917	0.680753	0.0105467	0.328964	0.113373
mhtTracks-PV1 movie 7 parasite 2	11	0	22.32	22.32	2.12802	0.624157	0.293304	0.802509	0	0.367906	0.133001	0		m5_PV4_mild phenotype mhtTracks-Run1	52	4.093	43.6587	39.5657	4.16775	0.379373	0.0910259	0.818214	0.00708254	0.410103	0.143716
mhtTracks-PV1 movie 7 parasite 2	12	0	44.64	44.64	3.38311	1.13784	0.336331	1.20252	0	0.29891	0.105722	0		m5_PV4_mild phenotype mhtTracks-Run1	53	4.093	43.6587	39.5657	3.62472	0.323294	0.0891912	0.664348	0	0.409142	0.12499
mhtTracks-PV1 movie 7 parasite 2	13	0	22.32	22.32	2.05294	0.354639	0.172747	0.666378	0	0.311653	0.128309	0		m5_PV4_mild phenotype mhtTracks-Run1	54	4.093	45.023	40.93	5.00316	1.19851	0.239551	1.19851	0	0.372583	0.166772
mhtTracks-PV1 movie 7 parasite 2	14	0	6.975	6.975	0.714866	0.358868	0.502007	0.358868	0	0.336225	0.142973	0		m5_PV4_mild phenotype mhtTracks-Run1	55	5.45733	15.0077	9.55033	1.14649	0.733728	0.639981	0.733728	0.0231733	0.333149	0.163784
mhtTracks-PV1 movie 7 parasite 2	15	0	26.505	26.505	2.4718	0.799669	0.323517	0.799669	0	0.360293	0.130095	0		m5_PV4_mild phenotype mhtTracks-Run1	56	5.45733	45.023	39.5657	2.42995	0.127411	0.0524336	0.404736	0	0.293525	0.0837914
mhtTracks-PV1 movie 7 parasite 2	16	0	46.035	46.035	5.04771	0.801397	0.158764	0.970461	0.0163212	0.351015	0.152961	0		m5_PV4_mild phenotype mhtTracks-Run1	57	5.45733	45.023	39.5657	3.74817	0.419862	0.112018	0.688674	0	0.351991	0.129247
mhtTracks-PV1 movie 7 parasite 2	17	0	46.035	46.035	5.84096	0.546886	0.0936294	1.20887	0	0.447462	0.176999	0		m5_PV4_mild phenotype mhtTracks-Run1	58	6.82167	25.9223	19.1007	1.96743	0.346195	0.175963	0.726378	0	0.406421	0.140531
mhtTracks-PV1 movie 7 parasite 2	18	1.395	46.035	44.64	4.23831	0.41648	0.0982655	0.624034	0	0.325341	0.132447	0		m5_PV4_mild phenotype mhtTracks-Run1	59	8.186	43.6587	35.4727	3.43742	0.187682	0.0545997	0.548079	0	0.371497	0.132208
mhtTracks-PV1 movie 7 parasite 2	19	1.395	18.135	16.74	1.9127	0.506842	0.264987	0.654844	0	0.511978	0.159392	0		m5_PV4_mild phenotype mhtTracks-Run1	60	8.186	45.023	36.837	2.73782	0.18385	0.0671521	0.481078	0.00229953	0.298983	0.101401
mhtTracks-PV1 movie 7 parasite 2	20	1.395	26.505	25.11	2.96251	0.38881	0.131243	0.555607	0.0200119	0.310727	0.164584	0		m5_PV4_mild phenotype mhtTracks-Run1	61	8.186	19.1007	10.9147	0.965562	0.246377	0.255164	0.375979	0	0.375979	0.120695
mhtTracks-PV1 movie 7 parasite 2	21	1.395	20.925	19.53	2.35935	0.661115	0.280211	0.83427	0	0.345139	0.168525	0		m5_PV4_mild phenotype mhtTracks-Run1	62	9.55033	21.8293	12.279	1.25829	0.21151	0.168094	0.485239	0	0.288763	0.139809
mhtTracks-PV1 movie 7 parasite 2	22	1.395	46.035	44.64	4.82455	1.19934	0.24859	1.29617	0	0.396691	0.150767	0		m5_PV4_mild phenotype mhtTracks-Run1	63	10.9147	45.023	34.1083	2.92009	0.712556	0.244018	0.712556	0	0.338776	0.116804
mhtTracks-PV1 movie 7 parasite 2	23	1.395	46.035	44.64	4.93213	1.13583	0.230292	1.24029	0.0322399	0.386879	0.154129	0		m5_PV4_mild phenotype mhtTracks-Run1	64	10.9147	45.023	34.1083	2.489	0.528036	0.212148	0.598179	0	0.320265	0.0995599
mhtTracks-PV1 movie 7 parasite 2	24	1.395	46.035	44.64	3.61925	0.932578	0.257672	0.932578	0	0.304375	0.113101	0		m5_PV4_mild phenotype mhtTracks-Run1	65	12.279	23.1937	10.9147	0.898638	0.185512	0.206437	0.340996	0	0.287391	0.11233
mhtTracks-PV1 movie 7 parasite 2	25	1.395	37.665	36.27	4.15478	0.891415	0.214552	0.986118	0	0.417168	0.159799	0		m5_PV4_mild phenotype mhtTracks-Run1	66	12.279	45.023	32.744	3.59371	0.30321	0.0843723	0.6664	0	0.358287	0.149738
mhtTracks-PV1 movie 7 parasite 2	26	4.185	44.64	40.455	4.68476	0.407886	0.0870666	0.70693	0	0.421174	0.161543	0		m5_PV4_mild phenotype mhtTracks-Run1	67	12.279	39.5657	27.2867	2.93407	0.218873	0.0745969	0.589119	0.0155805	0.361857	0.146704
mhtTracks-PV1 movie 7 parasite 2	27	8.37	44.64	36.27	4.17473	0.353741	0.0847339	0.694028	0	0.371462	0.160566	0		m5_PV4_mild phenotype mhtTracks-Run1	68	12.279	45.023	32.744	3.47044	0.680102	0.19597	0.810444	0.049027	0.324007	0.144602
mhtTracks-PV1 movie 7 parasite 2	28	12.555	23.715	11.16	0.931988	0.332322	0.356573	0.332322	0	0.305855	0.116499	0		m5_PV4_mild phenotype mhtTracks-Run1	69	12.279	30.0153	17.7363	1.74526	0.943599	0.540665	0.943599	0	0.42403	0.13425
mhtTracks-PV1 movie 7 parasite 2	29	15.345	46.035	30.69	3.20546	0.20286	0.0632858	0.738934	0.015633	0.347061	0.145703	0		m5_PV4_mild phenotype mhtTracks-Run1	70	15.0077	30.0153	15.0077	1.96569	0.0785641	0.0399677	0.683828	0	0.359241	0.178699
mhtTracks-PV1 movie 7 parasite 2	30	16.74	29.295	12.555	1.63049	0.0322399	0.0197731	0.527569	0	0.302336	0.181166	0		m5_PV4_mild phenotype mhtTracks-Run1	71	15.0077	45.023	30.0153	3.36417	0.0360453	0.0107145	0.533558	0.0382318	0.348728	0.152917
mhtTracks-PV1 movie 7 parasite 2	31	18.135	43.245	25.11	2.44222	0.592448	0.242586	0.698153	0.0177959	0.354516	0.135679	0		m5_PV4_mild phenotype mhtTracks-Run1	72	15.0077	25.9223	10.9147	1.33793	0.734847	0.549243	0.801624	0	0.332951	0.167241
mhtTracks-PV1 movie 7 parasite 2	32	20.925	39.06	18.135	2.86706	0.537117	0.187341	0.795142	0.0392968	0.430636	0.220543	0		m5_PV4_mild phenotype mhtTracks-Run1	73	16.372	23.1937	6.82167	0.550843	0.190359	0.345578	0.346288	0	0.283854	0.110169
mhtTracks-PV1 movie 7 parasite 2	33	22.32	44.64	22.32	2.14909	0.132929	0.0618535	0.457759	0	0.372331	0.134318	0		m5_PV4_mild phenotype mhtTracks-Run1	74	17.7363	20.465	2.72867	0.0872887	0.0782367	0.896298	0.0782367	0.015198	0.0720907	0.0436444
mhtTracks-PV1 movie 7 parasite 2	34	23.715	34.875	11.16	1.31152	0.554677	0.422926	0.554677	0	0.342611	0.16394	0		m5_PV4_mild phenotype mhtTracks-Run1	75	20.465	38.2013	17.7363	1.48033	0.36901	0.249276	0.674563	0	0.570188	0.113871
mhtTracks-PV1 movie 7 parasite 2	35	25.11	40.455	15.345	1.52032	0.461253	0.303392	0.719291	0	0.546564	0.138211	0		m5_PV4_mild phenotype mhtTracks-Run1	76	21.8293	45.023	23.1937	2.05601	0.174082	0.0846699	0.539671	0	0.355939	0.120942
mhtTracks-PV1 movie 7 parasite 2	36	25.11	44.64	19.53	1.38688	0.64078	0.462029	0.64078	0	0.278006	0.099063	0		m5_PV4_mild phenotype mhtTracks-Run1	77	21.8293	40.93	19.1007	1.52178	0.503604	0.330931	0.628141	0	0.432131	0.108698
mhtTracks-PV1 movie 7 parasite 2	37	26.505	32.085	5.58	0.890511	0.23779	0.267027	0.407806	0.0447063	0.407806	0.222628	0		m5_PV4_mild phenotype mhtTracks-Run1	78	23.1937	45.023	21.8293	2.34919	0.206089	0.0877276	0.885278	0	0.415959	0.146825
mhtTracks-PV1 movie 7 parasite 2	38	32.085	46.035	13.95	1.38462	0.250394	0.18084	0.451647	0.00991998	0.301551	0.138462	0		m5_PV4_mild phenotype mhtTracks-Run1	79	25.9223	45.023	19.1007	2.09622	0.502984	0.239948	0.717269	0.0158166	0.3696	0.14973
mhtTracks-PV1 movie 7 parasite 2	39	36.27	46.035	9.765	0.92491	0.459507	0.496813	0.501493	0.0136132	0.279949	0.13213	0		m5_PV4_mild phenotype mhtTracks-Run1	80	25.9223	43.6587	17.7363	1.37029	0.0581213	0.0424153	0.266603	0	0.213655	0.105407
mhtTracks-PV1 movie 7 parasite 2	40	36.27	46.035	9.765	1.42706	0.341263	0.239137	0.440156	0.0509211	0.35888	0.203866	0		m5_PV4_mild phenotype mhtTracks-Run1	81	27.2867	45.023	17.7363	2.54956	0.421148	0.165185	0.654786	0.0084862	0.415492	0.19612
mhtTracks-PV1 movie 7 parasite 2	41	37.665	44.64	6.975	0.65076	0.460039	0.706926	0.474224	0	0.298463	0.130152	0		m5_PV4_mild phenotype mhtTracks-Run1	82	27.2867	45.023	17.7363	1.86414	0.383382	0.205661	0.664643	0	0.281287	0.143396
mhtTracks-PV1 movie 7 parasite 2	42	37.665	43.245	5.58	1.06662	0.132929	0.124627	0.433942	0.0804482	0.359766	0.266654	0		m5_PV4_mild phenotype mhtTracks-Run1	83	28.651	45.023	16.372	2.45095	0.277338	0.113155	0.648015	0	0.437184	0.204246
mhtTracks-PV1 movie 7 parasite 2	43	37.665	46.035	8.37	1.1367	0.147002	0.129323	0.280033	0	0.280033	0.18945	0		m5_PV4_mild phenotype mhtTracks-Run1	84	30.0153	35.4727	5.45733	0.736902	0.196385	0.266501	0.362727	0.0896684	0.28077	0.184225
mhtTracks-PV1 movie 7 parasite 2	44	39.06	46.035	6.975	0.766214	0.252632	0.329714	0.430134	0.0462192	0.272083	0.153243	0		m5_PV4_mild phenotype mhtTracks-Run1	85	31.3797	45.023	13.6433	0.647883	0.354476	0.54713	0.354476	0	0.13156	0.0647883
0	0	0	0	0	0	0	0	0	0	0	0	0		m5_PV4_mild phenotype mhtTracks-Run1	86	34.1083	42.2943	8.186	1.0613	0.192482	0.181365	0.494813	0	0.305666	0.176883
mhtTracks-Run movie 7 PV1 parasite1	0	0	43.245	43.245	4.3254	0.76222	0.17622	1.04606	0	0.320319	0.139529	0		m5_PV4_mild phenotype mhtTracks-Run1	87	34.1083	42.2943	8.186	0.981588	0.3893	0.396603	0.605671	0	0.281652	0.163598
mhtTracks-Run movie 7 PV1 parasite1	1	0	12.555	12.555	0.787242	0.361997	0.459829	0.361997	0	0.241644	0.0874713	0		m5_PV4_mild phenotype mhtTracks-Run1	88	35.4727	45.023	9.55033	0.336639	0.118895	0.353182	0.165041	0	0.10981	0.0480913
mhtTracks-Run movie 7 PV1 parasite1	2	0	46.035	46.035	4.05497	0.977184	0.240984	1.05353	0	0.335622	0.122878	0		m5_PV4_mild phenotype mhtTracks-Run1	89	35.4727	42.2943	6.82167	0.608972	0.273987	0.449916	0.322363	0	0.322363	0.121794
mhtTracks-Run movie 7 PV1 parasite1	3	0	46.035	46.035	4.92188	0.666026	0.135319	0.904473	0	0.370333	0.149148	0		m5_PV4_mild phenotype mhtTracks-Run1	90	36.837	45.023	8.186	0.309109	0.106821	0.345578	0.106821	0	0.0922245	0.0515181
mhtTracks-Run movie 7 PV1 parasite1	4	0	27.9	27.9	3.1582	0.291791	0.0923917	0.590308	0	0.335067	0.15791	0		m5_PV4_mild phenotype mhtTracks-Run1	91	38.2013	45.023	6.82167	0.273912	0.1612	0.588509	0.1612	0.0258303	0.101952	0.0547824
mhtTracks-Run movie 7 PV1 parasite1	5	0	46.035	46.035	3.66362	0.509697	0.139124	0.993078	0	0.320083	0.111019	0		m5_PV4_mild phenotype mhtTracks-Run1	92	38.2013	45.023	6.82167	0.621275	0.375096	0.603751	0.375096	0.02855	0.179512	0.124255
mhtTracks-Run movie 7 PV1 parasite1	6	0	20.925	20.925	1.76761	0.798446	0.451708	0.798446	0	0.422238	0.117841	0		m5_PV4_mild phenotype mhtTracks-Run1	93	38.2013	45.023	6.82167	1.00104	0.149683	0.149528	0.502161	0.0300738	0.338458	0.200208
mhtTracks-Run movie 7 PV1 parasite1	7	0	46.035	46.035	4.96313	0.934711	0.188331	1.19276	0	0.379583	0.150398	0		m6_PV4_b_mhtTracks-Run1	0	0	45.023	45.023	1.38306	0.114644	0.0828919	0.223048	0.00429866	0.0918979	0.0419109
mhtTracks-Run movie 7 PV1 parasite1	8	0	44.64	44.64	4.80005	0.377597	0.0786652	1.1522	0	0.5594	0.150002	0		m6_PV4_b_mhtTracks-Run1	1	0	45.023	45.023	3.87322	0.615943	0.159026	0.707077	0	0.322399	0.11737
mhtTracks-Run movie 7 PV1 parasite1	9	0	15.345	15.345	0.87423	0.335458	0.383719	0.406954	0	0.322576	0.0794755	0		m6_PV4_b_mhtTracks-Run1	2	0	45.023	45.023	1.32799	0.139608	0.105127	0.227249	0.0107133	0.0731774	0.0402422
mhtTracks-Run movie 7 PV1 parasite1	10	0	44.64	44.64	3.92553	0.34006	0.0866279	0.701034	0	0.348728	0.122673	0		m6_PV4_b_mhtTracks-Run1	3	0	45.023	45.023	1.70474	0.117355	0.0688403	0.20956	0	0.109595	0.0516589
mhtTracks-Run movie 7 PV1 parasite1	11	0	23.715	23.715	2.33644	0.630223	0.269736	0.769843	0	0.366754	0.137438	0		m6_PV4_b_mhtTracks-Run1	4	0	45.023	45.023	0.540219	0.0961209	0.177929	0.142866	0.00411947	0.0375873	0.0163703
mhtTracks-Run movie 7 PV1 parasite1	12	0	46.035	46.035	5.61998	0.297237	0.0528894	0.678823	0	0.428207	0.170302	0		m6_PV4_b_mhtTracks-Run1	5	0	45.023	45.023	1.61504	0.169451	0.104921	0.23002	0	0.128177	0.0489407
mhtTracks-Run movie 7 PV1 parasite1	13	0	44.64	44.64	4.59966	0.481876	0.104764	0.73589	0	0.534441	0.143739	0		m6_PV4_b_mhtTracks-Run1	6	0	45.023	45.023	1.52722	0.228294	0.149483	0.233165	0.0083934	0.119836	0.0462793
mhtTracks-Run movie 7 PV1 parasite1	14	1.395	6.975	5.58	0.659595	0.188761	0.286177	0.273565	0.0541479	0.273565	0.164899	0		m6_PV4_b_mhtTracks-Run1	7	0	45.023	45.023	0.640614	0.0919854	0.143589	0.161089	0.00450577	0.0542977	0.0194126
mhtTracks-Run movie 7 PV1 parasite1	15	1.395	16.74	15.345	1.60025	0.468462	0.292743	0.59039	0	0.339135	0.145477	0		m6_PV4_b_mhtTracks-Run1	8	0	45.023	45.023	2.30162	0.337762	0.14675	0.649342	0.0216196	0.130367	0.069746
mhtTracks-Run movie 7 PV1 parasite1	16	1.395	6.975	5.58	1.15619	0.323824	0.280079	0.423262	0.257484	0.327815	0.289047	0		m6_PV4_b_mhtTracks-Run1	9	0	45.023	45.023	0.704759	0.0897807	0.127392	0.148983	0.00144401	0.0514933	0.0213563
mhtTracks-Run movie 7 PV1 parasite1	17	1.395	39.06	37.665	3.5034	0.364931	0.104165	0.596474	0	0.310446	0.129756	0		m6_PV4_b_mhtTracks-Run1	10	0	24.558	24.558	2.34059	0.673698	0.287832	0.673698	0.0281775	0.339284	0.130033
mhtTracks-Run movie 7 PV1 parasite1	18	2.79	43.245	40.455	4.12909	0.38822	0.0940207	0.680102	0.00662675	0.406406	0.142382	0		m6_PV4_b_mhtTracks-Run1	11	0	45.023	45.023	4.1227	0.392343	0.0951664	0.659451	0.00436442	0.278942	0.12493
mhtTracks-Run movie 7 PV1 parasite1	19	2.79	46.035	43.245	5.64492	0.139954	0.0247929	0.763839	0	0.347215	0.182094	0		m6_PV4_b_mhtTracks-Run1	12	1.36433	38.2013	36.837	1.54404	0.0644798	0.0417606	0.225679	0	0.203903	0.0571866
mhtTracks-Run movie 7 PV1 parasite1	20	2.79	36.27	33.48	2.71973	0.429383	0.157877	0.694976	0	0.379262	0.113322	0		m6_PV4_b_mhtTracks-Run1	13	1.36433	30.0153	28.651	2.15143	0.077644	0.0360895	0.439588	0	0.400047	0.102449
mhtTracks-Run movie 7 PV1 parasite1	21	2.79	44.64	41.85	3.93837	0.415885	0.105598	0.823094	0	0.384014	0.131279	0		m6_PV4_b_mhtTracks-Run1	14	5.45733	43.6587	38.2013	1.7783	0.0830305	0.0466909	0.227971	0	0.132929	0.0635108
mhtTracks-Run movie 7 PV1 parasite1	22	4.185	46.035	41.85	4.59299	0.450116	0.0980005	0.5308	0.0319671	0.412872	0.1531	0		m6_PV4_b_mhtTracks-Run1	15	8.186	45.023	36.837	1.61207	0.14617	0.0906721	0.290159	0	0.203903	0.0597064
mhtTracks-Run movie 7 PV1 parasite1	23	4.185	46.035	41.85	4.20584	0.615035	0.146234	0.777669	0	0.395793	0.140195	0		m6_PV4_b_mhtTracks-Run1	16	10.9147	45.023	34.1083	3.45118	0.117123	0.033937	0.559058	0.0288363	0.403479	0.138047
mhtTracks-Run movie 7 PV1 parasite1	24	4.185	46.035	41.85	6.16725	1.32581	0.214976	1.32581	0	0.566069	0.205575	0		m6_PV4_b_mhtTracks-Run1	17	15.0077	42.2943	27.2867	2.42379	1.07262	0.442539	1.18223	0	0.247813	0.121189
mhtTracks-Run movie 7 PV1 parasite1	25	5.58	46.035	40.455	3.67211	0.212456	0.0578565	0.472646	0	0.331792	0.126625	0		m6_PV4_b_mhtTracks-Run1	18	23.1937	28.651	5.45733	0.40084	0.173617	0.433134	0.173617	0.0480604	0.1612	0.10021
mhtTracks-Run movie 7 PV1 parasite1	26	5.58	44.64	39.06	3.87611	0.27714	0.0714996	0.731278	0	0.350443	0.138432	0		m6_PV4_b_mhtTracks-Run1	19	30.0153	43.6587	13.6433	1.01446	0.265138	0.261358	0.33492	0.0198372	0.268401	0.101446
mhtTracks-Run movie 7 PV1 parasite1	27	6.975	33.48	26.505	1.75715	0.204817	0.116562	0.424501	0	0.337884	0.0924814	0		m6_PV4_C_Mild_mhtTracks-Run1	0	0	45.023	45.023	2.47361	0.125919	0.050905	0.432784	0	0.294987	0.0749579
mhtTracks-Run movie 7 PV1 parasite1	28	6.975	46.035	39.06	4.10536	0.429676	0.104662	0.943357	0	0.350672	0.14662	0		m6_PV4_C_Mild_mhtTracks-Run1	1	0	30.0153	30.0153	4.08145	0.651949	0.159735	0.888957	0.0356585	0.317785	0.18552
mhtTracks-Run movie 7 PV1 parasite1	29	6.975	44.64	37.665	3.82397	0.307485	0.0804099	0.88894	0	0.39719	0.141629	0		m6_PV4_C_Mild_mhtTracks-Run1	2	0	45.023	45.023	2.35973	0.345592	0.146454	0.631769	0.00385409	0.202695	0.0715071
mhtTracks-Run movie 7 PV1 parasite1	30	6.975	46.035	39.06	4.72047	1.11307	0.235796	1.11307	0	0.360453	0.168588	0		m6_PV4_C_Mild_mhtTracks-Run1	3	0	20.465	20.465	1.63149	0.135588	0.0831066	0.348074	0.0270947	0.301534	0.108766
mhtTracks-Run movie 7 PV1 parasite1	31	6.975	23.715	16.74	1.20617	0.417193	0.345882	0.62765	0	0.338566	0.100514	0		m6_PV4_C_Mild_mhtTracks-Run1	4	0	45.023	45.023	3.34677	0.0813819	0.0243165	0.36105	0.0162147	0.22993	0.101417
mhtTracks-Run movie 7 PV1 parasite1	32	6.975	18.135	11.16	1.5242	0.573557	0.376301	0.772596	0.0607022	0.401001	0.190525	0		m6_PV4_C_Mild_mhtTracks-Run1	5	0	45.023	45.023	2.27508	0.0846748	0.0372183	0.305681	0.00880034	0.163291	0.0689419
mhtTracks-Run movie 7 PV1 parasite1	33	8.37	46.035	37.665	4.72622	1.06351	0.225022	1.24231	0	0.36027	0.175045	0		m6_PV4_C_Mild_mhtTracks-Run1	6	0	45.023	45.023	3.91287	0.173693	0.0443901	0.619262	0.0404801	0.323597	0.118572
mhtTracks-Run movie 7 PV1 parasite1	34	9.765	18.135	8.37	1.15394	0.401733	0.34814	0.401894	0.100356	0.313476	0.192324	0		m6_PV4_C_Mild_mhtTracks-Run1	7	0	45.023	45.023	0.500172	0.0787112	0.157368	0.133814	0.00501132	0.0393383	0.0151567
mhtTracks-Run movie 7 PV1 parasite1	35	9.765	29.295	19.53	1.94881	0.8438	0.432983	0.8438	0	0.440052	0.1392	0		m6_PV4_C_Mild_mhtTracks-Run1	8	0	45.023	45.023	0.742081	0.0840369	0.113245	0.143701	0.00539086	0.0511172	0.0224873
mhtTracks-Run movie 7 PV1 parasite1	36	12.555	44.64	32.085	3.87663	0.229686	0.0592489	0.858806	0	0.383945	0.168549	0		m6_PV4_C_Mild_mhtTracks-Run1	9	0	45.023	45.023	2.60569	0.0839794	0.0322292	0.336426	0	0.240505	0.0789604
mhtTracks-Run movie 7 PV1 parasite1	37	16.74	44.64	27.9	1.96567	0.42544	0.216435	0.579547	0	0.463356	0.0982837	0		m6_PV4_C_Mild_mhtTracks-Run1	10	0	45.023	45.023	3.96676	0.225234	0.0567802	0.862912	0.00394594	0.281429	0.120205
mhtTracks-Run movie 7 PV1 parasite1	38	20.925	44.64	23.715	1.96063	0.235136	0.119929	0.408055	0	0.311989	0.115331	0		m6_PV4_C_Mild_mhtTracks-Run1	11	0	45.023	45.023	3.79182	0.124439	0.0328178	0.567211	0.0169087	0.353704	0.114904
mhtTracks-Run movie 7 PV1 parasite1	39	26.505	39.06	12.555	0.908298	0.697456	0.767871	0.697456	0	0.589687	0.100922	0		m6_PV4_C_Mild_mhtTracks-Run1	12	0	45.023	45.023	0.854	0.114476	0.134047	0.196139	0.00321675	0.0563046	0.0258788
mhtTracks-Run movie 7 PV1 parasite1	40	26.505	46.035	19.53	2.08516	0.859819	0.412351	0.969855	0	0.381655	0.14894	0		m6_PV4_C_Mild_mhtTracks-Run1	13	0	45.023	45.023	1.83511	0.199578	0.108755	0.231115	0.0190207	0.129565	0.0556095
mhtTracks-Run movie 7 PV1 parasite1	41	29.295	44.64	15.345	1.66997	0.391484	0.234427	0.677496	0	0.491078	0.151815	0		m6_PV4_C_Mild_mhtTracks-Run1	14	0	45.023	45.023	2.26438	0.0493657	0.021801	0.336286	0	0.204469	0.0686175
mhtTracks-Run movie 7 PV1 parasite1	42	33.48	46.035	12.555	1.23393	0.0774951	0.0628035	0.351104	0.0401056	0.251802	0.137103	0		m6_PV4_C_Mild_mhtTracks-Run1	15	0	25.9223	25.9223	1.41775	0.38822	0.273829	0.438147	0	0.232575	0.0746183
mhtTracks-Run movie 7 PV1 parasite1	43	36.27	44.64	8.37	1.18045	0.464971	0.393894	0.464971	0.0886191	0.30508	0.196741	0		m6_PV4_C_Mild_mhtTracks-Run1	16	0	38.2013	38.2013	3.15077	0.0594475	0.0188676	0.550135	0	0.374901	0.112527
mhtTracks-Run movie 7 PV1 parasite1	44	37.665	46.035	8.37	0.913329	0.149383	0.163559	0.455841	0	0.28045	0.152222	0		m6_PV4_C_Mild_mhtTracks-Run1	17	0	21.8293	21.8293	2.59038	0.611017	0.235879	0.777346	0	0.446671	0.161899
mhtTracks-Run movie 7 PV1 parasite1	45	37.665	46.035	8.37	1.07959	0.255617	0.236772	0.450832	0	0.339839	0.179932	0		m6_PV4_C_Mild_mhtTracks-Run1	18	0	45.023	45.023	2.76682	0.117533	0.0424793	0.350943	0.0100085	0.21768	0.0838431
mhtTracks-Run movie 7 PV1 parasite1	46	37.665	43.245	5.58	0.283653	0.11644	0.4105	0.159549	0	0.11057	0.0709133	0		m6_PV4_C_Mild_mhtTracks-Run1	19	0	5.45733	5.45733	0.78334	0.128445	0.163971	0.401572	0.0710162	0.339026	0.195835
mhtTracks-Run movie 7 PV1 parasite1	47	37.665	41.85	4.185	0.309672	0.122318	0.394994	0.139436	0.0440645	0.139436	0.103224	0		m6_PV4_C_Mild_mhtTracks-Run1	20	0	16.372	16.372	1.24381	0.353921	0.284545	0.613804	0	0.264305	0.103651
mhtTracks-Run movie 7 PV1 parasite1	48	37.665	41.85	4.185	0.728926	0.144181	0.1978	0.356102	0.0992422	0.356102	0.242975	0		m6_PV4_C_Mild_mhtTracks-Run1	21	1.36433	17.7363	16.372	1.19305	0.225679	0.189162	0.258423	0	0.1612	0.0994206
mhtTracks-Run movie 7 PV1 parasite1	49	40.455	46.035	5.58	0.212142	0.16799	0.791877	0.16799	0.0207843	0.0680102	0.0530354	0		m6_PV4_C_Mild_mhtTracks-Run1	22	1.36433	16.372	15.0077	0.581673	0.132941	0.228549	0.170552	0.00734009	0.121168	0.0528794
0	0	0	0	0	0	0	0	0	0	0	0	0		m6_PV4_C_Mild_mhtTracks-Run1	23	2.72867	42.2943	39.5657	3.163	0.61171	0.193396	0.724502	0	0.348728	0.109069
Group	Track #	Start (sec)	End (sec)	Duration (sec)	Total disp. (μm)	Net disp. (μm)	Linearity (%)	Search radius (μm)	Min. disp. (μm)	Max. disp. (μm)	Avg. disp. (μm)	0		m6_PV4_C_Mild_mhtTracks-Run1	24	4.093	21.8293	17.7363	1.68779	0.461957	0.273705	0.754717	0	0.470732	0.12983
mhtTracks-PV2 movie9 Run	0	0	42.9731	42.9731	4.41233	0.259927	0.0589091	0.797572	0	0.423056	0.137885	0		m6_PV4_C_Mild_mhtTracks-Run1	25	4.093	12.279	8.186	0.96174	0.111462	0.115896	0.284825	0.0375122	0.256014	0.16029
mhtTracks-PV2 movie9 Run	1	0	5.37164	5.37164	0.22657	0.13233	0.584058	0.134923	0.0172202	0.0905674	0.0566425	0		m6_PV4_C_Mild_mhtTracks-Run1	26	4.093	45.023	40.93	3.67674	0.885152	0.240744	0.885152	0.0281539	0.264677	0.122558
mhtTracks-PV2 movie9 Run	2	0	44.316	44.316	4.21506	0.247406	0.0586957	0.722027	0	0.348728	0.127729	0		m6_PV4_C_Mild_mhtTracks-Run1	27	4.093	30.0153	25.9223	1.4664	0.0455941	0.0310925	0.357925	0	0.357925	0.0771791
mhtTracks-PV2 movie9 Run	3	0	42.9731	42.9731	3.81335	0.869084	0.227906	0.923662	0.00590458	0.302665	0.119167	0		m6_PV4_C_Mild_mhtTracks-Run1	28	5.45733	35.4727	30.0153	3.38825	0.252475	0.0745149	0.948205	0	0.478094	0.154011
mhtTracks-PV2 movie9 Run	4	0	44.316	44.316	2.56673	0.0634282	0.0247116	0.347577	0.010456	0.346287	0.0777798	0		m6_PV4_C_Mild_mhtTracks-Run1	29	5.45733	43.6587	38.2013	1.52785	0.0967198	0.0633046	0.257919	0	0.257919	0.054566
mhtTracks-PV2 movie9 Run	5	0	33.5727	33.5727	2.22604	0.541526	0.243269	0.893814	0	0.426754	0.0890416	0		m6_PV4_C_Mild_mhtTracks-Run1	30	6.82167	45.023	38.2013	2.34367	0.189827	0.0809958	0.302752	0.0177941	0.257386	0.0837025
mhtTracks-PV2 movie9 Run	6	0	44.316	44.316	4.10904	0.361014	0.0878585	0.524828	0.00832546	0.406428	0.124516	0		m6_PV4_C_Mild_mhtTracks-Run1	31	6.82167	45.023	38.2013	3.78694	0.0970269	0.0256215	0.696225	0.0187865	0.324007	0.135248
mhtTracks-PV2 movie9 Run	7	0	44.316	44.316	4.73456	0.429315	0.0906768	0.56184	0.0175119	0.413914	0.143471	0		m6_PV4_C_Mild_mhtTracks-Run1	32	8.186	45.023	36.837	4.21828	0.662098	0.156959	0.886191	0	0.34406	0.156233
mhtTracks-PV2 movie9 Run	8	0	44.316	44.316	4.0799	0.172159	0.0421968	0.549654	0.00685207	0.352065	0.123633	0		m6_PV4_C_Mild_mhtTracks-Run1	33	9.55033	45.023	35.4727	1.99879	0.162004	0.0810509	0.38822	0	0.348052	0.0768765
mhtTracks-PV2 movie9 Run	9	0	44.316	44.316	3.78692	0.0523756	0.0138307	0.468189	0	0.343413	0.114755	0		m6_PV4_C_Mild_mhtTracks-Run1	34	9.55033	45.023	35.4727	2.77904	0.506918	0.182408	0.694912	0.00727526	0.267882	0.106886
mhtTracks-PV2 movie9 Run	10	0	44.316	44.316	4.12739	0.189479	0.0459077	0.453354	0.0151398	0.298431	0.125072	0		m6_PV4_C_Mild_mhtTracks-Run1	35	16.372	38.2013	21.8293	2.7552	0.0911883	0.0330968	0.576725	0	0.367945	0.1722
mhtTracks-PV2 movie9 Run	11	0	44.316	44.316	4.77824	0.0572492	0.0119812	0.642376	0	0.311127	0.144795	0		m6_PV4_C_Mild_mhtTracks-Run1	36	16.372	21.8293	5.45733	0.686592	0.196108	0.285625	0.301059	0.0720907	0.285464	0.171648
mhtTracks-PV2 movie9 Run	12	0	44.316	44.316	4.85807	0.193547	0.0398403	0.791826	0.0242307	0.423914	0.147214	0		m6_PV4_C_Mild_mhtTracks-Run1	37	17.7363	30.0153	12.279	0.805896	0.349927	0.434208	0.449077	0	0.43832	0.089544
mhtTracks-PV2 movie9 Run	13	0	41.6302	41.6302	4.94796	1.10815	0.223961	1.24406	0	0.389169	0.159612	0		m6_PV4_C_Mild_mhtTracks-Run1	38	17.7363	45.023	27.2867	3.28259	0.56016	0.170646	0.663322	0.00732631	0.311765	0.164129
mhtTracks-PV2 movie9 Run	14	0	44.316	44.316	2.79239	0.289412	0.103643	0.624976	0.00845552	0.280126	0.084618	0		m6_PV4_C_Mild_mhtTracks-Run1	39	17.7363	28.651	10.9147	1.09004	0.377382	0.34621	0.454998	0	0.351238	0.136255
mhtTracks-PV2 movie9 Run	15	0	44.316	44.316	4.14368	0.178617	0.043106	0.548137	0.0174072	0.364108	0.125566	0		m6_PV4_C_Mild_mhtTracks-Run1	40	19.1007	45.023	25.9223	2.41162	0.19766	0.0819615	0.398931	0.0159504	0.252946	0.126927
mhtTracks-PV2 movie9 Run	16	0	44.316	44.316	5.69878	0.403714	0.0708421	0.752649	0	0.388314	0.17269	0		m6_PV4_C_Mild_mhtTracks-Run1	41	20.465	45.023	24.558	2.08438	0.0719419	0.0345148	0.661767	0.0447655	0.242225	0.115799
mhtTracks-PV2 movie9 Run	17	0	44.316	44.316	4.21428	0.937179	0.222382	0.937179	0	0.358055	0.127705	0		m6_PV4_C_Mild_mhtTracks-Run1	42	20.465	45.023	24.558	2.6841	0.123862	0.0461465	0.54044	0	0.367592	0.149117
mhtTracks-PV2 movie9 Run	18	0	24.1724	24.1724	2.51414	0.28256	0.112388	0.561012	0.0159096	0.395662	0.139674	0		m6_PV4_C_Mild_mhtTracks-Run1	43	25.9223	45.023	19.1007	1.65153	0.0480604	0.0291006	0.384724	0.00625221	0.384724	0.117966
mhtTracks-PV2 movie9 Run	19	0	44.316	44.316	5.36143	0.291315	0.0543353	0.660918	0.01341	0.356718	0.162467	0		m6_PV4_C_Mild_mhtTracks-Run1	44	25.9223	32.744	6.82167	0.897679	0.425272	0.473746	0.474802	0.0864594	0.304151	0.179536
mhtTracks-PV2 movie9 Run	20	0	41.6302	41.6302	4.58239	0.268666	0.0586301	0.691867	0.016288	0.331659	0.147819	0		m6_PV4_C_Mild_mhtTracks-Run1	45	27.2867	45.023	17.7363	1.49931	0.459976	0.306792	0.704049	0	0.42646	0.115332
mhtTracks-PV2 movie9 Run	21	0	42.9731	42.9731	4.13702	0.0608681	0.014713	0.680971	0	0.42562	0.129282	0		m6_PV4_C_Mild_mhtTracks-Run1	46	27.2867	45.023	17.7363	1.21271	0.0241799	0.0199387	0.251083	0.01612	0.218218	0.0932857
mhtTracks-PV2 movie9 Run	22	0	32.2298	32.2298	3.4137	1.00045	0.293069	1.14486	0	0.440799	0.142237	0		m6_PV4_C_Mild_mhtTracks-Run1	47	27.2867	45.023	17.7363	2.04762	0.123275	0.0602041	0.534326	0	0.331472	0.15751
mhtTracks-PV2 movie9 Run	23	0	38.9444	38.9444	4.54489	0.451359	0.0993113	0.627536	0	0.38989	0.15672	0		m6_PV4_C_Mild_mhtTracks-Run1	48	28.651	35.4727	6.82167	0.894479	0.328081	0.366784	0.475319	0.0874713	0.236735	0.178896
mhtTracks-PV2 movie9 Run	24	0	44.316	44.316	5.3651	0.502763	0.0937099	0.737533	0.0203704	0.348728	0.162579	0		m6_PV4_C_Mild_mhtTracks-Run1	49	30.0153	45.023	15.0077	1.89113	0.550916	0.291315	1.01418	0.0193604	0.283408	0.171921
mhtTracks-PV2 movie9 Run	25	0	36.2585	36.2585	3.64089	0.524648	0.144099	0.811637	0	0.471699	0.134848	0		m6_PV4_C_Mild_mhtTracks-Run1	50	34.1083	45.023	10.9147	1.18958	0.179905	0.151233	0.435206	0	0.330596	0.148698
mhtTracks-PV2 movie9 Run	26	0	44.316	44.316	4.40232	0.67193	0.152631	0.67193	0	0.346125	0.133404	0		m6_PV4_C_Mild_mhtTracks-Run1	51	35.4727	45.023	9.55033	0.444786	0.0688121	0.154708	0.173617	0.00608827	0.123927	0.0635409
mhtTracks-PV2 movie9 Run	27	1.34291	44.316	42.9731	3.97122	0.301582	0.075942	0.848168	0	0.343899	0.124101	0		m6_PV4_C_Mild_mhtTracks-Run1	52	38.2013	43.6587	5.45733	0.579689	0.259315	0.447335	0.293965	0.0430837	0.266525	0.144922
mhtTracks-PV2 movie9 Run	28	1.34291	21.4865	20.1436	1.4278	0.288363	0.201963	0.288363	0	0.279421	0.0951865	0		m6_PV4_C_Mild_mhtTracks-Run1	53	39.5657	45.023	5.45733	0.633488	0.112772	0.178018	0.304151	0.0710284	0.304151	0.158372
mhtTracks-PV2 movie9 Run	29	1.34291	42.9731	41.6302	5.21357	0.0226559	0.00434557	0.888025	0	0.456225	0.16818	0		m6_PV16_32_mhtTracks-Run1	0	0	45.023	45.023	2.60448	0.119361	0.0458291	0.193755	0.014424	0.169761	0.0789237
mhtTracks-PV2 movie9 Run	30	1.34291	38.9444	37.6015	2.49491	0.158052	0.06335	0.314589	0	0.273987	0.0891038	0		m6_PV16_32_mhtTracks-Run1	1	0	45.023	45.023	2.54006	0.192634	0.0758382	0.266067	0.00302033	0.19233	0.0769716
mhtTracks-PV2 movie9 Run	31	2.68582	44.316	41.6302	4.38926	0.238176	0.0542633	0.627851	0	0.336934	0.141589	0		m6_PV16_32_mhtTracks-Run1	2	0	34.1083	34.1083	0.520135	0.147869	0.284291	0.155991	0	0.0588869	0.0208054
mhtTracks-PV2 movie9 Run	32	2.68582	22.8295	20.1436	1.35963	0.614465	0.451935	0.614465	0	0.330559	0.090642	0		m6_PV16_32_mhtTracks-Run1	3	0	45.023	45.023	0.498577	0.0823071	0.165084	0.129063	0	0.0471167	0.0151084
mhtTracks-PV2 movie9 Run	33	4.02873	17.4578	13.4291	1.10204	0.688121	0.624404	0.798802	0	0.441198	0.110204	0		m6_PV16_32_mhtTracks-Run1	4	0	45.023	45.023	0.930894	0.0799058	0.0858377	0.13102	0.00670701	0.0738345	0.0282089
mhtTracks-PV2 movie9 Run	34	4.02873	22.8295	18.8007	1.24197	0.513707	0.413623	0.513707	0	0.262739	0.0887121	0		m6_PV16_32_mhtTracks-Run1	5	0	45.023	45.023	0.598297	0.105936	0.177063	0.120748	0.00218889	0.0455801	0.0181302
mhtTracks-PV2 movie9 Run	35	4.02873	44.316	40.2873	4.27077	0.502053	0.117556	0.760565	0	0.411383	0.142359	0		m6_PV16_32_mhtTracks-Run1	6	0	45.023	45.023	2.62743	0.221759	0.0844015	0.298757	0.0219189	0.298757	0.0796192
mhtTracks-PV2 movie9 Run	36	5.37164	16.1149	10.7433	1.14327	0.176503	0.154384	0.346419	0	0.307714	0.142908	0		m6_PV16_32_mhtTracks-Run1	7	0	45.023	45.023	1.20486	0.0886191	0.0735514	0.148619	0	0.103327	0.0365109
mhtTracks-PV2 movie9 Run	37	5.37164	42.9731	37.6015	3.18942	0.134708	0.042236	0.800907	0.0129061	0.3008	0.113908	0		m6_PV16_32_mhtTracks-Run1	8	0	45.023	45.023	2.33636	0.079791	0.0341518	0.365	0.0032982	0.317603	0.0707988
mhtTracks-PV2 movie9 Run	38	5.37164	42.9731	37.6015	3.16039	0.503674	0.159371	0.747167	0.00979361	0.410506	0.112871	0		m6_PV16_32_mhtTracks-Run1	9	0	45.023	45.023	3.2052	0.147277	0.0459493	0.634708	0.00518009	0.344822	0.0971274
mhtTracks-PV2 movie9 Run	39	6.71455	22.8295	16.1149	1.06005	0.0821257	0.0774736	0.294333	0	0.216752	0.0883373	0		m6_PV16_32_mhtTracks-Run1	10	0	45.023	45.023	0.774399	0.105904	0.136756	0.180106	0.000687114	0.0528747	0.0234666
mhtTracks-PV2 movie9 Run	40	8.05745	40.2873	32.2298	3.49572	0.0947746	0.0271116	0.476197	0	0.345061	0.145655	0		m6_PV16_32_mhtTracks-Run1	11	0	45.023	45.023	2.09269	0.107126	0.0511906	0.241252	0.00302497	0.225837	0.0634148
mhtTracks-PV2 movie9 Run	41	9.40036	32.2298	22.8295	2.27789	0.689965	0.302896	0.689965	0	0.426338	0.133994	0		m6_PV16_32_mhtTracks-Run1	12	0	45.023	45.023	0.929531	0.084552	0.0909619	0.153712	0.00605426	0.069435	0.0281676
mhtTracks-PV2 movie9 Run	42	9.40036	44.316	34.9156	2.87795	0.23471	0.0815547	0.536157	0	0.343402	0.11069	0		m6_PV16_32_mhtTracks-Run1	13	0	45.023	45.023	1.06145	0.0901479	0.0849291	0.227526	0.0029518	0.165581	0.0321651
mhtTracks-PV2 movie9 Run	43	13.4291	22.8295	9.40036	0.693231	0.222461	0.320904	0.278982	0	0.185043	0.099033	0		m6_PV16_32_mhtTracks-Run1	14	0	45.023	45.023	0.750752	0.0769929	0.102554	0.0937301	0.00117456	0.0520352	0.0227501
mhtTracks-PV2 movie9 Run	44	14.772	42.9731	28.2011	2.42416	0.384484	0.158605	0.574016	0	0.367904	0.115436	0		m6_PV16_32_mhtTracks-Run1	15	0	45.023	45.023	1.38187	0.12896	0.0933227	0.225679	0	0.1612	0.0418748
mhtTracks-PV2 movie9 Run	45	16.1149	44.316	28.2011	3.0707	0.9305	0.303026	1.12244	0.0342364	0.394099	0.146224	0		m6_PV16_32_mhtTracks-Run1	16	0	35.4727	35.4727	3.04004	0.331808	0.109146	0.392561	0	0.313215	0.116924
mhtTracks-PV2 movie9 Run	46	17.4578	44.316	26.8582	2.10026	0.550321	0.262025	0.753507	0	0.388219	0.105013	0		m6_PV16_32_mhtTracks-Run1	17	0	45.023	45.023	1.42145	0.10876	0.0765131	0.185553	0.0113788	0.0895783	0.0430743
mhtTracks-PV2 movie9 Run	47	18.8007	42.9731	24.1724	3.07455	0.517588	0.168346	0.700616	0	0.402378	0.170808	0		m6_PV16_32_mhtTracks-Run1	18	0	45.023	45.023	1.01968	0.136345	0.133714	0.170978	0	0.0866422	0.0308993
mhtTracks-PV2 movie9 Run	48	20.1436	38.9444	18.8007	2.2055	0.431597	0.195691	0.716604	0	0.307624	0.157536	0		m6_PV16_32_mhtTracks-Run1	19	0	45.023	45.023	0.594792	0.0862414	0.144994	0.139162	0.00184228	0.0462257	0.018024
mhtTracks-PV2 movie9 Run	49	24.1724	44.316	20.1436	2.2663	0.402362	0.177542	0.602413	0	0.386397	0.151087	0		m6_PV16_32_mhtTracks-Run1	20	0	45.023	45.023	1.6745	0.137863	0.0823306	0.225566	0.0111912	0.149641	0.0507426
mhtTracks-PV2 movie9 Run	50	29.544	42.9731	13.4291	0.657741	0.236426	0.359452	0.367344	0	0.250394	0.0657741	0		m6_PV16_32_mhtTracks-Run1	21	0	45.023	45.023	0.579575	0.101493	0.175117	0.138221	0.00158079	0.0487988	0.0175629
mhtTracks-PV2 movie9 Run	51	32.2298	41.6302	9.40036	0.850718	0.196108	0.23052	0.433744	0.0330713	0.238663	0.121531	0		m6_PV16_32_mhtTracks-Run1	22	0	45.023	45.023	0.793105	0.089853	0.113293	0.120069	0.0030091	0.0625588	0.0240335
mhtTracks-PV2 movie9 Run	52	32.2298	44.316	12.0862	1.71299	0.129856	0.0758065	0.479359	0.0623064	0.306517	0.190332	0		m6_PV16_32_mhtTracks-Run1	23	0	45.023	45.023	0.670856	0.0671329	0.100071	0.122794	0.000680727	0.0562821	0.020329
mhtTracks-PV2 movie9 Run	53	33.5727	36.2585	2.68582	0.474892	0.0984801	0.207374	0.25029	0.224601	0.25029	0.237446	0		m6_PV16_32_mhtTracks-Run1	24	0	45.023	45.023	0.993142	0.128104	0.128989	0.158675	0.00813028	0.0655759	0.0300952
mhtTracks-PV2 movie9 Run	54	33.5727	44.316	10.7433	0.974987	0.128964	0.132272	0.342894	0.0268969	0.209563	0.121873	0		m6_PV16_32_mhtTracks-Run1	25	0	45.023	45.023	0.734461	0.135439	0.184405	0.170879	0	0.0489096	0.0222564
mhtTracks-PV2 movie9 Run	55	33.5727	36.2585	2.68582	0.249517	0.216357	0.867106	0.220283	0.029234	0.220283	0.124758	0		m6_PV16_32_mhtTracks-Run1	26	0	45.023	45.023	0.622541	0.118377	0.190151	0.139831	0.00261393	0.0500503	0.0188649
mhtTracks-PV2 movie9 Run	56	33.5727	44.316	10.7433	1.10773	0.487611	0.440187	0.582438	0	0.383527	0.138467	0		m6_PV16_32_mhtTracks-Run1	27	0	45.023	45.023	0.666498	0.0797124	0.119599	0.119045	0.00260538	0.0581213	0.0201969
mhtTracks-PV2 movie9 Run	57	34.9156	44.316	9.40036	1.0613	0.226389	0.213313	0.365456	0	0.330264	0.151614	0		m6_PV16_32_mhtTracks-Run1	28	0	45.023	45.023	0.564763	0.111462	0.19736	0.154072	0	0.0450067	0.017114
mhtTracks-PV2 movie9 Run	58	36.2585	44.316	8.05745	0.662304	0.0644799	0.0973569	0.237719	0.0164274	0.189002	0.110384	0		m6_PV16_32_mhtTracks-Run1	29	0	45.023	45.023	0.936173	0.0537443	0.0574085	0.138456	0.00116058	0.0712828	0.0283689
PV1 movie 9 racks-parasite 1	0	0	42.9731	42.9731	4.28539	0.735686	0.171673	0.848536	0	0.370101	0.133918	0		m6_PV16_32_mhtTracks-Run1	30	0	2.72867	2.72867	0.136782	0.0455941	0.333333	0.0911883	0.0455941	0.0911883	0.0683912
PV1 movie 9 racks-parasite 1	1	0	44.316	44.316	5.41877	0.583591	0.107698	0.81682	0.0158228	0.362475	0.164205	0		m6_PV16_32_mhtTracks-Run1	31	0	45.023	45.023	0.428809	0.082683	0.19282	0.10949	0	0.0292564	0.0129942
PV1 movie 9 racks-parasite 1	2	0	25.5153	25.5153	2.03891	0.599332	0.293948	0.925395	0	0.321566	0.107311	0		m6_PV16_32_mhtTracks-Run1	32	0	45.023	45.023	1.72362	0.119933	0.069582	0.278041	0.00204735	0.179972	0.0522309
PV1 movie 9 racks-parasite 1	3	0	44.316	44.316	4.68083	0.352425	0.0752911	0.662058	0.0102212	0.406225	0.141843	0		m6_PV16_32_mhtTracks-Run1	33	0	45.023	45.023	0.610432	0.12915	0.211571	0.167807	0	0.0723817	0.018498
PV1 movie 9 racks-parasite 1	4	0	44.316	44.316	4.06086	0.0501002	0.0123373	1.06143	0	0.331377	0.123057	0		m6_PV16_32_mhtTracks-Run1	34	0	45.023	45.023	0.813274	0.0773609	0.0951229	0.129487	0	0.0574736	0.0246447
PV1 movie 9 racks-parasite 1	5	0	36.2585	36.2585	3.52368	0.379349	0.107657	0.569269	0	0.395149	0.130507	0		m6_PV16_32_mhtTracks-Run1	35	0	45.023	45.023	2.2639	0.0531971	0.023498	0.275492	0.00387476	0.21875	0.0686031
PV1 movie 9 racks-parasite 1	6	0	41.6302	41.6302	5.22104	0.53245	0.101982	0.7751	0.0177516	0.359353	0.16842	0		m6_PV16_32_mhtTracks-Run1	36	0	45.023	45.023	1.64454	0.124633	0.0757863	0.241423	0	0.151998	0.0498344
PV1 movie 9 racks-parasite 1	7	0	44.316	44.316	6.25975	0.647123	0.103378	0.666348	0	0.404044	0.189689	0		m6_PV16_32_mhtTracks-Run1	37	0	45.023	45.023	2.94812	0.100704	0.0341585	0.334658	0.00939767	0.29652	0.0893371
PV1 movie 9 racks-parasite 1	8	0	44.316	44.316	5.84968	0.784431	0.134098	1.15783	0	0.418828	0.177263	0		m6_PV16_32_mhtTracks-Run1	38	0	43.6587	43.6587	1.53165	0.0547973	0.0357767	0.203903	0	0.103971	0.047864
PV1 movie 9 racks-parasite 1	9	0	44.316	44.316	5.94933	0.374039	0.0628708	0.551859	0.0286127	0.373915	0.180283	0		m6_PV16_32_mhtTracks-Run1	39	0	45.023	45.023	2.21463	0.119777	0.0540846	0.252006	0.00967012	0.149032	0.06711
PV1 movie 9 racks-parasite 1	10	0	22.8295	22.8295	2.59054	0.511627	0.197498	0.714392	0	0.34471	0.152385	0		m6_PV16_32_mhtTracks-Run1	40	0	45.023	45.023	1.22047	0.116243	0.0952443	0.173284	0	0.173284	0.0369839
PV1 movie 9 racks-parasite 1	11	0	26.8582	26.8582	3.82036	0.0689869	0.0180577	1.06979	0.00222621	0.33814	0.191018	0		m6_PV16_32_mhtTracks-Run1	41	0	45.023	45.023	1.52796	0.141154	0.0923805	0.203579	0.00164699	0.138587	0.0463019
PV1 movie 9 racks-parasite 1	12	0	44.316	44.316	4.42425	0.234015	0.0528937	0.875084	0.00171714	0.379349	0.134068	0		m6_PV16_32_mhtTracks-Run1	42	0	45.023	45.023	2.12716	0.0836231	0.0393121	0.401154	0.00293162	0.302588	0.0644594
PV1 movie 9 racks-parasite 1	13	0	42.9731	42.9731	3.85337	0.429135	0.111366	0.748077	0	0.357665	0.120418	0		m6_PV16_32_mhtTracks-Run1	43	0	45.023	45.023	0.925109	0.0784431	0.0847934	0.155956	0	0.0911883	0.0280336
PV1 movie 9 racks-parasite 1	14	0	17.4578	17.4578	1.65275	0.686207	0.415192	0.826374	0	0.527522	0.127134	0		m6_PV16_32_mhtTracks-Run1	44	0	45.023	45.023	0.946193	0.127006	0.134229	0.229959	0.00299961	0.0802876	0.0286725
PV1 movie 9 racks-parasite 1	15	0	44.316	44.316	4.2883	0.94108	0.219453	0.995919	0	0.387982	0.129948	0		m6_PV16_32_mhtTracks-Run1	45	0	45.023	45.023	0.734208	0.113767	0.154952	0.152227	0.00266132	0.0560673	0.0222487
PV1 movie 9 racks-parasite 1	16	0	44.316	44.316	5.58314	0.108692	0.0194679	0.791057	0.0230746	0.409202	0.169186	0		m6_PV16_32_mhtTracks-Run1	46	0	45.023	45.023	1.35523	0.155272	0.114573	0.171553	0.00591333	0.100136	0.0410677
PV1 movie 9 racks-parasite 1	17	0	44.316	44.316	4.75658	0.207045	0.0435282	0.685582	0	0.394281	0.144139	0		m6_PV16_32_mhtTracks-Run1	47	0	42.2943	42.2943	1.39202	0.613406	0.440658	0.613406	0	0.484248	0.044904
PV1 movie 9 racks-parasite 1	18	1.34291	44.316	42.9731	6.68853	0.576024	0.0861212	0.976064	0.0347235	0.407606	0.209017	0		m6_PV16_32_mhtTracks-Run1	48	0	45.023	45.023	1.26486	0.107051	0.084635	0.169459	0.00359422	0.104965	0.0383291
PV1 movie 9 racks-parasite 1	19	1.34291	44.316	42.9731	4.81272	0.397575	0.082609	0.692178	0.0241688	0.407697	0.150398	0		m6_PV16_32_mhtTracks-Run1	49	0	45.023	45.023	1.23617	0.0782367	0.0632896	0.196108	0	0.0967198	0.0374597
PV1 movie 9 racks-parasite 1	20	1.34291	34.9156	33.5727	2.94513	0.670869	0.22779	0.959082	0	0.46441	0.117805	0		m6_PV16_32_mhtTracks-Run1	50	0	45.023	45.023	5.50284	0.103632	0.0188326	0.311073	0.00449637	0.280553	0.166753
PV1 movie 9 racks-parasite 1	21	1.34291	44.316	42.9731	5.18662	0.342815	0.0660961	0.910469	0	0.499359	0.162082	0		m6_PV16_32_mhtTracks-Run1	51	0	45.023	45.023	0.94945	0.0901978	0.0950001	0.15053	0.00616307	0.0600198	0.0287712
PV1 movie 9 racks-parasite 1	22	2.68582	44.316	41.6302	4.66926	0.14617	0.0313048	0.600604	0	0.361129	0.150621	0		m6_PV16_32_mhtTracks-Run1	52	0	45.023	45.023	0.43676	0.121619	0.278457	0.156577	0	0.054682	0.0132352
PV1 movie 9 racks-parasite 1	23	4.02873	28.2011	24.1724	2.6135	0.202655	0.0775416	0.729041	0	0.448519	0.145194	0		m6_PV16_32_mhtTracks-Run1	53	0	45.023	45.023	1.12277	0.0720907	0.0642079	0.152075	0	0.0911883	0.0340233
PV1 movie 9 racks-parasite 1	24	4.02873	44.316	40.2873	5.09799	0.28507	0.0559181	0.715843	0	0.351368	0.169933	0		m6_PV16_32_mhtTracks-Run1	54	0	45.023	45.023	0.886081	0.0587227	0.0662724	0.115143	0	0.0720907	0.0268509
PV1 movie 9 racks-parasite 1	25	5.37164	44.316	38.9444	3.85103	0.171358	0.0444966	0.503349	0.019655	0.304488	0.132794	0		m6_PV16_32_mhtTracks-Run1	55	0	45.023	45.023	2.0816	0.0921968	0.0442913	0.196435	0.0181628	0.166772	0.0630788
PV1 movie 9 racks-parasite 1	26	5.37164	44.316	38.9444	3.51427	0.645303	0.183623	1.25901	0	0.333839	0.121182	0		m6_PV16_32_mhtTracks-Run1	56	0	16.372	16.372	0.43658	0.116243	0.266258	0.144181	0	0.109595	0.0363816
PV1 movie 9 racks-parasite 1	27	5.37164	44.316	38.9444	4.41077	0.509686	0.115555	1.00307	0	0.342715	0.152096	0		m6_PV16_32_mhtTracks-Run1	57	0	23.1937	23.1937	0.596859	0.101384	0.169862	0.201911	0	0.0980539	0.0351093
PV1 movie 9 racks-parasite 1	28	8.05745	41.6302	33.5727	4.0954	0.808702	0.197466	0.839867	0.0282823	0.345514	0.163816	0		m6_PV16_32_mhtTracks-Run1	58	0	45.023	45.023	1.57416	0.0948358	0.0602454	0.191819	0	0.140563	0.0477018
PV1 movie 9 racks-parasite 1	29	17.4578	44.316	26.8582	2.45938	0.382261	0.15543	0.739465	0	0.460088	0.122969	0		m6_PV16_32_mhtTracks-Run1	59	0	45.023	45.023	1.22403	0.0943857	0.0771105	0.171188	0.0029309	0.104336	0.0370918
PV1 movie 9 racks-parasite 1	30	20.1436	26.8582	6.71455	0.849669	0.210456	0.247692	0.403965	0	0.361903	0.169934	0		m6_PV16_32_mhtTracks-Run1	60	1.36433	42.2943	40.93	2.33395	0.183009	0.0784116	0.322399	0.00638344	0.182377	0.0777983
PV1 movie 9 racks-parasite 1	31	21.4865	44.316	22.8295	3.98658	0.404679	0.10151	0.778816	0	0.366618	0.234505	0		m6_PV16_32_mhtTracks-Run1	61	1.36433	45.023	43.6587	1.17404	0.376877	0.321007	0.420493	0	0.35395	0.0366889
PV1 movie 9 racks-parasite 1	32	26.8582	37.6015	10.7433	1.30322	0.245532	0.188404	0.492113	0	0.471444	0.162903	0		m6_PV16_32_mhtTracks-Run1	62	1.36433	43.6587	42.2943	1.23048	0.101952	0.0828549	0.187989	0	0.136782	0.039693
PV1 movie 9 racks-parasite 1	33	28.2011	42.9731	14.772	1.56175	0.164392	0.105261	0.47018	0.0203657	0.351065	0.141977	0		m6_PV16_32_mhtTracks-Run1	63	2.72867	15.0077	12.279	0.210356	0.0866422	0.411884	0.127439	0	0.0771777	0.0233729
PV1 movie 9 racks-parasite 1	34	34.9156	42.9731	8.05745	1.06588	0.266354	0.249892	0.356589	0.0698554	0.275717	0.177647	0		m6_PV16_32_mhtTracks-Run1	64	2.72867	45.023	42.2943	0.52116	0.0698036	0.133939	0.096053	0	0.0582134	0.0168116
PV1 movie 9 Tracks-parasite 2	0	0	22.8295	22.8295	1.76914	0.217924	0.123181	0.500245	0	0.29766	0.104067	0		m6_PV16_32_mhtTracks-Run1	65	2.72867	30.0153	27.2867	0.62221	0.0618516	0.0994062	0.123294	0	0.0997003	0.0311105
PV1 movie 9 Tracks-parasite 2	1	0	12.0862	12.0862	1.05161	0.350035	0.332855	0.457116	0	0.409495	0.116846	0		m6_PV16_32_mhtTracks-Run1	66	2.72867	45.023	42.2943	1.19746	0.077644	0.0648407	0.122857	0	0.0932886	0.0386277
PV1 movie 9 Tracks-parasite 2	2	0	44.316	44.316	4.60177	0.639244	0.138913	0.835989	0	0.495071	0.139448	0		m6_PV16_32_mhtTracks-Run1	67	2.72867	35.4727	32.744	1.31969	0.177889	0.134796	0.232485	0	0.232485	0.0549872
PV1 movie 9 Tracks-parasite 2	3	0	44.316	44.316	5.7546	0.236691	0.0411307	0.848035	0	0.418874	0.174382	0		m6_PV16_32_mhtTracks-Run1	68	4.093	45.023	40.93	3.16128	0.223687	0.0707583	1.05286	0	0.372508	0.105376
PV1 movie 9 Tracks-parasite 2	4	0	20.1436	20.1436	2.59479	0.999033	0.385015	0.999033	0	0.446436	0.172986	0		m6_PV16_32_mhtTracks-Run1	69	4.093	15.0077	10.9147	0.524384	0.483231	0.921521	0.492351	0	0.468431	0.065548
PV1 movie 9 Tracks-parasite 2	5	0	32.2298	32.2298	3.39228	0.247406	0.0729322	0.63125	0	0.350199	0.141345	0		m6_PV16_32_mhtTracks-Run1	70	5.45733	45.023	39.5657	0.853251	0.0720907	0.0844894	0.118895	0	0.0805998	0.0294224
PV1 movie 9 Tracks-parasite 2	6	0	44.316	44.316	4.83903	0.835393	0.172637	1.03482	0	0.503586	0.146637	0		m6_PV16_32_mhtTracks-Run1	71	6.82167	45.023	38.2013	1.47258	0.0432544	0.0293731	0.144181	0	0.12896	0.0525923
PV1 movie 9 Tracks-parasite 2	7	0	44.316	44.316	6.05167	0.397672	0.0657127	0.784696	0.025478	0.386126	0.183384	0		m6_PV16_32_mhtTracks-Run1	72	8.186	45.023	36.837	4.34477	0.159489	0.0367082	0.455941	0	0.42405	0.160918
PV1 movie 9 Tracks-parasite 2	8	0	44.316	44.316	4.0527	1.03019	0.254198	1.07669	0	0.352959	0.122809	0		m6_PV16_32_mhtTracks-Run1	73	8.186	17.7363	9.55033	0.2491	0.0720907	0.289404	0.101952	0	0.0688121	0.0355858
PV1 movie 9 Tracks-parasite 2	9	0	44.316	44.316	4.37975	0.289611	0.066125	0.519853	0	0.356102	0.13272	0		m6_PV16_32_mhtTracks-Run1	74	13.6433	39.5657	25.9223	0.794554	0	0	0.172282	0	0.108084	0.0418186
PV1 movie 9 Tracks-parasite 2	10	0	21.4865	21.4865	2.19078	0.683717	0.312088	0.772206	0.0183136	0.364931	0.136924	0		m6_PV16_32_mhtTracks-Run1	75	15.0077	35.4727	20.465	0.670191	0.0455941	0.0680316	0.1612	0	0.132929	0.0446794
PV1 movie 9 Tracks-parasite 2	11	0	44.316	44.316	4.10741	0.515226	0.125438	0.694469	0	0.425232	0.124467	0		m6_PV16_32_mhtTracks-Run1	76	16.372	45.023	28.651	1.66374	0.0659311	0.0396282	0.225452	0.014617	0.225452	0.0792257
PV1 movie 9 Tracks-parasite 2	12	0	29.544	29.544	3.56194	0.743127	0.20863	0.823891	0	0.457563	0.161906	0		m6_PV16_32_mhtTracks-Run1	77	17.7363	45.023	27.2867	0.491317	0.020156	0.0410245	0.0964084	0	0.0616187	0.0245658
PV1 movie 9 Tracks-parasite 2	13	0	44.316	44.316	4.95235	0.675756	0.136451	0.951645	0	0.375364	0.150071	0		m6_PV16_32_mhtTracks-Run1	78	20.465	45.023	24.558	0.360616	0.0578724	0.160482	0.0607922	0	0.0519853	0.0200342
PV1 movie 9 Tracks-parasite 2	14	0	44.316	44.316	4.33809	0.269885	0.0622128	0.612559	0	0.371109	0.131457	0		m6_PV16_32_mhtTracks-Run1	79	21.8293	45.023	23.1937	0.46816	0.0967198	0.206596	0.120151	0	0.0720907	0.0275388
PV1 movie 9 Tracks-parasite 2	15	0	44.316	44.316	5.02144	0.0589929	0.0117482	0.686566	0.0051245	0.356031	0.152165	0		m6_PV16_32_mhtTracks-Run1	80	23.1937	45.023	21.8293	1.43738	0.437615	0.304453	0.654026	0	0.264332	0.0898363
PV1 movie 9 Tracks-parasite 2	16	1.34291	44.316	42.9731	5.00417	0.121373	0.0242545	0.824493	0	0.370366	0.15638	0		m6_PV16_32_mhtTracks-Run1	81	24.558	36.837	12.279	0.204071	0.0455941	0.223423	0.0720907	0	0.0519853	0.0226745
PV1 movie 9 Tracks-parasite 2	17	1.34291	44.316	42.9731	5.27701	0.579295	0.109777	0.713661	0	0.367592	0.164907	0		m6_PV16_32_mhtTracks-Run1	82	25.9223	38.2013	12.279	0.214598	0.0720907	0.335934	0.0720907	0	0.0685175	0.0238442
PV1 movie 9 Tracks-parasite 2	18	1.34291	34.9156	33.5727	4.53846	0.76318	0.168158	0.76318	0	0.516199	0.181539	0		m6_PV16_32_mhtTracks-Run1	83	36.837	45.023	8.186	0.312157	0.173617	0.556187	0.173617	0	0.144181	0.0520261
PV1 movie 9 Tracks-parasite 2	19	1.34291	44.316	42.9731	5.77606	0.553927	0.0959005	0.991263	0	0.415279	0.180502	0		m6_PV16_32_mhtTracks-Run1	84	39.5657	43.6587	4.093	0.202159	0.0918194	0.454193	0.101952	0.0322399	0.101952	0.0673864
PV1 movie 9 Tracks-parasite 2	20	1.34291	40.2873	38.9444	5.37937	0.368124	0.0684326	0.61559	0.0259379	0.397943	0.185495	0		m7_PV2_normal mhtTracks-Run1	0	0	45.023	45.023	3.66889	0.315967	0.0861206	0.66097	0	0.317613	0.111178
PV1 movie 9 Tracks-parasite 2	21	1.34291	29.544	28.2011	3.1133	0.254368	0.0817037	0.472178	0.0210413	0.420169	0.148252	0		m7_PV2_normal mhtTracks-Run1	1	0	32.744	32.744	3.5321	1.49379	0.422918	1.49379	0	0.640786	0.147171
PV1 movie 9 Tracks-parasite 2	22	2.68582	44.316	41.6302	3.70766	0.23426	0.0631827	0.651206	0	0.387656	0.119602	0		m7_PV2_normal mhtTracks-Run1	2	0	45.023	45.023	3.85351	0.0801168	0.0207906	0.6386	0	0.405672	0.116773
PV1 movie 9 Tracks-parasite 2	23	5.37164	44.316	38.9444	2.85894	0.310074	0.108458	0.529211	0	0.358994	0.098584	0		m7_PV2_normal mhtTracks-Run1	3	0	45.023	45.023	2.48205	0.173284	0.0698149	0.497907	0	0.281636	0.0752138
PV1 movie 9 Tracks-parasite 2	24	9.40036	44.316	34.9156	3.52703	0.0468898	0.0132944	0.722077	0.0126486	0.342777	0.135655	0		m7_PV2_normal mhtTracks-Run1	4	0	45.023	45.023	3.85496	0.0217103	0.00563177	0.535169	0.0237265	0.36463	0.116817
PV1 movie 9 Tracks-parasite 2	25	9.40036	28.2011	18.8007	1.96545	0.28864	0.146857	0.750461	0	0.340628	0.140389	0		m7_PV2_normal mhtTracks-Run1	5	0	40.93	40.93	4.10289	0.462899	0.112823	0.853126	0	0.322874	0.136763
PV1 movie 9 Tracks-parasite 2	26	9.40036	20.1436	10.7433	1.31525	0.605066	0.46004	0.694966	0	0.385747	0.164406	0		m7_PV2_normal mhtTracks-Run1	6	0	27.2867	27.2867	1.90288	0.192242	0.101027	0.464971	0	0.246448	0.0951442
PV1 movie 9 Tracks-parasite 2	27	9.40036	44.316	34.9156	3.26499	0.0574346	0.017591	0.535394	0	0.352112	0.125577	0		m7_PV2_normal mhtTracks-Run1	7	0	43.6587	43.6587	4.27734	0.144181	0.0337082	0.538706	0	0.41153	0.133667
PV1 movie 9 Tracks-parasite 2	28	9.40036	14.772	5.37164	0.226407	0.173617	0.766838	0.173617	0	0.137515	0.0566017	0		m7_PV2_normal mhtTracks-Run1	8	0	45.023	45.023	4.79455	0.11228	0.0234183	0.71815	0.00878131	0.445038	0.145289
PV1 movie 9 Tracks-parasite 2	29	9.40036	36.2585	26.8582	2.773	0.455941	0.164422	1.09121	0	0.51315	0.13865	0		m7_PV2_normal mhtTracks-Run1	9	0	43.6587	43.6587	4.67065	0.850739	0.182146	1.35023	0	0.416461	0.145958
PV1 movie 9 Tracks-parasite 2	30	12.0862	44.316	32.2298	3.32695	0.562868	0.169184	0.928662	0	0.301159	0.138623	0		m7_PV2_normal mhtTracks-Run1	10	0	45.023	45.023	4.54034	0.0805998	0.0177519	0.625986	0	0.371109	0.137586
PV1 movie 9 Tracks-parasite 2	31	13.4291	44.316	30.8869	3.41422	0.519792	0.152243	0.824597	0	0.411714	0.148444	0		m7_PV2_normal mhtTracks-Run1	11	0	28.651	28.651	3.79462	0.414484	0.109229	0.974434	0	0.311035	0.180696
PV1 movie 9 Tracks-parasite 2	32	14.772	22.8295	8.05745	0.639193	0.432544	0.676703	0.464971	0	0.417574	0.106532	0		m7_PV2_normal mhtTracks-Run1	12	0	6.82167	6.82167	1.26388	0.30875	0.244288	0.548601	0.078584	0.402357	0.252775
PV1 movie 9 Tracks-parasite 2	33	14.772	38.9444	24.1724	2.83129	0.898422	0.317319	1.08881	0	0.52634	0.157294	0		m7_PV2_normal mhtTracks-Run1	13	0	30.0153	30.0153	2.8525	0.0891541	0.0312547	0.377359	0	0.32259	0.129659
PV1 movie 9 Tracks-parasite 2	34	17.4578	42.9731	25.5153	3.28586	0.608302	0.185127	0.750405	0.0350234	0.313159	0.17294	0		m7_PV2_normal mhtTracks-Run1	14	0	39.5657	39.5657	3.11224	0.165663	0.0532294	0.730249	0	0.353513	0.107319
PV1 movie 9 Tracks-parasite 2	35	17.4578	38.9444	21.4865	3.21277	0.248668	0.0773998	0.641358	0	0.426266	0.200798	0		m7_PV2_normal mhtTracks-Run1	15	0	13.6433	13.6433	1.45931	0.788808	0.540534	0.80407	0.0373094	0.292534	0.145931
PV1 movie 9 Tracks-parasite 2	36	17.4578	44.316	26.8582	3.52595	0.489415	0.138804	0.895783	0	0.398786	0.176297	0		m7_PV2_normal mhtTracks-Run1	16	0	36.837	36.837	4.43217	0.504429	0.113811	1.1127	0	0.438218	0.164155
PV1 movie 9 Tracks-parasite 2	37	18.8007	44.316	25.5153	1.71775	0.345614	0.201202	0.472007	0	0.342509	0.0904079	0		m7_PV2_normal mhtTracks-Run1	17	0	45.023	45.023	4.87924	0.403219	0.0826396	1.1135	0.00829492	0.373708	0.147856
PV1 movie 9 Tracks-parasite 2	38	20.1436	37.6015	17.4578	1.15817	0.1612	0.139185	0.584296	0	0.39432	0.0890897	0		m7_PV2_normal mhtTracks-Run1	18	0	34.1083	34.1083	2.80695	0.208234	0.0741851	0.666002	0	0.567978	0.112278
PV1 movie 9 Tracks-parasite 2	39	21.4865	41.6302	20.1436	1.72242	0.457475	0.265601	0.58549	0	0.350495	0.114828	0		m7_PV2_normal mhtTracks-Run1	19	0	45.023	45.023	3.30873	0.572101	0.172906	1.00943	0	0.418954	0.100265
PV1 movie 9 Tracks-parasite 2	40	22.8295	32.2298	9.40036	1.32524	0.360293	0.271871	0.384484	0.0619639	0.288363	0.18932	0		m7_PV2_normal mhtTracks-Run1	20	0	16.372	16.372	0.739861	0.0213833	0.0289018	0.245186	0	0.180759	0.0616551
PV1 movie 9 Tracks-parasite 2	41	22.8295	42.9731	20.1436	2.12968	0.12896	0.0605537	0.436398	0.010373	0.365425	0.141978	0		m7_PV2_normal mhtTracks-Run1	21	0	27.2867	27.2867	2.27685	0.21333	0.093695	0.47174	0	0.440313	0.113843
PV1 movie 9 Tracks-parasite 2	42	24.1724	42.9731	18.8007	2.21904	0.993125	0.447546	1.07108	0	0.348583	0.158503	0		m7_PV2_normal mhtTracks-Run1	22	0	23.1937	23.1937	3.12973	0.439117	0.140305	0.758838	0	0.406055	0.184102
PV1 movie 9 Tracks-parasite 2	43	26.8582	44.316	17.4578	1.73235	0.379847	0.219267	0.442996	0.0115699	0.348749	0.133258	0		m7_PV2_normal mhtTracks-Run1	23	0	17.7363	17.7363	1.8511	0.740634	0.400104	0.934269	0	0.456111	0.142392
PV1 movie 9 Tracks-parasite 2	44	28.2011	44.316	16.1149	1.47892	0.80773	0.546161	0.823091	0	0.517351	0.123244	0		m7_PV2_normal mhtTracks-Run1	24	0	45.023	45.023	3.89912	0.0821797	0.0210765	0.535587	0.00281864	0.266002	0.118155
PV1 movie 9 Tracks-parasite 2	45	29.544	44.316	14.772	1.38838	0.253913	0.182884	0.431139	0	0.269493	0.126217	0		m7_PV2_normal mhtTracks-Run1	25	0	43.6587	43.6587	4.22179	0.664643	0.157432	0.664643	0	0.319972	0.131931
PV1 movie 9 Tracks-parasite 2	46	32.2298	44.316	12.0862	0.688696	0.403393	0.585734	0.403393	0	0.275817	0.0765218	0		m7_PV2_normal mhtTracks-Run1	26	0	43.6587	43.6587	3.70309	0.145303	0.0392385	0.966596	0	0.375585	0.115721
PV1 movie 9 Tracks-parasite 2	47	32.2298	44.316	12.0862	1.18609	0.228176	0.192377	0.490312	0.00975912	0.265365	0.131788	0		m7_PV2_normal mhtTracks-Run1	27	0	39.5657	39.5657	4.16213	0.46298	0.111236	1.17241	0	0.346168	0.143522
PV1 movie 9 Tracks-parasite 2	48	36.2585	42.9731	6.71455	0.719044	0.232485	0.323326	0.291945	0.0449276	0.252329	0.143809	0		m7_PV2_normal mhtTracks-Run1	28	0	21.8293	21.8293	2.91824	0.399943	0.137049	0.833692	0.00861012	0.350626	0.18239
PV1 movie 9 Tracks-parasite 2	49	38.9444	42.9731	4.02873	0.260751	0.0664194	0.254724	0.162919	0.0247503	0.138312	0.086917	0		m7_PV2_normal mhtTracks-Run1	29	1.36433	45.023	43.6587	3.12458	0.389556	0.124675	0.630822	0.0155905	0.305855	0.0976431
PV1 movie 9 Tracks-parasite 2	50	38.9444	44.316	5.37164	0.665599	0.479281	0.720075	0.479281	0.0402947	0.297517	0.1664	0		m7_PV2_normal mhtTracks-Run1	30	1.36433	45.023	43.6587	3.95992	0.281382	0.0710575	0.526406	0	0.309654	0.123747
0	0	0	0	0	0	0	0	0	0	0	0	0		m7_PV2_normal mhtTracks-Run1	31	1.36433	40.93	39.5657	3.99404	0.769568	0.192679	0.789128	0	0.596213	0.137725
Group	Track #	Start (sec)	End (sec)	Duration (sec)	Total disp. (μm)	Net disp. (μm)	Linearity (%)	Search radius (μm)	Min. disp. (μm)	Max. disp. (μm)	Avg. disp. (μm)	0		m7_PV2_normal mhtTracks-Run1	32	1.36433	45.023	43.6587	3.34926	0.20057	0.0598848	0.471644	0.0188871	0.345918	0.104664
PV 1 movie 10	0	0	44.245	44.245	4.31501	0.227274	0.0526705	0.724772	0	0.411971	0.130758	0		m7_PV2_normal mhtTracks-Run1	33	2.72867	45.023	42.2943	3.98914	0.155835	0.0390649	0.702667	0.00391815	0.360888	0.128682
PV 1 movie 10	1	0	33.5189	33.5189	4.25711	0.0911883	0.0214202	0.987789	0	0.389027	0.170284	0		m7_PV2_normal mhtTracks-Run1	34	2.72867	20.465	17.7363	1.41792	0.650289	0.458622	0.650289	0	0.353459	0.109071
PV 1 movie 10	2	0	44.245	44.245	3.87146	1.00886	0.260588	1.16375	0	0.375476	0.117317	0		m7_PV2_normal mhtTracks-Run1	35	2.72867	40.93	38.2013	3.58678	0.195111	0.0543974	0.540012	0	0.352697	0.128099
PV 1 movie 10	3	0	41.5635	41.5635	6.01994	0.511038	0.0848909	1.28235	0	0.366934	0.194192	0		m7_PV2_normal mhtTracks-Run1	36	2.72867	45.023	42.2943	3.97986	0.536579	0.134824	0.866936	0.0331145	0.342195	0.128383
PV 1 movie 10	4	0	44.245	44.245	5.4182	0.514428	0.0949444	0.863315	0	0.404127	0.164188	0		m7_PV2_normal mhtTracks-Run1	37	2.72867	16.372	13.6433	1.91008	0.726893	0.380556	1.0046	0.0459815	0.33193	0.191008
PV 1 movie 10	5	0	44.245	44.245	3.95204	0.77443	0.195957	0.889509	0	0.612307	0.119759	0		m7_PV2_normal mhtTracks-Run1	38	4.093	45.023	40.93	2.38917	0.131179	0.0549059	0.394767	0	0.344084	0.079639
PV 1 movie 10	6	0	44.245	44.245	4.64414	0.404221	0.087039	1.06446	0	0.487575	0.140731	0		m7_PV2_normal mhtTracks-Run1	39	4.093	21.8293	17.7363	2.09355	0.953973	0.455671	0.953973	0	0.575151	0.161043
PV 1 movie 10	7	0	26.8152	26.8152	2.82111	0.117336	0.0415921	0.768799	0	0.364753	0.141055	0		m7_PV2_normal mhtTracks-Run1	40	4.093	43.6587	39.5657	4.63882	0.69042	0.148835	0.813188	0	0.443447	0.159959
PV 1 movie 10	8	1.34076	44.245	42.9042	5.14967	0.302159	0.0586755	0.638565	0	0.45158	0.160927	0		m7_PV2_normal mhtTracks-Run1	41	4.093	43.6587	39.5657	3.81131	0.149715	0.0392818	0.781932	0	0.357235	0.131425
PV 1 movie 10	9	1.34076	42.9042	41.5635	5.02003	0.939886	0.187227	1.03835	0	0.381943	0.161936	0		m7_PV2_normal mhtTracks-Run1	42	4.093	20.465	16.372	1.88235	0.605733	0.321796	0.657568	0	0.376109	0.156863
PV 1 movie 10	10	1.34076	44.245	42.9042	7.46895	0.290159	0.0388488	0.88323	0	0.403653	0.233405	0		m7_PV2_normal mhtTracks-Run1	43	5.45733	45.023	39.5657	3.23097	0.164392	0.05088	0.598839	0	0.346499	0.111413
PV 1 movie 10	11	1.34076	38.882	37.5412	5.1079	0.535136	0.104766	0.909626	0	0.374323	0.182425	0		m7_PV2_normal mhtTracks-Run1	44	6.82167	42.2943	35.4727	3.3624	0.226507	0.0673647	0.769785	0	0.367678	0.129323
PV 1 movie 10	12	2.68152	26.8152	24.1336	2.10992	0.188057	0.0891301	0.445744	0	0.32394	0.117218	0		m7_PV2_normal mhtTracks-Run1	45	8.186	45.023	36.837	2.80039	0.367606	0.131269	0.695337	0	0.330263	0.103718
PV 1 movie 10	13	2.68152	21.4521	18.7706	1.64367	0.174556	0.106199	0.547802	0	0.534037	0.117405	0		m7_PV2_normal mhtTracks-Run1	46	8.186	27.2867	19.1007	2.01311	0.291454	0.144778	0.644798	0	0.596203	0.143793
PV 1 movie 10	14	2.68152	30.8374	28.1559	2.72462	0.441241	0.161946	0.683152	0	0.482756	0.129744	0		m7_PV2_normal mhtTracks-Run1	47	8.186	45.023	36.837	3.78603	0.44188	0.116713	0.735145	0	0.376381	0.140223
PV 1 movie 10	15	4.02227	44.245	40.2227	3.34006	0.701095	0.209905	0.866714	0	0.52019	0.111335	0		m7_PV2_normal mhtTracks-Run1	48	9.55033	21.8293	12.279	1.43107	0.533471	0.372777	0.644315	0.0180676	0.252527	0.159008
PV 1 movie 10	16	5.36303	44.245	38.882	4.21629	0.528774	0.125412	1.00927	0	0.385422	0.145389	0		m7_PV2_normal mhtTracks-Run1	49	9.55033	45.023	35.4727	3.32804	0.462605	0.139002	0.591456	0	0.315778	0.128002
PV 1 movie 10	17	6.70379	44.245	37.5412	4.32083	0.142902	0.0330727	0.745413	0	0.417617	0.154315	0		m7_PV2_normal mhtTracks-Run1	50	9.55033	39.5657	30.0153	2.0775	0.494813	0.238177	0.580717	0	0.340714	0.0944319
PV 1 movie 10	18	6.70379	44.245	37.5412	3.62636	0.292216	0.080581	0.508034	0	0.359353	0.129513	0		m7_PV2_normal mhtTracks-Run1	51	9.55033	21.8293	12.279	1.69514	0.844142	0.497978	0.844142	0	0.378466	0.188349
PV 1 movie 10	19	6.70379	44.245	37.5412	5.35401	0.371267	0.0693437	0.867488	0	0.487325	0.191215	0		m7_PV2_normal mhtTracks-Run1	52	10.9147	45.023	34.1083	3.41659	0.316714	0.0926989	0.877021	0	0.38822	0.136663
PV 1 movie 10	20	6.70379	18.7706	12.0668	0.884009	0.35449	0.401002	0.375012	0	0.334195	0.0982233	0		m7_PV2_normal mhtTracks-Run1	53	16.372	45.023	28.651	2.27841	0.644799	0.283003	0.737223	0	0.305666	0.108496
PV 1 movie 10	21	9.3853	32.1782	22.7929	1.64542	0.232485	0.141293	0.383815	0	0.320021	0.0967894	0		m7_PV2_normal mhtTracks-Run1	54	16.372	32.744	16.372	2.42233	0.491722	0.202995	0.704004	0	0.648104	0.201861
PV 1 movie 10	22	9.3853	44.245	34.8597	3.7402	0.372229	0.099521	0.893946	0	0.37654	0.143854	0		m7_PV2_normal mhtTracks-Run1	55	17.7363	23.1937	5.45733	0.503822	0.275458	0.546737	0.374101	0	0.322399	0.125955
PV 1 movie 10	23	9.3853	36.2005	26.8152	2.81071	0.376115	0.133815	0.811069	0	0.378688	0.140535	0		m7_PV2_normal mhtTracks-Run1	56	20.465	36.837	16.372	1.85463	0.461606	0.248893	0.544787	0.0222059	0.338562	0.154553
PV 1 movie 10	24	9.3853	37.5412	28.1559	3.53795	0.648922	0.183418	0.667331	0	0.511441	0.168474	0		m7_PV2_normal mhtTracks-Run1	57	21.8293	45.023	23.1937	1.55272	0.349885	0.225337	0.655633	0	0.433832	0.0913366
PV 1 movie 10	25	9.3853	21.4521	12.0668	1.15834	0.292056	0.252133	0.489181	0	0.366638	0.128704	0		m7_PV2_normal mhtTracks-Run1	58	21.8293	42.2943	20.465	2.34942	0.317345	0.135074	0.78986	0	0.4116	0.156628
PV 1 movie 10	26	12.0668	44.245	32.1782	3.10188	0.341426	0.11007	0.654562	0.00956486	0.378955	0.129245	0		m7_PV2_normal mhtTracks-Run1	59	21.8293	45.023	23.1937	2.2456	0.236511	0.105322	0.666427	0	0.369638	0.132094
PV 1 movie 10	27	14.7483	44.245	29.4967	4.04865	0.902718	0.222967	1.01662	0	0.403089	0.18403	0		m7_PV2_normal mhtTracks-Run1	60	23.1937	39.5657	16.372	1.50716	0.405009	0.268723	0.593873	0	0.389556	0.125597
PV 1 movie 10	28	14.7483	44.245	29.4967	2.87501	0.926241	0.32217	0.97503	0	0.450838	0.130682	0		m7_PV2_normal mhtTracks-Run1	61	24.558	30.0153	5.45733	0.689449	0.548079	0.794952	0.548079	0	0.303288	0.172362
PV 1 movie 10	29	16.0891	44.245	28.1559	2.52927	1.05498	0.417107	1.12156	0	0.349165	0.120442	0		m7_PV2_normal mhtTracks-Run1	62	25.9223	36.837	10.9147	1.48055	0.275458	0.186051	0.426223	0	0.393538	0.185069
PV 1 movie 10	30	20.1114	44.245	24.1336	1.8603	0.0540677	0.029064	0.572475	0	0.344443	0.10335	0		m7_PV2_normal mhtTracks-Run1	63	25.9223	45.023	19.1007	2.84984	0.76238	0.267517	1.03819	0	0.361419	0.20356
PV 1 movie 10	31	22.7929	44.245	21.4521	3.00441	0.395294	0.131571	0.548596	0	0.44666	0.187776	0		m7_PV2_normal mhtTracks-Run1	64	25.9223	45.023	19.1007	2.13668	0.503057	0.235439	0.503057	0.0194854	0.333319	0.15262
PV 1 movie 10	32	24.1336	41.5635	17.4298	1.9377	0.8438	0.435464	0.8438	0	0.367592	0.149054	0		m7_PV2_normal mhtTracks-Run1	65	27.2867	45.023	17.7363	1.55342	0.400968	0.25812	0.523542	0	0.256787	0.119494
PV 1 movie 10	33	26.8152	38.882	12.0668	1.97877	0.307191	0.155243	0.40358	0.0389744	0.346738	0.219864	0		m7_PV2_normal mhtTracks-Run1	66	27.2867	39.5657	12.279	1.78678	0.524828	0.293728	0.663285	0	0.418007	0.198531
PV 1 movie 10	34	26.8152	44.245	17.4298	2.27546	0.577446	0.253771	0.783371	0	0.41303	0.175035	0		m7_PV2_normal mhtTracks-Run1	67	28.651	45.023	16.372	1.41104	0.184642	0.130856	0.573101	0	0.363192	0.117586
PV 1 movie 10	35	28.1559	40.2227	12.0668	0.600374	0.287519	0.4789	0.380159	0	0.213707	0.0667082	0		m7_PV2_normal mhtTracks-Run1	68	28.651	45.023	16.372	1.74187	0.601926	0.345563	0.613105	0.04397	0.278572	0.145156
PV 1 movie 10	36	32.1782	42.9042	10.7261	1.63558	0.455506	0.278498	0.60451	0.0506826	0.360453	0.204448	0		m7_PV2_normal mhtTracks-Run1	69	28.651	45.023	16.372	1.65596	0.259366	0.156626	0.526139	0.0262414	0.341929	0.137997
PV 1 movie 10	37	33.5189	44.245	10.7261	1.18432	0.351054	0.296417	0.362854	0	0.35051	0.14804	0		m7_PV2_normal mhtTracks-Run1	70	30.0153	45.023	15.0077	1.55712	0.304838	0.195771	0.502079	0	0.325137	0.141556
PV 1 movie 10	38	33.5189	44.245	10.7261	0.966402	0.27359	0.283101	0.335459	0	0.335459	0.1208	0		m7_PV2_normal mhtTracks-Run1	71	31.3797	45.023	13.6433	0.731593	0.0542087	0.0740969	0.191473	0	0.153308	0.0731593
PV 1 movie 10	39	33.5189	44.245	10.7261	1.20952	0.393538	0.325368	0.620147	0	0.568152	0.15119	0		m7_PV2_normal mhtTracks-Run1	72	31.3797	45.023	13.6433	1.17936	0.543508	0.46085	0.543508	0	0.352713	0.117936
0	0	0	0	0	0	0	0	0	0	0	0	0		m7_PV2_normal mhtTracks-Run1	73	32.744	43.6587	10.9147	1.57608	0.539049	0.342019	0.653731	0.0226576	0.303861	0.19701
														m7_PV2_normal mhtTracks-Run1	74	34.1083	45.023	10.9147	1.28827	0.175994	0.136612	0.492799	0	0.336438	0.161034
														m7_PV2_normal mhtTracks-Run1	75	34.1083	42.2943	8.186	1.16967	0.33611	0.287354	0.464573	0.0364859	0.35564	0.194945
														m7_PV2_normal mhtTracks-Run1	76	36.837	45.023	8.186	0.824589	0.198676	0.240939	0.411471	0.0448998	0.2293	0.137432
														m7_PV2_normal mhtTracks-Run1	77	38.2013	45.023	6.82167	0.884608	0.339133	0.383371	0.591298	0	0.305367	0.176922
														m7_PV2_normal mhtTracks-Run1	78	39.5657	45.023	5.45733	0.46039	0.203903	0.442893	0.328784	0	0.23471	0.115097
														0	0	0	0	0	0	0	0	0	0	0	0
														Group	Track #	Start (sec)	End (sec)	Duration (sec)	Total disp. (μm)	Net disp. (μm)	Linearity (%)	Search radius (μm)	Min. disp. (μm)	Max. disp. (μm)	Avg. disp. (μm)
														m9_PV2_a_htTracks-Run1	0	0	45.146	45.146	0.770969	0.1954	0.253447	0.216966	0	0.0770314	0.0233627
														m9_PV2_a_htTracks-Run1	1	0	45.146	45.146	0.557684	0.133617	0.239592	0.188377	0	0.0444632	0.0168995
														m9_PV2_a_htTracks-Run1	2	0	45.146	45.146	0.644098	0.142477	0.221204	0.208067	0.00552656	0.0402814	0.0195181
														m9_PV2_a_htTracks-Run1	3	0	45.146	45.146	2.1377	0.184957	0.0865215	0.231532	0.00913019	0.139845	0.0647789
														m9_PV2_a_htTracks-Run1	4	0	45.146	45.146	2.28404	0.185618	0.0812673	0.317526	0.00529863	0.15499	0.0692134
														m9_PV2_a_htTracks-Run1	5	0	45.146	45.146	0.790441	0.137976	0.174556	0.216005	0	0.0668861	0.0239527
														m9_PV2_a_htTracks-Run1	6	0	45.146	45.146	2.26661	0.203903	0.0899594	0.289801	0	0.219189	0.0686853
														m9_PV2_a_htTracks-Run1	7	0	45.146	45.146	1.10138	0.159977	0.145251	0.219312	0.00396842	0.0506229	0.0333752
														m9_PV2_a_htTracks-Run1	8	0	45.146	45.146	0.550986	0.125669	0.22808	0.210508	0.0020826	0.0466878	0.0166966
														m9_PV2_a_htTracks-Run1	9	0	45.146	45.146	0.607746	0.131587	0.216516	0.192115	0.00517978	0.0476045	0.0184166
														m9_PV2_a_htTracks-Run1	10	0	45.146	45.146	0.595988	0.110756	0.185836	0.183658	0	0.0592778	0.0180603
														m9_PV2_a_htTracks-Run1	11	0	45.146	45.146	0.782729	0.146704	0.187426	0.195908	0.00402999	0.0599184	0.0237191
														m9_PV2_a_htTracks-Run1	12	0	45.146	45.146	0.618131	0.15204	0.245967	0.218149	0.00429866	0.0393262	0.0187313
														m9_PV2_a_htTracks-Run1	13	0	45.146	45.146	1.34496	0.18287	0.135968	0.225918	0.00719434	0.103009	0.0407562
														m9_PV2_a_htTracks-Run1	14	0	45.146	45.146	0.552681	0.114603	0.207359	0.181696	0	0.0508399	0.0167479
														m9_PV2_a_htTracks-Run1	15	0	45.146	45.146	0.69414	0.14545	0.20954	0.210641	0.00260538	0.051226	0.0210345
														m9_PV2_a_htTracks-Run1	16	0	45.146	45.146	1.68484	0.145029	0.0860786	0.290818	0.00235274	0.121564	0.0510558
														m9_PV2_a_htTracks-Run1	17	0	45.146	45.146	0.787774	0.145427	0.184604	0.209782	0	0.052679	0.0238719
														m9_PV2_a_htTracks-Run1	18	0	45.146	45.146	0.550058	0.138839	0.252408	0.200188	0.00283083	0.052721	0.0166684
														m9_PV2_a_htTracks-Run1	19	0	45.146	45.146	1.61744	0.0995698	0.06156	0.293892	0	0.136782	0.0490134
														m9_PV2_a_htTracks-Run1	20	0	45.146	45.146	1.05192	0.0758076	0.0720661	0.242293	0	0.137706	0.0318763
														m9_PV2_a_htTracks-Run1	21	0	45.146	45.146	3.73469	0.270933	0.072545	0.363218	0.0144318	0.235329	0.113172
														m9_PV2_a_htTracks-Run1	22	4.10418	45.146	41.0418	1.11912	0.117355	0.104864	0.203903	0	0.196108	0.0373041
														m9_PV2_a_htTracks-Run1	23	5.47224	43.7779	38.3057	1.40835	0.125786	0.0893144	0.258423	0	0.22568	0.0502983
														m9_PV2_a_htTracks-Run1	24	27.3612	45.146	17.7848	0.803404	0.144181	0.179463	0.203903	0	0.144181	0.0618003
														m9_PV4_c_htTracks-Run1	0	0	45.146	45.146	1.09524	0.0375339	0.0342701	0.210179	0	0.1612	0.033189
														m9_PV4_c_htTracks-Run1	1	0	45.146	45.146	0.470197	0.152469	0.324267	0.184601	0.00410545	0.0422067	0.0142484
														m9_PV4_c_htTracks-Run1	2	0	10.9445	10.9445	0.143974	0.0644799	0.447858	0.0644799	0	0.0644799	0.0179968
														m9_PV4_c_htTracks-Run1	3	0	45.146	45.146	0.66291	0.159709	0.240921	0.175735	0.00380603	0.0466292	0.0200882
														m9_PV4_c_htTracks-Run1	4	0	45.146	45.146	0.546664	0.144352	0.26406	0.14726	0.00409084	0.0420912	0.0165656
														m9_PV4_c_htTracks-Run1	5	0	45.146	45.146	0.681803	0.136621	0.200382	0.15949	0.00473121	0.0362672	0.0206607
														m9_PV4_c_htTracks-Run1	6	0	45.146	45.146	0.737804	0.152721	0.206995	0.180796	0	0.0561313	0.0223577
														m9_PV4_c_htTracks-Run1	7	0	45.146	45.146	1.30603	0.116243	0.0890043	0.182377	0	0.0735184	0.0395768
														m9_PV4_c_htTracks-Run1	8	0	45.146	45.146	0.798958	0.125208	0.156714	0.164358	0	0.067319	0.0242108
														m9_PV4_c_htTracks-Run1	9	0	45.146	45.146	0.706181	0.0589818	0.0835223	0.110591	0	0.0461864	0.0213994
														m9_PV4_c_htTracks-Run1	10	0	45.146	45.146	0.699047	0.174912	0.250216	0.189081	0.00368668	0.0622755	0.0211832
														m9_PV4_c_htTracks-Run1	11	0	45.146	45.146	1.03463	0.183513	0.177371	0.21961	0	0.115745	0.0313523
														m9_PV4_c_htTracks-Run1	12	0	45.146	45.146	0.640856	0.144603	0.22564	0.1756	0	0.0519853	0.0194199
														m9_PV4_c_htTracks-Run1	13	0	45.146	45.146	1.27941	0.0720907	0.0563469	0.213423	0	0.0859731	0.0387699
														m9_PV4_c_htTracks-Run1	14	0	45.146	45.146	0.531666	0.152521	0.286874	0.156747	0	0.0447338	0.0161111
														m9_PV4_c_htTracks-Run1	15	0	45.146	45.146	0.636035	0.155461	0.244422	0.170773	0.00339368	0.0515734	0.0192738
														m9_PV4_c_htTracks-Run1	16	0	45.146	45.146	0.888842	0.111796	0.125777	0.195224	0.00603409	0.0574259	0.0269346
														m9_PV4_c_htTracks-Run1	17	0	45.146	45.146	0.657865	0.128554	0.195411	0.152985	0	0.0436665	0.0199353
														m9_PV4_c_htTracks-Run1	18	0	45.146	45.146	0.375436	0.0588482	0.156746	0.0885247	0	0.048459	0.0113769
														m9_PV4_c_htTracks-Run1	19	0	45.146	45.146	0.835317	0.161401	0.193221	0.161401	0.00511028	0.0453342	0.0253126
														m9_PV4_c_htTracks-Run1	20	0	45.146	45.146	1.18149	0.148076	0.12533	0.1821	0	0.114676	0.0358027
														m9_PV4_c_htTracks-Run1	21	0	45.146	45.146	1.12219	0.123294	0.109869	0.187682	0	0.0720907	0.0340058
														m9_PV4_c_htTracks-Run1	22	0	45.146	45.146	1.05548	0.122716	0.116266	0.193616	0	0.101952	0.0319841
														m9_PV4_c_htTracks-Run1	23	0	45.146	45.146	0.807758	0.113985	0.141113	0.146658	0	0.0483599	0.0244775
														m9_PV4_c_htTracks-Run1	24	0	45.146	45.146	0.381242	0.146857	0.385205	0.156972	0	0.0442049	0.0115528
														m9_PV4_c_htTracks-Run1	25	0	45.146	45.146	1.00928	0.241578	0.239356	0.326534	0	0.200111	0.0305844
														m9_PV4_c_htTracks-Run1	26	1.36806	45.146	43.7779	0.665228	0.129583	0.194794	0.184811	0	0.0552951	0.0207884
														m9_PV4_c_htTracks-Run1	27	10.9445	38.3057	27.3612	0.507992	0.0644799	0.126931	0.132929	0	0.0866422	0.0253996
														m9_PV4_c_htTracks-Run1	28	10.9445	32.8335	21.889	0.781782	0.396994	0.507807	0.507383	0	0.476728	0.0488614
														m9_PV4_d_mhtTracks-Run1	0	0	45.146	45.146	0.468988	0.118977	0.253688	0.130735	0	0.0352605	0.0142118
														m9_PV4_d_mhtTracks-Run1	1	0	45.146	45.146	0.648158	0.144392	0.222772	0.144392	0	0.0463364	0.0196411
														m9_PV4_d_mhtTracks-Run1	2	0	45.146	45.146	0.806463	0.132929	0.164829	0.158354	0	0.0582598	0.0244383
														m9_PV4_d_mhtTracks-Run1	3	0	45.146	45.146	0.500599	0.112865	0.22546	0.126057	0	0.0636937	0.0151697
														m9_PV4_d_mhtTracks-Run1	4	0	45.146	45.146	0.745981	0.0911883	0.122239	0.107126	0	0.0644799	0.0226055
														m9_PV4_d_mhtTracks-Run1	5	0	45.146	45.146	0.905161	0.10688	0.118079	0.174562	0.00758668	0.106219	0.0274291
														m9_PV4_d_mhtTracks-Run1	6	0	45.146	45.146	0.462843	0.123755	0.267379	0.133734	0	0.0491756	0.0140255
														m9_PV4_d_mhtTracks-Run1	7	0	45.146	45.146	0.391442	0.10719	0.273833	0.119483	0	0.0468706	0.0118619
														m9_PV4_d_mhtTracks-Run1	8	0	45.146	45.146	0.629622	0.116669	0.1853	0.128403	0	0.0607922	0.0190795
														m9_PV4_d_mhtTracks-Run1	9	0	45.146	45.146	0.751322	0.115143	0.153253	0.150876	0	0.061171	0.0227673
														m9_PV4_d_mhtTracks-Run1	10	0	45.146	45.146	0.579372	0.122606	0.21162	0.157338	0	0.0608699	0.0175567
														m9_PV4_d_mhtTracks-Run1	11	0	45.146	45.146	0.401222	0.100893	0.251465	0.118096	0	0.0476202	0.0121582
														m9_PV4_d_mhtTracks-Run1	12	0	45.146	45.146	0.673917	0.100991	0.149856	0.158596	0.00217239	0.0439311	0.0204217
														m9_PV4_d_mhtTracks-Run1	13	0	45.146	45.146	4.39838	0.394578	0.0897099	0.708708	0.0168212	0.437093	0.133284
														m9_PV4_d_mhtTracks-Run1	14	0	45.146	45.146	0.919059	0.109426	0.119063	0.109426	0	0.0752597	0.0278503
														m9_PV4_d_mhtTracks-Run1	15	0	45.146	45.146	0.574112	0.137023	0.238669	0.145183	0.0048222	0.0485622	0.0173973
														m9_PV4_d_mhtTracks-Run1	16	0	45.146	45.146	0.808842	0.139344	0.172276	0.170473	0	0.0537113	0.0245104
														m9_PV4_d_mhtTracks-Run1	17	0	45.146	45.146	0.595554	0.110688	0.185857	0.125415	0.00285634	0.0600448	0.0180471
														m9_PV4_d_mhtTracks-Run1	18	0	45.146	45.146	0.619186	0.101752	0.164331	0.11701	0	0.0579566	0.0187632
														m9_PV4_d_mhtTracks-Run1	19	0	45.146	45.146	0.913515	0.118895	0.130151	0.155288	0	0.0827018	0.0276823
														m9_PV4_d_mhtTracks-Run1	20	0	45.146	45.146	0.606158	0.131814	0.217457	0.131814	0	0.0625588	0.0183684
														m9_PV4_d_mhtTracks-Run1	21	0	45.146	45.146	0.498783	0.100521	0.201532	0.109426	0	0.0550368	0.0151146
														m9_PV4_d_mhtTracks-Run1	22	0	45.146	45.146	0.684405	0.132544	0.193664	0.142823	0	0.0524333	0.0207396
														m9_PV4_d_mhtTracks-Run1	23	0	45.146	45.146	0.864061	0.103971	0.120328	0.103971	0	0.0642968	0.0261837
														m9_PV4_d_mhtTracks-Run1	24	0	45.146	45.146	0.741691	0.0911883	0.122946	0.124439	0	0.0594475	0.0224755
														m9_PV4_d_mhtTracks-Run1	25	0	45.146	45.146	0.44456	0.0981187	0.220709	0.103952	0	0.0509151	0.0134715
														m9_PV4_d_mhtTracks-Run1	26	0	45.146	45.146	0.588798	0.10637	0.180657	0.121147	0	0.0447794	0.0178424
														m9_PV4_d_mhtTracks-Run1	27	0	45.146	45.146	0.543565	0.116243	0.213852	0.116243	0	0.0432544	0.0164717
														m9_PV4_d_mhtTracks-Run1	28	0	45.146	45.146	0.720741	0.0821399	0.113966	0.0975757	0	0.0670601	0.0218406
														m9_PV4_d_mhtTracks-Run1	29	0	45.146	45.146	1.17595	0.136613	0.116173	0.176258	0	0.0693346	0.0356347
														m9_PV4_d_mhtTracks-Run1	30	0	45.146	45.146	0.841131	0.0443321	0.0527054	0.16555	0.00607922	0.0680621	0.0254888
														m9_PV4_d_mhtTracks-Run1	31	0	45.146	45.146	0.467411	0.102389	0.219056	0.110259	0	0.0542982	0.014164
														m9_PV4_d_mhtTracks-Run1	32	0	45.146	45.146	1.36621	0.130861	0.0957838	0.14221	0.0050244	0.115445	0.0414004
														m9_PV4_d_mhtTracks-Run1	33	0	45.146	45.146	0.45201	0.0950091	0.210193	0.0950091	0	0.0544246	0.0136973
														m9_PV4_d_mhtTracks-Run1	34	0	45.146	45.146	0.558027	0.125408	0.224735	0.15663	0	0.0506016	0.0169099
														m9_PV4_d_mhtTracks-Run1	35	0	45.146	45.146	0.645505	0.144181	0.223362	0.164146	0.00307364	0.0446422	0.0195608
														m9_PV4_d_mhtTracks-Run1	36	0	45.146	45.146	0.466205	0.135202	0.290005	0.137572	0	0.0293741	0.0141274
														m9_PV4_d_mhtTracks-Run1	37	0	45.146	45.146	0.850095	0.151081	0.177723	0.151081	0	0.0643588	0.0257605
														m9_PV4_d_mhtTracks-Run1	38	1.36806	45.146	43.7779	1.07068	0.0720907	0.0673318	0.101952	0	0.0980539	0.0334587
														m9_PV4_d_mhtTracks-Run1	39	2.73612	45.146	42.4099	0.588532	0.12896	0.219121	0.144181	0	0.0720907	0.0189849
														m9_PV4_d_mhtTracks-Run1	40	4.10418	45.146	41.0418	0.755794	0.109805	0.145285	0.147037	0	0.0629309	0.0251931
														m9_PV4_d_mhtTracks-Run1	41	17.7848	21.889	4.10418	0.500211	0.287515	0.574788	0.300624	0.0804757	0.231133	0.166737
														m9_PV4_d_mhtTracks-Run1	42	34.2015	45.146	10.9445	0.192032	0.0877021	0.456706	0.116243	0.00605809	0.0720907	0.024004
														m9_PV1_e_htTracks-Run1	0	0	45.146	45.146	3.02978	0.409764	0.135245	0.720012	0.00424124	0.294682	0.0918116
														m9_PV1_e_htTracks-Run1	1	0	45.146	45.146	1.15018	0.227971	0.198204	0.322399	0	0.144181	0.0348541
														m9_PV1_e_htTracks-Run1	2	0	45.146	45.146	0.761418	0.214871	0.282199	0.243057	0	0.0624366	0.0230733
														m9_PV1_e_htTracks-Run1	3	0	45.146	45.146	1.02246	0.150652	0.147344	0.202963	0	0.0982716	0.0309835
														m9_PV1_e_htTracks-Run1	4	0	45.146	45.146	2.67948	0.198023	0.0739033	0.299467	0.00337734	0.228333	0.0811965
														m9_PV1_e_htTracks-Run1	5	0	45.146	45.146	0.368276	0.161053	0.437315	0.163907	0	0.0526086	0.0111599
														m9_PV1_e_htTracks-Run1	6	0	45.146	45.146	0.811142	0.18159	0.223869	0.214369	0.00858222	0.0570188	0.0245801
														m9_PV1_e_htTracks-Run1	7	0	45.146	45.146	0.543581	0.204429	0.376078	0.222515	0	0.06369	0.0164722
														m9_PV1_e_htTracks-Run1	8	0	45.146	45.146	3.05032	0.186996	0.0613037	0.523792	0.00175011	0.338081	0.092434
														m9_PV1_e_htTracks-Run1	9	0	45.146	45.146	0.562993	0.154969	0.275259	0.175411	0	0.0650988	0.0170604
														m9_PV1_e_htTracks-Run1	10	0	6.8403	6.8403	0.153843	0.0469974	0.30549	0.0766665	0.0179695	0.0687813	0.0307685
														m9_PV1_e_htTracks-Run1	11	0	45.146	45.146	1.21205	0.192362	0.158708	0.200821	0.00993168	0.112609	0.0367288
														m9_PV1_e_htTracks-Run1	12	0	25.9932	25.9932	1.52032	0.249644	0.164205	0.464002	0	0.278335	0.0800167
														m9_PV1_e_htTracks-Run1	13	0	45.146	45.146	2.20564	0.341934	0.155027	0.36712	0.00345992	0.19233	0.0668375
														m9_PV1_e_htTracks-Run1	14	1.36806	45.146	43.7779	0.813632	0.226048	0.277825	0.262185	0	0.167508	0.025426
														m9_PV1_e_htTracks-Run1	15	6.8403	45.146	38.3057	0.535387	0.193952	0.362265	0.230139	0	0.0624176	0.019121
														m9_PV1_e_htTracks-Run1	16	10.9445	39.6738	28.7293	0.672978	0.173284	0.257489	0.196108	0	0.0967198	0.0320466
														m9_PV1_e_htTracks-Run1	17	27.3612	45.146	17.7848	0.143378	0.0455941	0.318	0.0455941	0	0.0322399	0.0110291
														m9_PV1_e_htTracks-Run1	18	27.3612	45.146	17.7848	1.15556	0.0125456	0.0108567	0.344272	0.0102682	0.344272	0.0888895
														m9_PV1_e_htTracks-Run1	19	27.3612	43.7779	16.4167	0.558967	0.0967198	0.173033	0.115345	0	0.0886225	0.0465806
														m9_PV1_e_htTracks-Run1	20	34.2015	45.146	10.9445	0.119526	0.0320299	0.267975	0.0426444	0.00347849	0.0336044	0.0149407
														m9_PV1_e_htTracks-Run1	21	36.9376	45.146	8.20836	0.129857	0.0480604	0.370102	0.0480604	0.0080236	0.0322399	0.0216429
														0	0	0	0	0	0	0	0	0	0	0	0
														Group	Track #	Start (sec)	End (sec)	Duration (sec)	Total disp. (μm)	Net disp. (μm)	Linearity (%)	Search radius (μm)	Min. disp. (μm)	Max. disp. (μm)	Avg. disp. (μm)
														m9_PV2_bChtTracks-Run1	0	0	45.146	45.146	3.06705	0.161134	0.052537	0.496269	0	0.377359	0.092941
														m9_PV2_bChtTracks-Run1	1	0	45.146	45.146	1.04987	0.164979	0.157142	0.189976	0.00582436	0.0789994	0.0318143
														m9_PV2_bChtTracks-Run1	2	0	45.146	45.146	0.587704	0.15605	0.265524	0.175485	0	0.053528	0.0178092
														m9_PV2_bChtTracks-Run1	3	0	45.146	45.146	1.21746	0.187989	0.154411	0.206436	0	0.0720907	0.0368927
														m9_PV2_bChtTracks-Run1	4	0	45.146	45.146	0.569058	0.163022	0.286477	0.180617	0	0.0566752	0.0172442
														m9_PV2_bChtTracks-Run1	5	0	45.146	45.146	0.515462	0.155589	0.301844	0.166402	0	0.0546033	0.01562
														m9_PV2_bChtTracks-Run1	6	0	45.146	45.146	3.80646	0.322649	0.0847635	0.547757	0.00569305	0.328209	0.115347
														m9_PV2_bChtTracks-Run1	7	0	27.3612	27.3612	1.33026	0.429265	0.322694	0.43948	0	0.257465	0.0665129
														m9_PV2_bChtTracks-Run1	8	0	45.146	45.146	0.909542	0.174364	0.191705	0.177325	0	0.0616529	0.0275619
														m9_PV2_bChtTracks-Run1	9	0	35.5696	35.5696	2.83354	0.360453	0.12721	0.574016	0	0.316068	0.108982
														m9_PV2_bChtTracks-Run1	10	0	45.146	45.146	0.687595	0.185697	0.270068	0.185697	0.00201883	0.0621376	0.0208362
														m9_PV2_bChtTracks-Run1	11	0	45.146	45.146	5.14759	0.165468	0.0321448	0.478231	0.00486089	0.341393	0.155988
														m9_PV2_bChtTracks-Run1	12	0	45.146	45.146	1.1531	0.140992	0.122273	0.206436	0	0.0879759	0.0349423
														m9_PV2_bChtTracks-Run1	13	0	45.146	45.146	1.35847	0.101384	0.074631	0.20492	0	0.101952	0.0411656
														m9_PV2_bChtTracks-Run1	14	0	45.146	45.146	0.88796	0.155127	0.174701	0.167298	0.000826665	0.0582181	0.0269079
														m9_PV2_bChtTracks-Run1	15	0	45.146	45.146	0.679689	0.17513	0.257662	0.191215	0	0.0579702	0.0205966
														m9_PV2_bChtTracks-Run1	16	0	45.146	45.146	0.532822	0.165252	0.310145	0.172429	0	0.0579201	0.0161461
														m9_PV2_bChtTracks-Run1	17	0	45.146	45.146	0.64749	0.154408	0.238472	0.161085	0.00445138	0.0587035	0.0196209
														m9_PV2_bChtTracks-Run1	18	0	45.146	45.146	0.863747	0.18177	0.210444	0.194212	0.00395832	0.0745316	0.0261742
														m9_PV2_bChtTracks-Run1	19	0	45.146	45.146	1.02147	0.186934	0.183005	0.202603	0.00464527	0.0805284	0.0309536
														m9_PV2_bChtTracks-Run1	20	0	45.146	45.146	1.20378	0.127989	0.106322	0.161239	0	0.0948414	0.0364782
														m9_PV2_bChtTracks-Run1	21	0	45.146	45.146	3.03881	0.133005	0.043769	0.581847	0.00521906	0.308224	0.092085
														m9_PV2_bChtTracks-Run1	22	0	45.146	45.146	2.61323	0.157997	0.0604603	0.325049	0.0106146	0.179945	0.0791889
														m9_PV2_bChtTracks-Run1	23	0	45.146	45.146	0.811639	0.149455	0.18414	0.204054	0	0.0739726	0.0245951
														m9_PV2_bChtTracks-Run1	24	0	45.146	45.146	0.919244	0.0504282	0.0548583	0.255988	0.00582581	0.101762	0.0278559
														m9_PV2_bChtTracks-Run1	25	0	45.146	45.146	0.58921	0.163143	0.276884	0.174627	0.00644799	0.0657568	0.0178549
														m9_PV2_bChtTracks-Run1	26	0	45.146	45.146	0.714028	0.163005	0.22829	0.18005	0.00206582	0.0620494	0.0216372
														m9_PV2_bChtTracks-Run1	27	0	45.146	45.146	0.600524	0.124234	0.206876	0.162086	0.00672881	0.0552996	0.0181977
														m9_PV2_bChtTracks-Run1	28	0	45.146	45.146	0.578036	0.16135	0.279135	0.172311	0	0.0394876	0.0175162
														m9_PV2_bChtTracks-Run1	29	0	45.146	45.146	0.62804	0.145513	0.231694	0.163779	0.00839324	0.0531715	0.0190315
														m9_PV2_bChtTracks-Run1	30	0	45.146	45.146	0.877819	0.186495	0.212453	0.205047	0.00646805	0.0615943	0.0266006
														m9_PV2_bChtTracks-Run1	31	0	45.146	45.146	0.79624	0.185105	0.232474	0.199507	0	0.0774951	0.0241285
														m9_PV2_bChtTracks-Run1	32	0	45.146	45.146	3.74623	0.127643	0.0340725	0.412896	0.00697543	0.255988	0.113522
														m9_PV2_bChtTracks-Run1	33	0	45.146	45.146	1.30776	0.147319	0.11265	0.200431	0.0117236	0.0890254	0.0396291
														m9_PV2_bChtTracks-Run1	34	0	45.146	45.146	0.954482	0.167206	0.17518	0.17585	0	0.0703808	0.0289237
														m9_PV2_bChtTracks-Run1	35	0	45.146	45.146	1.16045	0.167441	0.14429	0.213028	0.00219202	0.0983934	0.0351651
														m9_PV2_bChtTracks-Run1	36	0	45.146	45.146	0.902238	0.157449	0.17451	0.191731	0.00260538	0.083604	0.0273405
														m9_PV2_bChtTracks-Run1	37	0	45.146	45.146	0.564671	0.162694	0.288122	0.16633	0.00467632	0.046955	0.0171112
														m9_PV2_bChtTracks-Run1	38	0	45.146	45.146	0.941561	0.151768	0.161187	0.183343	0.00171644	0.0807448	0.0285322
														m9_PV2_bChtTracks-Run1	39	0	45.146	45.146	0.849109	0.195412	0.230138	0.195412	0.00268919	0.0856571	0.0257306
														m9_PV2_bChtTracks-Run1	40	0	45.146	45.146	3.32155	0.0270216	0.00813524	0.387646	0.00432264	0.197876	0.100653
														m9_PV2_bChtTracks-Run1	41	0	45.146	45.146	1.62252	0.155849	0.0960537	0.23471	0	0.122767	0.0491674
														m9_PV2_bChtTracks-Run1	42	0	45.146	45.146	3.5177	0.342306	0.0973096	0.428471	0.00204644	0.276836	0.106597
														m9_PV2_bChtTracks-Run1	43	0	45.146	45.146	0.62434	0.155763	0.249485	0.163779	0	0.0523035	0.0189194
														m9_PV2_bChtTracks-Run1	44	0	45.146	45.146	0.550564	0.168106	0.305333	0.181406	0.00308268	0.0531103	0.0166838
														m9_PV2_bChtTracks-Run1	45	0	45.146	45.146	0.565721	0.171004	0.302276	0.171004	0	0.066938	0.017143
														m9_PV2_bChtTracks-Run1	46	0	45.146	45.146	1.47312	0.181691	0.123338	0.241501	0.00552684	0.112507	0.04464
														m9_PV2_bChtTracks-Run1	47	0	45.146	45.146	0.533938	0.142758	0.267368	0.161835	0	0.0477036	0.01618
														m9_PV2_bChtTracks-Run1	48	0	45.146	45.146	0.513378	0.171494	0.334051	0.171494	0	0.0567903	0.0155569
														m9_PV2_bChtTracks-Run1	49	0	45.146	45.146	0.695756	0.150137	0.21579	0.174435	0	0.0557624	0.0210835
														m9_PV2_bChtTracks-Run1	50	0	45.146	45.146	0.984765	0.1718	0.174458	0.179273	0	0.0717087	0.0298414
														m9_PV2_bChtTracks-Run1	51	0	45.146	45.146	0.545801	0.169044	0.309717	0.172149	0	0.050773	0.0165394
														m9_PV2_bChtTracks-Run1	52	0	45.146	45.146	1.93236	0.158137	0.0818362	0.212126	0.0107466	0.123812	0.0585562
														m9_PV2_bChtTracks-Run1	53	0	45.146	45.146	0.896592	0.173588	0.193609	0.205541	0	0.0644799	0.0271694
														m9_PV2_bChtTracks-Run1	54	0	45.146	45.146	0.926187	0.185988	0.200811	0.223211	0	0.0640177	0.0280663
														m9_PV2_bChtTracks-Run1	55	0	45.146	45.146	1.63479	0.127498	0.0779904	0.274104	0.00578724	0.177454	0.049539
														m9_PV2_bChtTracks-Run1	56	0	45.146	45.146	1.65058	0.133026	0.0805936	0.211565	0.00572682	0.161401	0.0500176
														m9_PV2_bChtTracks-Run1	57	4.10418	34.2015	30.0973	2.15359	0.540287	0.250877	0.6966	0	0.43778	0.0978905
														m9_PV2_bChtTracks-Run1	58	5.47224	9.57642	4.10418	0.211047	0.0432544	0.204951	0.0815613	0.0594475	0.0806754	0.070349
														m9_PV2_bChtTracks-Run1	59	5.47224	8.20836	2.73612	0.0322399	0.0322399	1	0.0322399	0	0.0322399	0.01612
														m9_PV2_bChtTracks-Run1	60	5.47224	43.7779	38.3057	0.574858	0.151014	0.262697	0.176094	0	0.0569022	0.0205306
														m9_PV2_bChtTracks-Run1	61	6.8403	43.7779	36.9376	0.737561	0.142732	0.193519	0.203903	0	0.126694	0.0273171
														m9_PV2_bChtTracks-Run1	62	9.57642	43.7779	34.2015	2.03274	0.251472	0.123711	0.384784	0	0.231127	0.0813096
														m9_PV2_bChtTracks-Run1	63	10.9445	43.7779	32.8335	1.09963	0.14859	0.135128	0.293951	0	0.227265	0.0458177
														m9_PV2_bChtTracks-Run1	64	13.6806	41.0418	27.3612	0.561831	0.0886191	0.157733	0.183009	0	0.101952	0.0280915
														m9_PV2_bChtTracks-Run1	65	21.889	42.4099	20.5209	1.05991	0.0576725	0.0544129	0.22568	0	0.154488	0.0706604
														m9_PV2_bChtTracks-Run1	66	25.9932	45.146	19.1528	1.25581	0.0524583	0.0417724	0.471566	0.00160201	0.260581	0.089701
														m9_PV2_bChtTracks-Run1	67	28.7293	43.7779	15.0487	1.19899	0.106064	0.0884605	0.359479	0	0.251755	0.108999
														m9_PV2_bChtTracks-Run1	68	31.4654	43.7779	12.3125	0.315753	0.0578724	0.183284	0.0759902	0	0.0720907	0.0350837
														m9_PV2_bChtTracks-Run1	69	32.8335	45.146	12.3125	0.280026	0.0555441	0.198353	0.101116	0	0.0910641	0.031114
														m9_PV2_bChtTracks-Run1	70	35.5696	45.146	9.57642	0.883962	0.23667	0.267738	0.322399	0.0332351	0.232485	0.12628
														0	0	0	0	0	0	0	0	0	0	0	0
														m10_PV2_a_mhtTracks-Run1	0	0	46.162	46.162	4.20437	0.353044	0.0839708	0.68665	0.0117316	0.321925	0.127405
														m10_PV2_a_mhtTracks-Run1	1	0	46.162	46.162	4.59176	0.266941	0.0581348	0.682095	0	0.404309	0.139144
														m10_PV2_a_mhtTracks-Run1	2	0	23.7804	23.7804	1.5945	0.284532	0.178446	0.371032	0	0.371032	0.0937943
														m10_PV2_a_mhtTracks-Run1	3	0	46.162	46.162	1.77551	0.317405	0.178768	0.461951	0.00964032	0.131115	0.0538034
														m10_PV2_a_mhtTracks-Run1	4	0	46.162	46.162	2.86095	0.381616	0.133388	0.521177	0.000746898	0.20768	0.0866954
														m10_PV2_a_mhtTracks-Run1	5	0	46.162	46.162	5.83521	0.388031	0.0664982	0.756672	0	0.415446	0.176824
														m10_PV2_a_mhtTracks-Run1	6	0	41.9655	41.9655	3.26641	0.875534	0.268042	0.967297	0	0.330188	0.10888
														m10_PV2_a_mhtTracks-Run1	7	0	44.7632	44.7632	3.69387	0.215067	0.0582227	0.921154	0	0.3501	0.115433
														m10_PV2_a_mhtTracks-Run1	8	0	34.9712	34.9712	3.01117	1.31615	0.437088	1.31615	0	0.360751	0.120447
														m10_PV2_a_mhtTracks-Run1	9	0	46.162	46.162	3.06212	0.452394	0.147739	0.617685	0	0.286719	0.0927915
														m10_PV2_a_mhtTracks-Run1	10	0	46.162	46.162	5.70167	0.577359	0.101261	1.10142	0	0.453755	0.172778
														m10_PV2_a_mhtTracks-Run1	11	0	46.162	46.162	3.53184	0.206028	0.0583346	0.48277	0.0332259	0.301692	0.107025
														m10_PV2_a_mhtTracks-Run1	12	0	46.162	46.162	5.06573	0.759682	0.149965	1.15257	0	0.371654	0.153507
														m10_PV2_a_mhtTracks-Run1	13	0	46.162	46.162	5.6022	0.599651	0.107038	1.01647	0	0.412873	0.169764
														m10_PV2_a_mhtTracks-Run1	14	0	46.162	46.162	4.57645	0.700676	0.153105	0.700676	0	0.347235	0.13868
														m10_PV2_a_mhtTracks-Run1	15	0	46.162	46.162	5.11089	0.832015	0.162793	0.906236	0	0.42092	0.154876
														m10_PV2_a_mhtTracks-Run1	16	0	19.5839	19.5839	2.37811	0.139827	0.0587976	0.487294	0	0.378093	0.169865
														m10_PV2_a_mhtTracks-Run1	17	0	32.1735	32.1735	3.61241	0.0322399	0.00892478	0.488535	0	0.349281	0.157061
														m10_PV2_a_mhtTracks-Run1	18	0	46.162	46.162	4.54923	0.20149	0.0442911	0.602575	0	0.295113	0.137855
														m10_PV2_a_mhtTracks-Run1	19	0	44.7632	44.7632	4.98144	0.627736	0.126015	1.26318	0	0.363105	0.15567
														m10_PV2_a_mhtTracks-Run1	20	0	44.7632	44.7632	4.90824	0.383405	0.0781146	0.539538	0.00895594	0.417321	0.153382
														m10_PV2_a_mhtTracks-Run1	21	0	46.162	46.162	4.268	0.468314	0.109727	0.794656	0.0182808	0.307763	0.129333
														m10_PV2_a_mhtTracks-Run1	22	0	44.7632	44.7632	2.64512	0.544167	0.205725	0.782483	0	0.323493	0.0826599
														m10_PV2_a_mhtTracks-Run1	23	0	27.977	27.977	2.53799	0.223164	0.0879292	0.426742	0	0.367945	0.1269
														m10_PV2_a_mhtTracks-Run1	24	0	46.162	46.162	4.19213	0.171404	0.040887	0.509645	0	0.325188	0.127034
														m10_PV2_a_mhtTracks-Run1	25	0	41.9655	41.9655	3.34951	0.297199	0.088729	0.664643	0	0.370136	0.11165
														m10_PV2_a_mhtTracks-Run1	26	0	44.7632	44.7632	4.59552	0.752707	0.163792	0.852545	0	0.333672	0.14361
														m10_PV2_a_mhtTracks-Run1	27	0	46.162	46.162	5.41694	0.122008	0.0225234	0.723437	0	0.378728	0.16415
														m10_PV2_a_mhtTracks-Run1	28	0	22.3816	22.3816	1.87464	0.0792395	0.0422692	0.492899	0	0.288363	0.117165
														m10_PV2_a_mhtTracks-Run1	29	1.39885	16.7862	15.3873	0.723998	0.0743121	0.102641	0.322152	0	0.313482	0.065818
														m10_PV2_a_mhtTracks-Run1	30	1.39885	44.7632	43.3643	4.23312	0.614063	0.145062	0.614063	0.00459232	0.302847	0.136552
														m10_PV2_a_mhtTracks-Run1	31	1.39885	40.5666	39.1678	4.97835	0.961036	0.193043	1.14572	0.0306054	0.396404	0.177798
														m10_PV2_a_mhtTracks-Run1	32	1.39885	32.1735	30.7747	2.42981	0.433018	0.178211	0.620334	0	0.425491	0.110446
														m10_PV2_a_mhtTracks-Run1	33	2.7977	34.9712	32.1735	3.52201	1.36858	0.38858	1.36972	0	0.477225	0.153131
														m10_PV2_a_mhtTracks-Run1	34	2.7977	46.162	43.3643	4.77052	0.15976	0.0334891	0.571293	0	0.439697	0.153888
														m10_PV2_a_mhtTracks-Run1	35	2.7977	46.162	43.3643	4.23531	0.11064	0.0261233	0.993261	0	0.327975	0.136623
														m10_PV2_a_mhtTracks-Run1	36	2.7977	44.7632	41.9655	2.99001	0.0702192	0.0234846	0.392128	0	0.258729	0.0996671
														m10_PV2_a_mhtTracks-Run1	37	2.7977	25.1793	22.3816	2.53106	0.524828	0.207355	0.559645	0	0.361014	0.158191
														m10_PV2_a_mhtTracks-Run1	38	2.7977	46.162	43.3643	4.07638	0.780446	0.191456	1.27745	0	0.547284	0.131496
														m10_PV2_a_mhtTracks-Run1	39	2.7977	46.162	43.3643	4.24816	0.735812	0.173207	0.911642	0	0.515966	0.137037
														m10_PV2_a_mhtTracks-Run1	40	2.7977	46.162	43.3643	2.88751	0.364086	0.12609	0.403041	0.0208445	0.224306	0.0931456
														m10_PV2_a_mhtTracks-Run1	41	4.19655	46.162	41.9655	4.03053	0.229344	0.0569017	0.944635	0	0.289746	0.134351
														m10_PV2_a_mhtTracks-Run1	42	4.19655	46.162	41.9655	3.51141	0.122519	0.0348915	0.501226	0	0.365115	0.117047
														m10_PV2_a_mhtTracks-Run1	43	4.19655	46.162	41.9655	4.77602	0.856636	0.179362	0.939138	0	0.407405	0.159201
														m10_PV2_a_mhtTracks-Run1	44	4.19655	44.7632	40.5666	4.41549	0.418739	0.0948342	0.67285	0	0.355458	0.152258
														m10_PV2_a_mhtTracks-Run1	45	5.59539	8.39309	2.7977	0.389825	0.279793	0.71774	0.334357	0.0554677	0.334357	0.194912
														m10_PV2_a_mhtTracks-Run1	46	5.59539	46.162	40.5666	3.5435	0.422503	0.119233	0.695673	0	0.305971	0.12219
														m10_PV2_a_mhtTracks-Run1	47	5.59539	9.79194	4.19655	0.169987	0.0502331	0.295512	0.108378	0.0155063	0.0932775	0.0566622
														m10_PV2_a_mhtTracks-Run1	48	5.59539	46.162	40.5666	3.52366	0.291945	0.0828527	0.619633	0	0.354639	0.121506
														m10_PV2_a_mhtTracks-Run1	49	5.59539	15.3873	9.79194	0.91476	0.324359	0.354583	0.384356	0	0.336374	0.13068
														m10_PV2_a_mhtTracks-Run1	50	5.59539	16.7862	11.1908	0.94141	0.230698	0.245056	0.433782	0	0.294337	0.117676
														m10_PV2_a_mhtTracks-Run1	51	5.59539	46.162	40.5666	3.30929	0.948874	0.28673	0.974538	0	0.331621	0.114114
														m10_PV2_a_mhtTracks-Run1	52	5.59539	46.162	40.5666	3.91898	0.863457	0.220327	1.12616	0	0.428117	0.135137
														m10_PV2_a_mhtTracks-Run1	53	5.59539	12.5896	6.99424	0.955537	0.173617	0.181696	0.454526	0.0232189	0.34362	0.191107
														m10_PV2_a_mhtTracks-Run1	54	6.99424	43.3643	36.3701	4.07915	0.658484	0.161427	1.199	0	0.388862	0.15689
														m10_PV2_a_mhtTracks-Run1	55	6.99424	46.162	39.1678	5.21084	0.452204	0.0867814	0.954759	0	0.424007	0.186102
														m10_PV2_a_mhtTracks-Run1	56	6.99424	46.162	39.1678	3.31265	0.708111	0.21376	0.779222	0	0.348172	0.118309
														m10_PV2_a_mhtTracks-Run1	57	6.99424	46.162	39.1678	5.58805	0.978538	0.175112	1.07087	0.0480604	0.375979	0.199573
														m10_PV2_a_mhtTracks-Run1	58	6.99424	46.162	39.1678	3.18126	0.158585	0.0498498	0.507945	0.00483574	0.309561	0.113616
														m10_PV2_a_mhtTracks-Run1	59	6.99424	22.3816	15.3873	1.86432	0.0506602	0.0271735	0.629201	0	0.55506	0.169484
														m10_PV2_a_mhtTracks-Run1	60	8.39309	23.7804	15.3873	1.64163	0.647419	0.394376	0.647419	0	0.348728	0.149239
														m10_PV2_a_mhtTracks-Run1	61	8.39309	44.7632	36.3701	4.42204	0.1612	0.0364537	0.621924	0	0.384349	0.170078
														m10_PV2_a_mhtTracks-Run1	62	9.79194	30.7747	20.9827	1.68353	0.1612	0.0957511	0.509758	0	0.334236	0.112235
														m10_PV2_a_mhtTracks-Run1	63	9.79194	23.7804	13.9885	1.45012	0.623429	0.429915	0.623429	0	0.291785	0.145012
														m10_PV2_a_mhtTracks-Run1	64	9.79194	46.162	36.3701	2.57085	0.354639	0.137947	0.588323	0	0.322326	0.0988787
														m10_PV2_a_mhtTracks-Run1	65	12.5896	46.162	33.5724	3.017	0.741951	0.245924	0.934764	0	0.321654	0.125708
														m10_PV2_a_mhtTracks-Run1	66	15.3873	43.3643	27.977	2.57921	0.368819	0.142997	0.893918	0	0.300378	0.128961
														m10_PV2_a_mhtTracks-Run1	67	15.3873	46.162	30.7747	3.87164	0.77978	0.201408	0.857364	0	0.401546	0.175984
														m10_PV2_a_mhtTracks-Run1	68	15.3873	32.1735	16.7862	1.56788	0.451359	0.287878	0.532878	0	0.376144	0.130657
														m10_PV2_a_mhtTracks-Run1	69	15.3873	44.7632	29.3758	3.46638	0.720907	0.207971	1.08376	0	0.380579	0.165066
														m10_PV2_a_mhtTracks-Run1	70	16.7862	30.7747	13.9885	1.23965	0.419119	0.338095	0.69298	0	0.415503	0.123965
														m10_PV2_a_mhtTracks-Run1	71	18.185	46.162	27.977	2.26286	0.18919	0.0836065	0.527381	0	0.384671	0.113143
														m10_PV2_a_mhtTracks-Run1	72	20.9827	46.162	25.1793	3.32148	0.317935	0.0957209	0.600106	0.0522488	0.396317	0.184527
														m10_PV2_a_mhtTracks-Run1	73	22.3816	46.162	23.7804	1.68723	0.196478	0.11645	0.396669	0	0.396669	0.0992486
														m10_PV2_a_mhtTracks-Run1	74	22.3816	44.7632	22.3816	2.54076	0.519853	0.204605	0.567846	0	0.385641	0.158798
														m10_PV2_a_mhtTracks-Run1	75	22.3816	46.162	23.7804	1.11202	0.288363	0.259315	0.359411	0	0.237415	0.0654128
														m10_PV2_a_mhtTracks-Run1	76	25.1793	46.162	20.9827	2.20555	0.419119	0.190029	0.479281	0	0.414826	0.147037
														m10_PV2_a_mhtTracks-Run1	77	25.1793	46.162	20.9827	1.76074	0.500789	0.28442	0.584135	0	0.353128	0.117383
														m10_PV2_a_mhtTracks-Run1	78	27.977	43.3643	15.3873	0.988114	0.451495	0.456926	0.509051	0	0.33193	0.0898285
														m10_PV2_a_mhtTracks-Run1	79	29.3758	44.7632	15.3873	1.37504	0.516579	0.375684	0.516579	0	0.315477	0.125003
														m10_PV2_a_mhtTracks-Run1	80	30.7747	44.7632	13.9885	1.89365	0.439329	0.232002	0.479281	0	0.360008	0.189365
														m10_PV2_a_mhtTracks-Run1	81	32.1735	41.9655	9.79194	0.813642	0.567541	0.697531	0.567541	0	0.308289	0.116235
														m10_PV2_a_mhtTracks-Run1	82	32.1735	46.162	13.9885	1.70227	0.398107	0.233868	0.560061	0	0.414211	0.170227
														m10_PV2_a_mhtTracks-Run1	83	33.5724	43.3643	9.79194	1.26602	0.49581	0.391629	0.654547	0.0517789	0.373176	0.18086
														m10_PV2_a_mhtTracks-Run1	84	33.5724	44.7632	11.1908	0.506666	0.344263	0.679467	0.344263	0	0.299661	0.0633332
														m10_PV2_a_mhtTracks-Run1	85	34.9712	46.162	11.1908	1.55435	0.170876	0.109934	0.444236	0	0.420357	0.194294
														m10_PV2_a_mhtTracks-Run1	86	34.9712	46.162	11.1908	1.15606	0.450489	0.389676	0.523583	0.0825745	0.316896	0.144508
														m10_PV2_a_mhtTracks-Run1	87	36.3701	46.162	9.79194	0.628771	0.0761694	0.12114	0.310432	0.0122766	0.138325	0.0898245
														m10_PV2_a_mhtTracks-Run1	88	36.3701	46.162	9.79194	1.24654	0.425654	0.341468	0.506313	0.0607922	0.25343	0.178077
														m10_PV2_a_mhtTracks-Run1	89	36.3701	46.162	9.79194	1.03357	0.181477	0.175583	0.441058	0.0455941	0.268193	0.147652
														m10_PV2_a_mhtTracks-Run1	90	36.3701	44.7632	8.39309	1.71083	0.563046	0.329107	0.675809	0	0.428682	0.285138
														m10_PV2_a_mhtTracks-Run1	91	37.7689	44.7632	6.99424	1.13991	0.657568	0.576858	0.657568	0.0816827	0.346283	0.227983
														m10_PV2_a_mhtTracks-Run1	92	37.7689	44.7632	6.99424	0.921581	0.0642277	0.069693	0.333491	0.04653	0.333491	0.184316
														m10_PV2_a_mhtTracks-Run1	93	37.7689	46.162	8.39309	0.813941	0.0884742	0.108698	0.405313	0	0.312393	0.135657
														m10_PV2_a_mhtTracks-Run1	94	37.7689	46.162	8.39309	1.06303	0.30413	0.286096	0.30413	0.0984242	0.258861	0.177172
														m10_PV2_a_mhtTracks-Run1	95	39.1678	46.162	6.99424	0.819711	0.297237	0.362612	0.395908	0.0889509	0.283144	0.163942
														m10_PV2_a_mhtTracks-Run1	96	40.5666	46.162	5.59539	0.653665	0.127012	0.194308	0.333695	0.0942806	0.333695	0.163416
														m10_PV2_a_mhtTracks-Run1	97	40.5666	46.162	5.59539	0.910741	0.707077	0.776375	0.707077	0	0.347235	0.227685
														m10_PV2_a_mhtTracks-Run1	98	40.5666	46.162	5.59539	0.705596	0.0607922	0.0861572	0.311912	0	0.311912	0.176399
														m10_PV2_a_mhtTracks-Run1	99	40.5666	46.162	5.59539	0.52763	0.253679	0.480789	0.253679	0	0.225626	0.131907

## Sheet: Fig8F TEP dynamics
LoxP-FRM2/TgTEP non-induced													LoxP-FRM2/TgTEP 72hpi													X													Y
Group	Track #	Start (sec)	End (sec)	Duration (sec)	Total disp. (μm)	Net disp. (μm)	Linearity (%)	Search radius (μm)	Min. speed (μm/sec)	Max. speed (μm/sec)	Avg. speed (μm/sec)		Group	Track #	Start (sec)	End (sec)	Duration (sec)	Total disp. (μm)	Net disp. (μm)	Linearity (%)	Search radius (μm)	Min. speed (μm/sec)	Max. speed (μm/sec)	Avg. speed (μm/sec)		Group	Track #	Start (sec)	End (sec)	Duration (sec)	Total disp. (μm)	Net disp. (μm)	Linearity (%)	Search radius (μm)	Min. speed (μm/sec)	Max. speed (μm/sec)	Avg. speed (μm/sec)		Group	Track #	Start (sec)	End (sec)	Duration (sec)	Total disp. (μm)	Net disp. (μm)	Linearity (%)	Search radius (μm)	Min. speed (μm/sec)	Max. speed (μm/sec)
m1-PV1-a-Run1	0	0	1.67424	1.67424	0.345842	0.337828	0.976827	0.337828	0.192564	0.220568	0.206566		m2PV4RAPA	0	0	18.9283	18.9283	3.42008	0.271897	0.0795003	0.663959	0	0.525001	0.180686		m1-PV1-a-Run1	0	0	1.67424	1.67424	0.135408	0.135408	1	0.135408	-0.115539	-0.0462154	-0.080877		m1-PV1-a-Run1	0	0	1.67424	1.67424	0.309503	0.309503	1	0.309503	-0.215672	-0.154051
m1-PV1-a-Run1	1	0	9.20833	9.20833	1.10342	0.298849	0.270838	0.46885	0.0356596	0.266419	0.119829		m2PV4RAPA	1	0	22.2202	22.2202	2.9401	0.558993	0.190127	0.73347	0	0.796537	0.132317		m1-PV1-a-Run1	1	0	9.20833	9.20833	0.830756	0.296607	0.357033	0.463777	-0.144882	0.246482	0.0322108		m1-PV1-a-Run1	1	0	9.20833	9.20833	0.53745	0.0365386	0.0679851	0.220058	-0.13699	0.204668
m1-PV1-a-Run1	2	0	11.7197	11.7197	1.29574	0.529348	0.40853	0.529348	0.0338367	0.236438	0.110561		m2PV4RAPA	2	0	19.7513	19.7513	2.78692	0.554677	0.199028	0.575547	0	0.4401	0.141101		m1-PV1-a-Run1	2	0	11.7197	11.7197	0.621425	0.299029	0.481199	0.308702	-0.109221	0.110957	0.0255151		m1-PV1-a-Run1	2	0	11.7197	11.7197	1.04206	0.436796	0.419166	0.501701	-0.23169	0.164438
m1-PV1-a-Run1	3	0	4.18561	4.18561	0.550017	0.265586	0.482868	0.265586	0.0415155	0.181502	0.131407		m2PV4RAPA	3	0	27.158	27.158	4.42108	0.0780518	0.0176545	0.591846	0	0.403332	0.162791		m1-PV1-a-Run1	3	0	4.18561	4.18561	0.23123	0.156686	0.677616	0.158713	-0.0413328	0.16661	0.0374344		m1-PV1-a-Run1	3	0	4.18561	4.18561	0.388002	0.214442	0.552683	0.256876	-0.181501	0.0506908
m1-PV1-a-Run1	4	0.837121	24.2765	23.4394	2.48603	0.659195	0.26516	0.718917	0.016047	0.24222	0.106062		m2PV4RAPA	4	0	27.158	27.158	4.79246	0.118861	0.0248016	0.91571	0	0.429638	0.176466		m1-PV1-a-Run1	4	0.837121	24.2765	23.4394	1.35861	0.543473	0.400022	0.543473	-0.138646	0.128376	0.0231863		m1-PV1-a-Run1	4	0.837121	24.2765	23.4394	1.81578	0.373062	0.205456	0.608797	-0.205402	0.153261
m1-PV1-a-Run1	5	4.18561	10.0455	5.85985	0.310912	0.0644798	0.207389	0.1612	0	0.147191	0.0530581		m2PV4RAPA	5	0	27.158	27.158	4.70756	0.286978	0.060961	0.736392	0.0459986	0.37375	0.17334		m1-PV1-a-Run1	5	4.18561	10.0455	5.85985	0	0	0	0	0	0	0		m1-PV1-a-Run1	5	4.18561	10.0455	5.85985	0.310912	0.0644798	0.207389	0.1612	-0.147191	0.0582724
m1-PV1-a-Run1	6	5.02273	11.7197	6.69697	1.12488	0.106998	0.0951191	0.356365	0.079965	0.404782	0.167969		m2PV4RAPA	6	0	7.40673	7.40673	1.27537	0.663294	0.520081	0.669491	0	0.763748	0.17219		m1-PV1-a-Run1	6	5.02273	11.7197	6.69697	0.82298	0.099287	0.120643	0.351623	-0.24157	0.201584	-0.0148257		m1-PV1-a-Run1	6	5.02273	11.7197	6.69697	0.679365	0.039882	0.0587048	0.271893	-0.112823	0.324796
m1-PV1-a-Run1	7	7.53409	11.7197	4.18561	0.517297	0.290159	0.560915	0.290159	0.031652	0.262729	0.123589		m2PV4RAPA	7	0	9.87564	9.87564	2.19116	0.401718	0.183335	0.752763	0	0.473355	0.221876		m1-PV1-a-Run1	7	7.53409	11.7197	4.18561	0	0	0	0	0	0	0		m1-PV1-a-Run1	7	7.53409	11.7197	4.18561	0.517297	0.290159	0.560915	0.290159	-0.262729	0.104014
m1-PV1-a-Run1	8	9.20833	17.5795	8.37121	0.885938	0.0480604	0.0542481	0.251572	0.0168603	0.258926	0.105832		m2PV4RAPA	8	0	26.335	26.335	5.19287	0.80248	0.154535	0.93841	0	0.528081	0.197185		m1-PV1-a-Run1	8	9.20833	17.5795	8.37121	0.700681	0.0429866	0.0613497	0.210634	-0.115539	0.23878	0.00513505		m1-PV1-a-Run1	8	9.20833	17.5795	8.37121	0.42886	0.0214933	0.0501172	0.150453	-0.102701	0.0770257
m1-PV1-a-Run1	9	12.5568	27.625	15.0682	1.3054	0.543984	0.41672	0.569152	0.0244361	0.133781	0.0866326		m2PV4RAPA	9	0	10.6986	10.6986	2.04269	0.866289	0.424091	0.866289	0	0.438952	0.190931		m1-PV1-a-Run1	9	12.5568	27.625	15.0682	0.819634	0.489769	0.597546	0.524887	-0.0597538	0.133313	0.0325035		m1-PV1-a-Run1	9	12.5568	27.625	15.0682	0.839438	0.236736	0.282018	0.253434	-0.11948	0.127441
m1-PV1-a-Run1	10	17.5795	24.2765	6.69697	0.679602	0.333411	0.490598	0.333411	0	0.1863	0.101479		m2PV4RAPA	10	0	27.158	27.158	5.65868	0.441984	0.0781074	0.963637	0.0680298	0.427978	0.208361		m1-PV1-a-Run1	10	17.5795	24.2765	6.69697	0.455866	0.326924	0.71715	0.326924	-0.052048	0.154695	0.0488167		m1-PV1-a-Run1	10	17.5795	24.2765	6.69697	0.4245	0.0654495	0.15418	0.186483	-0.0937484	0.161754
m1-PV1-a-Run1	11	22.6023	27.625	5.02273	0.532984	0.411261	0.77162	0.411261	0	0.38199	0.106114		m2PV4RAPA	11	0	21.3972	21.3972	3.6458	0.489268	0.1342	0.821429	0	0.44522	0.170387		m1-PV1-a-Run1	11	22.6023	27.625	5.02273	0.133465	0.123586	0.925984	0.123586	-0.00590028	0.131067	0.0246054		m1-PV1-a-Run1	11	22.6023	27.625	5.02273	0.509372	0.392252	0.77007	0.392252	-0.3588	0.0673975
m1-PV1-a-Run1	12	24.2765	25.1136	0.837121	0.0720907	0.0720907	1	0.0720907	0.0861174	0.0861174	0.0861174		m2PV4RAPA	12	0	27.158	27.158	4.55622	0.549026	0.1205	0.795066	0	0.397798	0.167767		m1-PV1-a-Run1	12	24.2765	25.1136	0.837121	0.0644799	0.0644799	1	0.0644799	-0.0770257	-0.0770257	-0.0770257		m1-PV1-a-Run1	12	24.2765	25.1136	0.837121	0.0322399	0.0322399	1	0.0322399	0.0385129	0.0385129
m1_PV1_b	0	0	5.85985	5.85985	1.5118	0.324007	0.214318	0.680102	0.0648272	0.448399	0.257994		m2PV4RAPA	13	0	27.158	27.158	6.4113	0.4151	0.0647451	0.833537	0.0116245	0.431415	0.236074		m1_PV1_b	0	0	5.85985	5.85985	0.937777	0.322399	0.343791	0.580319	-0.308103	0.436479	0.0550184		m1_PV1_b	0	0	5.85985	5.85985	0.89217	0.0322399	0.0361365	0.354639	-0.279218	0.346616
m1_PV1_b	1	0	26.7879	26.7879	3.33982	0.694885	0.208061	0.713661	0	0.31638	0.124676		m2PV4RAPA	14	0	27.158	27.158	4.5621	0.128602	0.0281891	0.678541	0	0.421665	0.167984		m1_PV1_b	1	0	26.7879	26.7879	2.36271	0.440612	0.186486	0.612559	-0.310894	0.304549	0.0164482		m1_PV1_b	1	0	26.7879	26.7879	1.78341	0.537332	0.301294	0.591065	-0.222745	0.253506
m1_PV1_b	2	0	7.53409	7.53409	1.33125	0.465219	0.349461	0.693751	0	0.619231	0.176697		m2PV4RAPA	15	0	27.158	27.158	3.45819	0.21064	0.0609104	0.637682	0.0120766	0.337344	0.127336		m1_PV1_b	2	0	7.53409	7.53409	0.622241	0.462106	0.742647	0.497416	-0.0472787	0.432407	0.0613353		m1_PV1_b	2	0	7.53409	7.53409	1.05376	0.0537332	0.0509919	0.483599	-0.300795	0.44325
m1_PV1_b	3	0	27.625	27.625	2.68055	1.12815	0.420866	1.16977	0.0111875	0.317375	0.0970336		m2PV4RAPA	16	0	21.3972	21.3972	3.22443	0.128174	0.0397508	0.516986	0.00834527	0.33073	0.150694		m1_PV1_b	3	0	27.625	27.625	0.769671	0.647554	0.841339	0.647554	-0.0293431	0.0913668	0.0234409		m1_PV1_b	3	0	27.625	27.625	2.47097	0.923798	0.373861	0.996879	-0.303939	0.209927
m1_PV1_b	4	0	16.7424	16.7424	2.99895	0.634689	0.211637	0.755406	0.0359796	0.365158	0.179123		m2PV4RAPA	17	0	27.158	27.158	5.28121	0.152988	0.0289683	1.12509	0.0476938	0.464995	0.194462		m1_PV1_b	4	0	16.7424	16.7424	1.88996	0.300906	0.159213	0.522287	-0.231077	0.363121	0.0179727		m1_PV1_b	4	0	16.7424	16.7424	1.97738	0.558825	0.282609	0.644798	-0.282428	0.215672
m1_PV1_b	5	0	27.625	27.625	4.48747	0.670869	0.149498	1.1565	0	0.411537	0.162442		m2PV4RAPA	18	0.82297	26.335	25.5121	3.92073	0.127808	0.0325981	0.967735	0	0.457431	0.153682		m1_PV1_b	5	0	27.625	27.625	2.67735	0.548079	0.204709	0.773758	-0.205402	0.370295	0.01984		m1_PV1_b	5	0	27.625	27.625	3.09115	0.386879	0.125157	0.913464	-0.332311	0.282428
m1_PV1_b	6	0.837121	25.9508	25.1136	3.21083	0.694514	0.216304	1.00981	0.0155179	0.34715	0.127852		m2PV4RAPA	19	0.82297	19.7513	18.9283	3.12896	0.592919	0.189494	1.01001	0	0.416286	0.165306		m1_PV1_b	6	0.837121	25.9508	25.1136	1.41855	0.498479	0.351401	0.659679	-0.135345	0.163268	0.0198489		m1_PV1_b	6	0.837121	25.9508	25.1136	2.52542	0.483599	0.191493	0.764547	-0.346616	0.231077
m1_PV1_b	7	7.53409	27.625	20.0909	2.58977	0.502456	0.194016	0.529192	0.0270641	0.29511	0.128902		m2PV4RAPA	20	0.82297	27.158	26.335	4.15172	0.511753	0.123263	0.680027	0	0.391008	0.15765		m1_PV1_b	7	7.53409	27.625	20.0909	1.49557	0.376132	0.251498	0.427716	-0.231077	0.256752	0.0187215		m1_PV1_b	7	7.53409	27.625	20.0909	1.8147	0.333146	0.183582	0.436187	-0.223957	0.182061
m1_PV1_b	8	10.8826	20.928	10.0455	0.851384	0.273987	0.321813	0.399456	0	0.277219	0.0847531		m2PV4RAPA	21	1.64594	9.87564	8.2297	1.46977	0.782367	0.532306	0.782367	0	0.437991	0.178594		m1_PV1_b	8	10.8826	20.928	10.0455	0.488356	0.268666	0.550144	0.325086	-0.057841	0.259962	0.026745		m1_PV1_b	8	10.8826	20.928	10.0455	0.578783	0.0537332	0.0928382	0.251778	-0.17881	0.231077
m1_PV1_b	9	14.2311	27.625	13.3939	2.61931	0.225679	0.0861599	0.570382	0	0.504708	0.195559		m2PV4RAPA	22	1.64594	11.5216	9.87564	1.64017	0.121147	0.0738622	0.471729	0	0.415256	0.166082		m1_PV1_b	9	14.2311	27.625	13.3939	1.329	0	0	0.437542	-0.502263	0.462154	0		m1_PV1_b	9	14.2311	27.625	13.3939	1.76757	0.225679	0.127678	0.506627	-0.346616	0.462154
m1_PV1_b	10	16.7424	27.625	10.8826	1.32573	0.23709	0.178836	0.369316	0	0.396514	0.121822		m2PV4RAPA	23	1.64594	27.158	25.5121	4.72688	0.620147	0.131196	1.01627	0	0.428484	0.18528		m1_PV1_b	10	16.7424	27.625	10.8826	0.781324	0.167648	0.214569	0.285861	-0.166889	0.192564	0.0154051		m1_PV1_b	10	16.7424	27.625	10.8826	0.922786	0.167648	0.181675	0.365386	-0.166889	0.346616
m1_PV1_b	11	18.4167	20.928	2.51136	0.10251	0.0322399	0.314506	0.0664643	0	0.0793963	0.0408183		m2PV4RAPA	24	1.64594	27.158	25.5121	3.75106	0.914412	0.243775	1.05018	0	0.541782	0.147031		m1_PV1_b	11	18.4167	20.928	2.51136	0.0967198	0.0322399	0.333333	0.0644799	-0.0770257	0.0385129	-0.0128376		m1_PV1_b	11	18.4167	20.928	2.51136	0.0322399	0	0	0.01612	-0.0192564	0.0192564
m1_PV1_b	12	19.2538	27.625	8.37121	1.82943	0.780446	0.426606	0.832015	0.0575572	0.367519	0.218538		m2PV4RAPA	25	1.64594	13.9905	12.3445	1.98393	0.0644798	0.0325011	0.77978	0	0.470174	0.160713		m1_PV1_b	12	19.2538	27.625	8.37121	1.44647	0.612559	0.423484	0.677038	-0.192564	0.344033	0.0731744		m1_PV1_b	12	19.2538	27.625	8.37121	0.977959	0.483599	0.494498	0.548079	-0.231077	0.154051
m1_PV1_b	13	22.6023	27.625	5.02273	0.697646	0.232485	0.333243	0.245532	0	0.261916	0.138898		m2PV4RAPA	26	1.64594	27.158	25.5121	5.38545	0.347235	0.0644765	0.820964	0	0.43215	0.211094		m1_PV1_b	13	22.6023	27.625	5.02273	0.612559	0.19344	0.315789	0.225679	-0.232171	0.154051	-0.0385129		m1_PV1_b	13	22.6023	27.625	5.02273	0.322399	0.12896	0.4	0.12896	-0.0898633	0.154051
m1_PV1_b	14	23.4394	27.625	4.18561	0.621317	0.289244	0.465534	0.289244	0.0924309	0.264171	0.148441		m2PV4RAPA	27	1.64594	14.8135	13.1675	1.71285	0.347235	0.202723	0.386879	0	0.470101	0.130082		m1_PV1_b	14	23.4394	27.625	4.18561	0.289238	0.046057	0.159236	0.167648	-0.107836	0.0924309	-0.0110037		m1_PV1_b	14	23.4394	27.625	4.18561	0.440305	0.285554	0.648536	0.285554	-0.0924308	0.264088
m1-PV2_c	0	0	27.625	27.625	5.96147	0.936613	0.157111	0.936613	0	0.475947	0.2158		m2PV4RAPA	28	2.46891	24.6891	22.2202	3.8275	0.530308	0.138552	0.709278	0	0.397198	0.172253		m1-PV2_c	0	0	27.625	27.625	3.81969	0.60869	0.159356	0.772564	-0.346616	0.367064	0.022034		m1-PV2_c	0	0	27.625	27.625	3.72275	0.711857	0.191218	0.741518	-0.385129	0.389943
m1-PV2_c	1	0	27.625	27.625	5.46984	1.26452	0.231179	1.37576	0.0147381	0.463262	0.198003		m2PV4RAPA	29	2.46891	27.158	24.6891	4.49267	0.347235	0.0772891	0.759172	0	0.446665	0.18197		m1-PV2_c	1	0	27.625	27.625	3.52911	0.792181	0.224471	0.870478	-0.32094	0.375276	0.0286762		m1-PV2_c	1	0	27.625	27.625	3.37632	0.98562	0.291921	1.14682	-0.306391	0.237966
m1-PV2_c	2	0	27.625	27.625	4.65007	1.57765	0.339274	1.6224	0.0234297	0.41443	0.168328		m2PV4RAPA	30	2.46891	11.5216	9.05267	1.48656	0.655105	0.440686	0.655105	0	0.716918	0.164212		m1-PV2_c	2	0	27.625	27.625	2.70081	1.24366	0.460476	1.47719	-0.161091	0.412819	0.0450193		m1-PV2_c	2	0	27.625	27.625	3.16769	0.970715	0.306443	1.26016	-0.392278	0.248403
m1-PV2_c	3	0	14.2311	14.2311	1.84272	0.437112	0.237211	0.794161	0.0242187	0.455636	0.129486		m2PV4RAPA	31	2.46891	25.5121	23.0432	4.26784	0.567013	0.132857	0.822158	0	0.478895	0.185211		m1-PV2_c	3	0	14.2311	14.2311	0.218019	0.154752	0.709808	0.154752	-0.0128376	0.0579958	0.0108742		m1-PV2_c	3	0	14.2311	14.2311	1.79358	0.408802	0.227926	0.791118	-0.455152	0.308103
m1-PV2_c	4	0.837121	14.2311	13.3939	2.9752	0.560497	0.18839	1.23568	0	0.58061	0.22213		m2PV4RAPA	32	3.29188	12.3445	9.05267	1.39391	0.493176	0.353808	0.821449	0	0.42959	0.153978		m1-PV2_c	4	0.837121	14.2311	13.3939	1.38792	0.0598742	0.0431393	0.465688	-0.472407	0.179727	0.00447024		m1-PV2_c	4	0.837121	14.2311	13.3939	2.46768	0.55729	0.225836	1.19288	-0.397966	0.558506
m1-PV2_c	5	0.837121	4.18561	3.34848	0.474039	0.0182377	0.0384729	0.214797	0.0393363	0.25659	0.141568		m2PV4RAPA	33	3.29188	14.8135	11.5216	2.47639	0.325035	0.131254	0.501766	0	0.366109	0.214935		m1-PV2_c	5	0.837121	4.18561	3.34848	0.12455	0.012896	0.10354	0.0644799	-0.0616206	0.0429891	0.00385129		m1-PV2_c	5	0.837121	4.18561	3.34848	0.439293	0.012896	0.0293562	0.212287	-0.253592	0.215672
m1-PV2_c	6	3.34848	9.20833	5.85985	0.919691	0.0303961	0.0330503	0.386879	0	0.462154	0.156948		m2PV4RAPA	34	3.29188	27.158	23.8661	4.73507	0.187085	0.0395105	0.744794	0	0.453297	0.198401		m1-PV2_c	6	3.34848	9.20833	5.85985	0.0217546	0.0214933	0.987987	0.0214933	-0.000156098	0.0256752	0.00366789		m1-PV2_c	6	3.34848	9.20833	5.85985	0.910788	0.0214933	0.0235986	0.386879	-0.462154	0.462154
m1-PV2_c	7	5.85985	27.625	21.7652	4.14337	1.18895	0.286952	1.37993	0.0393727	0.470265	0.190367		m2PV4RAPA	35	4.11485	11.5216	7.40673	1.2132	0.0455266	0.037526	0.336595	0	0.369577	0.163797		m1-PV2_c	7	5.85985	27.625	21.7652	1.90376	0.773758	0.406438	0.869966	-0.230927	0.251424	0.0355503		m1-PV2_c	7	5.85985	27.625	21.7652	3.04211	0.902718	0.296741	1.16064	-0.453596	0.341114
m1-PV2_c	8	7.53409	26.7879	19.2538	4.88393	0.456195	0.0934072	1.00775	0.0100883	0.559157	0.253661		m2PV4RAPA	36	4.11485	10.6986	6.58376	1.50825	0.591846	0.392405	0.792997	0	0.608351	0.229087		m1-PV2_c	8	7.53409	26.7879	19.2538	2.97406	0.333146	0.112017	0.902718	-0.50363	0.385129	0.0173029		m1-PV2_c	8	7.53409	26.7879	19.2538	3.1368	0.311653	0.0993536	0.891145	-0.458986	0.453012
m1-PV2_c	9	10.8826	21.7652	10.8826	1.49516	0.352024	0.235442	0.485981	0	0.423534	0.137391		m2PV4RAPA	37	4.93782	27.158	22.2202	3.56072	0.367322	0.103159	0.714266	0.00932418	0.442534	0.160247		m1-PV2_c	9	10.8826	21.7652	10.8826	0.634052	0.182693	0.288136	0.225679	-0.14473	0.26959	0.0167877		m1-PV2_c	9	10.8826	21.7652	10.8826	1.23261	0.300906	0.24412	0.462106	-0.308103	0.398038
m1-PV2_c	10	11.7197	27.625	15.9053	3.15034	0.942889	0.299297	0.970398	0.0526159	0.513915	0.198069		m2PV4RAPA	38	5.76079	27.158	21.3972	2.63093	0.0484438	0.0184132	0.60186	0.00992536	0.374019	0.122957		m1-PV2_c	10	11.7197	27.625	15.9053	2.07979	0.812903	0.390858	0.853757	-0.250955	0.399459	0.0511089		m1-PV2_c	10	11.7197	27.625	15.9053	2.01223	0.477732	0.237415	0.771085	-0.388338	0.323329
m1-PV2_c	11	12.5568	27.625	15.0682	3.88784	0.879979	0.226341	1.19679	0	0.482949	0.258017		m2PV4RAPA	39	6.58376	13.1675	6.58376	1.34444	1.01952	0.758322	1.01952	0	0.565232	0.204205		m1-PV2_c	11	12.5568	27.625	15.0682	1.41547	0.12896	0.0911076	0.300906	-0.359453	0.192564	0.00855841		m1-PV2_c	11	12.5568	27.625	15.0682	3.28202	0.870478	0.265226	1.19288	-0.481411	0.308103
m1-PV2_c	12	13.3939	27.625	14.2311	4.62178	0.820695	0.177571	1.11029	0.0809572	0.47832	0.324767		m2PV4RAPA	40	7.40673	16.4594	9.05267	1.57399	0.01612	0.0102414	0.527888	0	0.319735	0.173871		m1-PV2_c	12	13.3939	27.625	14.2311	4.0012	0.580319	0.145036	1.08541	-0.442898	0.423641	0.0407783		m1-PV2_c	12	13.3939	27.625	14.2311	1.87371	0.580319	0.309717	0.580319	-0.282428	0.308103
m1-PV2_c	13	15.0682	24.2765	9.20833	3.40348	0.265422	0.0779855	1.1428	0.0544654	0.581717	0.369609		m2PV4RAPA	41	7.40673	18.9283	11.5216	2.0266	0.407806	0.201227	0.73204	0	0.432499	0.175896		m1-PV2_c	13	15.0682	24.2765	9.20833	2.19976	0.247173	0.112364	0.709278	-0.462154	0.308103	-0.0268423		m1-PV2_c	13	15.0682	24.2765	9.20833	2.03608	0.0967198	0.047503	0.958931	-0.385129	0.567818
m1-PV2_c	14	16.7424	26.7879	10.0455	3.75584	1.17027	0.311588	1.35153	0.0645516	0.541784	0.373885		m2PV4RAPA	42	7.40673	23.0432	15.6364	2.7802	0.19344	0.0695777	0.528774	0	0.417139	0.177803		m1-PV2_c	14	16.7424	26.7879	10.0455	1.46615	0.521212	0.355497	0.630981	-0.346616	0.445649	0.0518854		m1-PV2_c	14	16.7424	26.7879	10.0455	3.00261	1.0478	0.348963	1.209	-0.477559	0.529552
m1-PV2_c	15	17.5795	25.9508	8.37121	1.60936	0.354476	0.220259	0.73589	0	0.379308	0.19225		m2PV4RAPA	43	8.2297	26.335	18.1053	1.85781	0.479281	0.257982	0.547657	0	0.347654	0.102611		m1-PV2_c	15	17.5795	25.9508	8.37121	0.752265	0.326698	0.434286	0.462106	-0.155225	0.231077	0.0390264		m1-PV2_c	15	17.5795	25.9508	8.37121	1.31969	0.137557	0.104235	0.644798	-0.261887	0.346616
m1-PV2_c	16	17.5795	23.4394	5.85985	2.03293	0.398786	0.196163	0.657568	0.108931	0.523831	0.346926		m2PV4RAPA	44	9.05267	12.3445	3.29188	0.844699	0.275458	0.326102	0.476017	0.0977535	0.38583	0.256601		m1-PV2_c	16	17.5795	23.4394	5.85985	1.51528	0.0967198	0.0638298	0.548079	-0.423641	0.462154	0.0165055		m1-PV2_c	16	17.5795	23.4394	5.85985	1.16064	0.386879	0.333333	0.644798	-0.308103	0.308103
m1-PV2_c	17	19.2538	27.625	8.37121	2.15551	0.452509	0.209931	0.720907	0.0257108	0.493205	0.257491		m2PV4RAPA	45	9.05267	26.335	17.2824	3.67649	0.934958	0.254308	1.04618	0	0.538738	0.21273		m1-PV2_c	17	19.2538	27.625	8.37121	1.54089	0.451359	0.29292	0.644799	-0.231077	0.462154	0.053918		m1-PV2_c	17	19.2538	27.625	8.37121	1.16483	0.0322399	0.0276779	0.322399	-0.346616	0.385129
m1-PV2_c	18	20.0909	27.625	7.53409	2.24781	0.68854	0.306317	0.767539	0.115539	0.535038	0.298351		m2PV4RAPA	46	9.05267	27.158	18.1053	3.1467	0.514502	0.163505	0.733047	0.0287533	0.417218	0.1738		m1-PV2_c	18	20.0909	27.625	7.53409	1.47229	0.569572	0.386861	0.569572	-0.308103	0.308103	0.0755993		m1-PV2_c	18	20.0909	27.625	7.53409	1.56901	0.386879	0.246575	0.709278	-0.205402	0.462154
m1-PV2_c	19	20.928	27.625	6.69697	2.10287	0.19231	0.091451	0.535043	0.161137	0.490661	0.314003		m2PV4RAPA	47	9.87564	18.9283	9.05267	1.0793	0.34229	0.31714	0.421641	0	0.31683	0.119225		m1-PV2_c	19	20.928	27.625	6.69697	1.02235	0.11963	0.117015	0.451359	-0.19952	0.256752	-0.0178633		m1-PV2_c	19	20.928	27.625	6.69697	1.58785	0.150571	0.0948268	0.485797	-0.471782	0.433145
m1-PV2_c	20	22.6023	27.625	5.02273	1.40709	0.464971	0.330449	0.698262	0.192564	0.430587	0.280144		m2PV4RAPA	48	9.87564	18.1053	8.2297	1.69279	0.635871	0.375635	0.77644	0	0.627266	0.205693		m1-PV2_c	20	22.6023	27.625	5.02273	0.902718	0.386879	0.428571	0.644799	-0.154051	0.346616	0.0770257		m1-PV2_c	20	22.6023	27.625	5.02273	0.875084	0.257919	0.294737	0.419119	-0.291597	0.385129
													m2PV4RAPA	49	9.87564	16.4594	6.58376	0.559453	0.101952	0.182234	0.251802	0	0.250746	0.0849747
Group	Track #	Start (sec)	End (sec)	Duration (sec)	Total disp. (μm)	Net disp. (μm)	Linearity (%)	Search radius (μm)	Min. speed (μm/sec)	Max. speed (μm/sec)	Avg. speed (μm/sec)		m2PV4RAPA	50	10.6986	27.158	16.4594	3.15847	0.203903	0.0645576	0.685386	0	0.441555	0.191895
m1PV2_d	0	0	27.625	27.625	3.51202	0.824832	0.23486	0.925827	0.0175488	0.328017	0.127132		m2PV4RAPA	51	11.5216	23.8661	12.3445	2.8331	0.856936	0.302473	1.36538	0	0.616013	0.229502
m1PV2_d	1	0	27.625	27.625	3.5379	1.15901	0.327599	1.19488	0.0184262	0.266553	0.128069		m2PV4RAPA	52	11.5216	26.335	14.8135	2.03054	0.203903	0.100418	0.519853	0	0.327667	0.137074
m1PV2_d	2	0	27.625	27.625	3.88538	1.06632	0.274443	1.08854	0.0127466	0.403715	0.140647		m2PV4RAPA	53	12.3445	27.158	14.8135	3.1613	0.5951	0.188245	1.10347	0	0.422632	0.213407
m1PV2_d	3	2.51136	15.0682	12.5568	1.01082	0.357543	0.353715	0.528908	0	0.260181	0.0804999		m2PV4RAPA	54	13.1675	23.8661	10.6986	1.55901	0.469005	0.300834	0.563046	0	0.389413	0.145721
m1PV2_d	4	5.85985	13.3939	7.53409	0.988511	0.190952	0.193171	0.330929	0	0.378149	0.131205		m2PV4RAPA	55	13.1675	27.158	13.9905	2.04449	0.364753	0.178407	0.574016	0	0.441876	0.146135
m1PV2_d	5	8.37121	20.928	12.5568	1.50575	0.764269	0.507565	0.827205	0.0688382	0.201022	0.119915		m2PV4RAPA	56	13.1675	17.2824	4.11485	0.831926	0.412873	0.496285	0.548079	0	0.484585	0.202177
m1PV2_d	6	9.20833	27.625	18.4167	2.72523	0.781211	0.286659	0.864385	0.019362	0.32056	0.147976		m2PV4RAPA	57	13.1675	26.335	13.1675	2.71872	0.409682	0.150689	0.894751	0	0.471991	0.206472
m1PV2_d	7	9.20833	12.5568	3.34848	0.428028	0.241692	0.564664	0.297237	0	0.328597	0.127827		m2PV4RAPA	58	13.9905	23.8661	9.87564	2.12835	0.620147	0.291374	0.620147	0	0.475332	0.215516
m1PV2_d	8	20.0909	26.7879	6.69697	0.467924	0.200764	0.429052	0.288363	0	0.272127	0.069871		m2PV4RAPA	59	13.9905	27.158	13.1675	3.3331	0.142546	0.0427667	0.40731	0	0.492296	0.253131
m1PV2_d	9	22.6023	27.625	5.02273	0.910354	0.232485	0.255379	0.299834	0.0874224	0.262975	0.181247		m2PV4RAPA	60	14.8135	23.8661	9.05267	1.35824	0.196108	0.144384	0.456761	0	0.414664	0.150038
m1PV2_e	0	0	27.625	27.625	3.32537	0.985606	0.29639	0.995616	0.00731857	0.35569	0.120375		m2PV4RAPA	61	14.8135	20.5742	5.76079	1.27029	0.373049	0.293672	0.623305	0.0711397	0.346491	0.220507
m1PV2_e	1	0	7.53409	7.53409	1.20983	0.431748	0.356868	0.627746	0	0.497742	0.16058		m2PV4RAPA	62	15.6364	27.158	11.5216	1.9698	0.467972	0.237573	0.624786	0.0478397	0.391751	0.170966
m1PV2_e	2	0	27.625	27.625	5.06746	0.924704	0.182479	0.950129	0.0243598	0.518688	0.183437		m2PV4RAPA	63	16.4594	23.8661	7.40673	1.13341	0.711493	0.627744	0.766334	0	0.623616	0.153025
m1PV2_e	3	0	27.625	27.625	2.95468	0.937641	0.317342	1.0271	0.0263597	0.256883	0.106957		m2PV4RAPA	64	18.1053	27.158	9.05267	2.26241	0.245108	0.108339	0.572549	0.0564991	0.44017	0.249916
m1PV2_e	4	1.67424	9.20833	7.53409	1.60152	0.927361	0.579052	0.927361	0.127852	0.405383	0.212569		m2PV4RAPA	65	18.9283	27.158	8.2297	2.16632	0.840715	0.388085	0.939947	0.0738693	0.437504	0.263232
m1PV2_e	5	8.37121	17.5795	9.20833	1.46793	0.437456	0.298008	0.765354	0	0.370445	0.159414		m2PV4RAPA	66	20.5742	27.158	6.58376	1.00548	0.288363	0.286791	0.414744	0	0.377335	0.152722
m1PV2_e	6	9.20833	15.9053	6.69697	1.03422	0.0644798	0.0623463	0.451359	0	0.348135	0.154431		m2PV4RAPA	67	20.5742	27.158	6.58376	2.01739	0.697456	0.345723	0.924617	0.0673901	0.490863	0.306419
m1PV2_e	7	12.5568	15.0682	2.51136	0.166261	0.137624	0.827759	0.137624	0	0.108931	0.0662035		m2PV4RAPA	68	21.3972	27.158	5.76079	0.498359	0.419119	0.840998	0.420357	0	0.509139	0.0865089
m1PV2_e	8	15.0682	22.6023	7.53409	1.4707	0.530062	0.360414	0.581213	0	0.466066	0.195207		m2PV4RAPA	69	21.3972	27.158	5.76079	1.17561	0.0644799	0.0548482	0.312993	0.0272822	0.350393	0.20407
m1PV2_e	9	15.9053	18.4167	2.51136	0.695641	0.481438	0.692078	0.481438	0.257216	0.301752	0.276997		m2PV4RAPA	70	22.2202	25.5121	3.29188	0.930853	0.483599	0.519522	0.519853	0.0800208	0.374053	0.282773
m1PV2_e	10	20.0909	27.625	7.53409	0.786827	0.168212	0.213785	0.22929	0.0148036	0.204859	0.104436		m2PV4RAPA	71	23.0432	27.158	4.11485	0.720786	0.201463	0.279505	0.445056	0	0.517987	0.175167
m1PV2_e	11	21.7652	25.1136	3.34848	0.580653	0.153308	0.264027	0.223534	0.0557541	0.267026	0.173408		m2PV4RAPA	72	23.0432	25.5121	2.46891	0.466118	0.246811	0.529504	0.246811	0.123883	0.244893	0.188795
m1PV2_e	12	24.2765	25.9508	1.67424	0.677038	0.0322399	0.047619	0.354639	0.385129	0.423641	0.404385		m2PV4RAPA	73	23.8661	27.158	3.29188	0.837883	0.0961209	0.114719	0.379386	0.112018	0.363326	0.25453
m1PV2_f	0	0	27.625	27.625	3.19282	0.869443	0.272312	1.06576	0.0324128	0.285903	0.115577		m3PV2b	0	0	18.1053	18.1053	3.50756	1.02788	0.293048	1.45972	0	0.79163	0.193731
m1PV2_f	1	0	27.625	27.625	4.34163	1.01235	0.233173	1.04024	0.0154226	0.41658	0.157163		m3PV2b	1	0	27.158	27.158	1.55002	0.222675	0.14366	0.34152	0.011795	0.171087	0.0570742
m1PV2_f	2	0	27.625	27.625	3.95771	0.780566	0.197227	0.968379	0.0160583	0.418205	0.143266		m3PV2b	2	0	27.158	27.158	2.4706	0.69395	0.280883	0.904185	0.00764482	0.354024	0.0909715
m1PV2_f	3	0	27.625	27.625	5.39543	1.3049	0.241853	1.5509	0.0288712	0.447531	0.19531		m3PV2b	3	0	12.3445	12.3445	2.20015	1.11251	0.505652	1.24573	0	0.687233	0.178228
m1PV2_f	4	12.5568	27.625	15.0682	2.75076	0.250394	0.0910274	0.620334	0	0.367613	0.182554		m3PV2b	4	0	26.335	26.335	4.32762	0.706359	0.163221	0.911883	0	0.449949	0.164329
m1PV2_f	5	14.2311	27.625	13.3939	2.54818	0.682496	0.267837	0.682496	0	0.399798	0.190248		m3PV2b	5	1.64594	11.5216	9.87564	1.75753	0.403965	0.229848	0.642376	0	0.609518	0.177966
m1PV2_f	6	17.5795	27.625	10.0455	2.18811	0.427954	0.195581	0.684975	0.0243577	0.386197	0.217821		m3PV2b	6	4.11485	27.158	23.0432	4.23299	0.484249	0.114399	0.810855	0.0175196	0.423744	0.183698
m1PV2_f	7	18.4167	27.625	9.20833	2.23218	0.419862	0.188096	0.582261	0.0822009	0.449457	0.242408		m3PV2b	7	7.40673	27.158	19.7513	3.21441	1.07023	0.332947	1.16108	0	0.554903	0.162745
m1PV2_f	8	21.7652	25.9508	4.18561	0.517136	0.163227	0.315636	0.23471	0.0574116	0.163396	0.123551		m3PV2b	8	13.9905	27.158	13.1675	3.28296	0.259927	0.0791745	0.664643	0.0676394	0.437637	0.249323
m1PV2_f	9	21.7652	27.625	5.85985	1.00938	0.392216	0.388572	0.392216	0.0152235	0.270019	0.172253		m3PV2b	9	16.4594	23.8661	7.40673	1.80348	0.260488	0.144436	0.551865	0.0333079	0.404848	0.243493
m1PV2_g	0	0	27.625	27.625	3.07119	0.750994	0.244529	0.87094	0.00599645	0.273606	0.111174		m3PV2b	10	20.5742	27.158	6.58376	1.39268	0.077673	0.0557725	0.439381	0.105937	0.356845	0.211532
m1PV2_g	1	0	27.625	27.625	6.32397	0.677315	0.107103	0.97119	0.0128609	0.438739	0.228922		m3PV2crapa	0	0	27.158	27.158	2.94271	0.57985	0.197047	0.804372	0	0.279381	0.108355
m1PV2_g	2	0	27.625	27.625	4.54152	1.2446	0.274049	1.2446	0.0403551	0.326152	0.164399		m3PV2crapa	1	0	27.158	27.158	3.06593	0.31334	0.102201	0.540183	0.0103609	0.438639	0.112892
m1PV2_g	3	0	24.2765	24.2765	5.664	0.216325	0.0381931	1.27867	0	0.540974	0.233312		m3PV2crapa	2	6.58376	16.4594	9.87564	1.98488	0.187989	0.0947106	0.402999	0	0.366214	0.200988
m1PV2_g	4	3.34848	27.625	24.2765	4.13668	0.618143	0.14943	0.73237	0	0.396514	0.170398		m3PV2crapa	3	6.58376	18.9283	12.3445	2.01047	0.634518	0.315607	0.634518	0	0.52145	0.162863
m1PV2_g	5	5.85985	27.625	21.7652	3.32094	1.39491	0.420036	1.48444	0	0.495193	0.15258		m3PV2crapa	4	6.58376	15.6364	9.05267	0.579278	0.116243	0.200668	0.251802	0	0.175196	0.0639897
m1PV2_g	6	10.0455	25.9508	15.9053	3.29281	0.307737	0.0934571	0.476017	0.036465	0.459369	0.207026		m3PV2crapa	5	9.05267	27.158	18.1053	3.58956	0.0644798	0.0179632	0.758838	0.0391751	0.391751	0.19826
m1PV2_g	7	10.0455	21.7652	11.7197	1.94348	0.851158	0.437956	0.851158	0	0.36674	0.16583		m3PV2crapa	6	12.3445	27.158	14.8135	1.0638	0.202498	0.190354	0.431617	0.0139911	0.246944	0.0718128
m1PV2_g	8	19.2538	27.625	8.37121	1.3156	0.22383	0.170135	0.454546	0	0.32094	0.157158		m3PV2crapa	7	18.9283	21.3972	2.46891	0.179807	0.0821257	0.456743	0.0886191	0.0369346	0.107682	0.0728287
m1PV2_g	9	21.7652	27.625	5.85985	0.939184	0.209749	0.223331	0.320475	0.0148938	0.355071	0.160274		m3PV2crapa	8	19.7513	24.6891	4.93782	0.985523	0.262359	0.266213	0.322399	0.0886864	0.355226	0.199587
													m3PV2RAPA	0	0	1.64594	1.64594	0.652817	0.464971	0.712253	0.464971	0.334712	0.458533	0.396623
Group	Track #	Start (sec)	End (sec)	Duration (sec)	Total disp. (μm)	Net disp. (μm)	Linearity (%)	Search radius (μm)	Min. speed (μm/sec)	Max. speed (μm/sec)	Avg. speed (μm/sec)		m3PV2RAPA	1	0	27.158	27.158	5.31343	0.458046	0.0862054	0.760229	0	0.582504	0.195649
m2PV1_a	0	0	26.591	26.591	3.85459	0.168424	0.0436944	0.448518	0.0381548	0.313922	0.144958		m3PV2RAPA	2	0	27.158	27.158	3.33219	0.11092	0.0332874	0.386879	0	0.360579	0.122697
m2PV1_a	1	0	26.591	26.591	5.1648	0.402463	0.0779242	0.677038	0	0.448125	0.194231		m3PV2RAPA	3	0	6.58376	6.58376	0.997448	0.799576	0.801622	0.799576	0	0.491356	0.151501
m2PV1_a	2	0	15.31	15.31	2.70963	0.597182	0.220392	0.65098	0	0.482707	0.176985		m3PV2RAPA	4	0	27.158	27.158	4.92458	0.354639	0.0720141	1.18709	0.010019	0.494677	0.181331
m2PV1_a	3	7.25209	26.591	19.3389	3.05032	0.502306	0.164673	1.05059	0	0.393579	0.157729		m3PV2RAPA	5	0	23.8661	23.8661	3.44422	0.363643	0.105581	0.723095	0.0159353	0.507032	0.144314
m2PV1_a	4	20.9505	26.591	5.64052	0.781957	0.108894	0.139258	0.293456	0.0229686	0.283599	0.138632		m3PV2RAPA	6	0	27.158	27.158	3.3712	0.136325	0.0404382	0.399471	0.0251456	0.333402	0.124133
m2PV1_b	0	0	24.1736	24.1736	4.6183	0.958656	0.207578	1.30459	0.00814003	0.56513	0.191047		m3PV2RAPA	7	0	14.8135	14.8135	2.7062	0.775919	0.286719	1.16287	0	0.517287	0.182685
m2PV1_b	1	0	26.591	26.591	3.49934	0.431666	0.123356	0.521122	0.0405435	0.3096	0.131599		m3PV2RAPA	8	0	27.158	27.158	4.9961	1.14683	0.229544	1.14683	0.00977363	0.452502	0.183964
m2PV1_b	2	4.02894	19.3389	15.31	2.15009	0.677038	0.314889	0.870478	0	0.473709	0.140437		m3PV2RAPA	9	0	27.158	27.158	5.18926	0.78422	0.151124	0.894798	0.0272055	0.506371	0.191077
m2PV1_b	3	6.4463	26.591	20.1447	4.69531	1.25479	0.267243	1.32206	0	0.49375	0.233079		m3PV2RAPA	10	0	27.158	27.158	2.90887	0.139491	0.0479537	0.391184	0	0.373927	0.107109
m2PV1_b	4	7.25209	26.591	19.3389	5.33951	1.48681	0.278454	1.55766	0.0473914	0.567105	0.276102		m3PV2RAPA	11	0	13.9905	13.9905	3.03491	1.39975	0.461216	1.39975	0	0.599239	0.216926
m2PV1_b	5	17.7273	26.591	8.86367	1.59292	0.813699	0.510823	0.815543	0.0273089	0.434971	0.179713		m3PV2RAPA	12	0	20.5742	20.5742	4.81404	0.641206	0.133195	1.22554	0	0.613154	0.233984
m2PV1_b	6	22.5621	26.591	4.02894	1.33261	0.531714	0.399003	0.8981	0.109978	0.423585	0.330759		m3PV2RAPA	13	0.82297	11.5216	10.6986	1.14513	0.19344	0.168924	0.517911	0	0.422091	0.107035
m2PV1_c	0	0	11.281	11.281	2.24938	1.19753	0.532383	1.19753	0	0.647445	0.199395		m3PV2RAPA	14	0.82297	2.46891	1.64594	0.361172	0.118895	0.329192	0.216272	0.17607	0.262795	0.219432
m2PV1_c	1	0	1.61158	1.61158	0.398835	0.135073	0.33867	0.266954	0.163667	0.331295	0.247481		m3PV2RAPA	15	2.46891	27.158	24.6891	4.53181	0.584474	0.128971	0.815001	0.0106997	0.484951	0.183555
m2PV1_c	2	0	25.7852	25.7852	4.04866	0.548079	0.135373	0.709278	0	0.506096	0.157015		m3PV2RAPA	16	2.46891	25.5121	23.0432	3.17312	0.67319	0.212153	1.07773	0	0.421929	0.137704
m2PV1_c	3	0	26.591	26.591	5.78194	1.14628	0.198252	1.25125	0	0.476256	0.21744		m3PV2RAPA	17	4.11485	5.76079	1.64594	0.335529	0.325106	0.968936	0.325106	0.0652652	0.34244	0.203852
m2PV1_c	4	0	26.591	26.591	4.93876	0.274796	0.0556407	0.655756	0.0431997	0.410238	0.185731		m3PV2RAPA	18	5.76079	16.4594	10.6986	3.17772	0.554677	0.174552	0.952034	0.0690341	0.50807	0.297022
m2PV1_c	5	0	10.4752	10.4752	2.47705	0.0964478	0.0389365	0.490228	0	0.549891	0.236467		m3PV2RAPA	19	7.40673	13.9905	6.58376	1.75095	0.432544	0.247033	0.479281	0.058841	0.480157	0.265951
m2PV1_c	6	0.805788	25.7852	24.9794	4.8451	0.517668	0.106844	1.11679	0	0.564141	0.193964		m3PV2RAPA	20	8.2297	25.5121	17.2824	3.35711	0.992422	0.295618	1.19167	0	0.519617	0.19425
m2PV1_c	7	0.805788	9.66945	8.86367	1.22611	0.21562	0.175856	0.360293	0	0.350987	0.13833		m3PV2RAPA	21	8.2297	23.8661	15.6364	3.04315	0.124957	0.0410618	0.635813	0	0.535552	0.194619
m2PV1_c	8	3.22315	15.31	12.0868	1.75532	0.619309	0.352817	0.834648	0	0.501152	0.145226		m3PV2RAPA	22	10.6986	25.5121	14.8135	3.30452	0.84626	0.256091	1.0541	0	0.724894	0.223076
m2PV1_c	9	10.4752	26.591	16.1158	4.20744	0.108002	0.0256694	0.689823	0.0252803	0.503421	0.261076		m3PV2RAPA	23	10.6986	27.158	16.4594	3.00715	0.905498	0.301115	0.941449	0	0.58421	0.182701
m2PV1_c	10	15.31	26.591	11.281	2.23481	0.34427	0.154049	0.491923	0	0.425905	0.198103		m3PV2RAPA	24	13.1675	15.6364	2.46891	0.200746	0.190146	0.947198	0.190146	0.00535164	0.209196	0.0813097
m2PV1_c	11	21.7563	24.9794	3.22315	0.290159	0.1612	0.555556	0.225679	0.00924103	0.270832	0.0900235		m3PV2RAPA	25	15.6364	23.0432	7.40673	1.384	0.664643	0.480232	0.664643	0	0.683455	0.186858
m2PV1_c	12	21.7563	26.591	4.83473	1.10752	0.324007	0.292552	0.419119	0.00409972	0.477908	0.229076		m3PV2RAPA	26	16.4594	22.2202	5.76079	0.809457	0.584335	0.721885	0.584335	0	0.298349	0.140512
m2PV1_d	0	0	12.0868	12.0868	2.91279	0.355228	0.121954	0.547585	0.0547638	0.467072	0.240989		m3PV2RAPA	27	18.1053	22.2202	4.11485	1.21953	0.077978	0.0639408	0.4544	0.0713728	0.470509	0.296374
m2PV1_d	1	0	2.41736	2.41736	0.422276	0.205464	0.486562	0.235253	0.0344135	0.271892	0.174685		m3PV2RAPA	28	18.1053	27.158	9.05267	1.46481	0.174212	0.118931	0.458959	0.0260396	0.36403	0.16181
m2PV1_d	2	0	26.591	26.591	3.67743	0.222988	0.0606368	0.612559	0	0.368444	0.138296		m3PV2RAPA	29	18.9283	27.158	8.2297	1.63967	0.481685	0.293769	0.481685	0.0220159	0.396548	0.199238
m2PV1_d	3	0	7.25209	7.25209	0.563462	0.102642	0.182162	0.322802	0	0.320708	0.0776966		m3PV2RAPA	30	19.7513	23.8661	4.11485	1.36195	0.342715	0.251636	0.572383	0.0916842	0.563087	0.330984
m2PV1_d	4	0	1.61158	1.61158	0.353731	0.233056	0.658849	0.271386	0.102192	0.336796	0.219494		m3PV2RAPA	31	20.5742	27.158	6.58376	1.23769	0.571293	0.461578	0.571293	0.0473099	0.374163	0.187992
m2PV1_d	5	0	26.591	26.591	1.39887	0.272599	0.19487	0.272599	0	0.142538	0.052607		m3PV2RAPA	32	20.5742	23.8661	3.29188	0.97778	0.105127	0.107516	0.393538	0.0706239	0.478193	0.297028
m2PV1_d	6	0	8.86367	8.86367	1.54502	0.507176	0.328266	0.707237	0.0201791	0.356641	0.174309		m3PV2RAPA	33	23.0432	25.5121	2.46891	0.863714	0.613407	0.710197	0.613407	0.339015	0.357883	0.349836
m2PV1_d	7	0	7.25209	7.25209	1.31031	0.333048	0.254175	0.659578	0	0.764128	0.18068		m3PV2RAPA	34	23.8661	25.5121	1.64594	0.477109	0.474802	0.995165	0.474802	0.266339	0.313401	0.28987
m2PV1_d	8	0	13.6984	13.6984	2.88955	0.856441	0.296392	0.922538	0	0.535625	0.210941		m3PV8RAPA	0	0	27.158	27.158	4.20208	1.13514	0.270138	1.24007	0.00587627	0.437991	0.154727
m2PV1_d	9	0.805788	5.64052	4.83473	0.174899	0.0322399	0.184335	0.0825745	0	0.102477	0.0361755		m3PV8RAPA	1	0	27.158	27.158	4.08593	0.461396	0.112923	0.794109	0.010278	0.365839	0.15045
m2PV1_d	10	3.22315	26.591	23.3678	2.89057	0.281964	0.0975461	0.49844	0	0.376978	0.123699		m3PV8RAPA	2	0	27.158	27.158	5.06152	0.628674	0.124207	1.13774	0	0.492123	0.186373
m2PV1_d	11	5.64052	16.1158	10.4752	1.36066	0.0909905	0.0668723	0.399323	0	0.36507	0.129893		m3PV8RAPA	3	0	13.9905	13.9905	2.27997	0.374514	0.164263	0.646874	0	0.728859	0.162966
m2PV1_d	12	5.64052	11.281	5.64052	0.776976	0.259927	0.334536	0.284532	0	0.30471	0.137749		m3PV8RAPA	4	0	24.6891	24.6891	4.61507	1.21566	0.26341	1.40034	0	0.49896	0.186928
m2PV1_d	13	9.66945	26.591	16.9215	1.71066	0.548609	0.3207	0.6117	0.0178402	0.359897	0.101094		m3PV8RAPA	5	0	25.5121	25.5121	3.01386	0.51722	0.171614	0.660258	0	0.419573	0.118135
m2PV1_d	14	9.66945	15.31	5.64052	1.15996	0.203161	0.175145	0.446957	0.0440415	0.453554	0.205648		m3PV8RAPA	6	0	26.335	26.335	3.51466	1.02654	0.292073	1.09093	0	0.58326	0.133459
m2PV1_d	15	9.66945	24.9794	15.31	2.60482	0.995432	0.38215	1.06568	0	0.723451	0.170139		m3PV8RAPA	7	0	13.9905	13.9905	2.42419	0.553661	0.228391	0.579909	0.0168274	0.370208	0.173274
m2PV1_d	16	9.66945	21.7563	12.0868	1.17805	0.362948	0.308094	0.49035	0	0.466537	0.0974654		m3PV8RAPA	8	0	27.158	27.158	5.54411	0.169681	0.0306057	0.692998	0	0.4758	0.204143
m2PV1_d	17	11.281	15.31	4.02894	0.760802	0.184892	0.243023	0.399943	0.0351326	0.430789	0.188834		m3PV8RAPA	9	0	27.158	27.158	4.30815	0.359223	0.0833822	0.670869	0	0.377385	0.158633
m2PV1_d	18	13.6984	26.591	12.8926	1.60353	0.423825	0.264307	0.700575	0.0288226	0.359166	0.124376		m3PV8RAPA	10	0	13.9905	13.9905	2.20073	0.0324712	0.0147547	0.579267	0	0.454701	0.157302
m2PV1_d	19	16.1158	26.591	10.4752	1.38424	0.212908	0.153809	0.407311	0	0.379103	0.132144		m3PV8RAPA	11	0	27.158	27.158	5.41173	1.01931	0.188353	1.30594	0	0.573704	0.199268
m2PV1_d	20	16.1158	24.9794	8.86367	1.30388	0.826977	0.634244	0.917144	0.0254487	0.427623	0.147104		m3PV8RAPA	12	0	27.158	27.158	2.94057	0.173617	0.059042	0.420558	0	0.363301	0.108277
m2PV1_d	21	16.1158	21.7563	5.64052	1.15882	0.483837	0.417527	0.543213	0	0.612231	0.205445		m3PV8RAPA	13	0	27.158	27.158	3.78756	0.232485	0.0613813	0.718761	0	0.516604	0.139464
m2PV1_d	22	17.7273	24.1736	6.4463	0.920003	0.514073	0.558773	0.613614	0	0.551655	0.142718		m3PV8RAPA	14	0	27.158	27.158	4.90416	0.216261	0.0440974	0.956698	0	0.522489	0.180579
m2PV1_d	23	20.1447	25.7852	5.64052	1.19944	0.487879	0.406755	0.563866	0	0.380231	0.212648		m3PV8RAPA	15	0.82297	6.58376	5.76079	1.6985	0.275458	0.162177	0.695964	0.0658697	0.476586	0.294839
m2PV1_d	24	21.7563	26.591	4.83473	0.614808	0.32847	0.534265	0.336079	0.06977	0.185917	0.127165		m3PV8RAPA	16	0.82297	26.335	25.5121	6.35776	0.275248	0.0432933	0.877021	0.0129555	0.527047	0.249206
m2PV1_e	0	0	26.591	26.591	4.47257	0.386028	0.0863103	0.692711	0	0.400104	0.168198		m3PV8RAPA	17	0.82297	27.158	26.335	5.00818	0.364	0.0726812	0.637956	0.00923366	0.402422	0.190172
m2PV1_e	1	0	9.66945	9.66945	1.6315	0.12896	0.0790436	0.773758	0	0.430399	0.168727		m3PV8RAPA	18	0.82297	14.8135	13.9905	2.74475	0.651866	0.237495	0.966562	0	0.433751	0.196187
m2PV1_e	2	0	26.591	26.591	5.28577	0.690947	0.130718	0.769941	0.0276126	0.481789	0.198781		m3PV8RAPA	19	0.82297	27.158	26.335	5.42773	1.1396	0.209959	1.26049	0	0.734783	0.206103
m2PV1_e	3	0	26.591	26.591	7.34067	0.336305	0.0458139	1.07316	0.0368275	0.514138	0.276059		m3PV8RAPA	20	2.46891	13.9905	11.5216	1.73158	0.565548	0.326608	0.668635	0	0.507561	0.15029
m2PV1_e	4	0	26.591	26.591	5.49074	0.822987	0.149886	1.03896	0.0408028	0.421677	0.206489		m3PV8RAPA	21	2.46891	23.8661	21.3972	4.24953	0.511996	0.120483	1.11253	0	0.654031	0.198602
m2PV1_e	5	0	26.591	26.591	5.16783	0.517254	0.100091	0.851769	0.00323417	0.488586	0.194345		m3PV8RAPA	22	2.46891	27.158	24.6891	3.61301	0.120151	0.0332551	0.549026	0	0.450429	0.14634
m2PV1_e	6	4.83473	26.591	21.7563	5.87822	1.15804	0.197005	1.2002	0.0787889	0.52978	0.270185		m3PV8RAPA	23	3.29188	27.158	23.8661	3.96675	0.578399	0.145812	0.753201	0.00967083	0.477051	0.166208
m2PV1_e	7	5.64052	26.591	20.9505	6.60141	1.41636	0.214554	1.612	0	0.757153	0.315096		m3PV8RAPA	24	3.29188	27.158	23.8661	3.63993	0.487879	0.134035	0.838238	0	0.495553	0.152514
m2PV1_e	8	13.6984	26.591	12.8926	3.35395	0.836376	0.24937	1.10565	0.0240378	0.536029	0.260145		m3PV8RAPA	25	3.29188	12.3445	9.05267	1.16565	0.746099	0.640071	0.746099	0	0.692428	0.128763
m2PV1_e	9	17.7273	26.591	8.86367	2.06516	0.938841	0.45461	1.00927	0.0248074	0.565204	0.232991		m3PV8RAPA	26	3.29188	27.158	23.8661	5.58271	0.619141	0.110903	0.821257	0	0.501686	0.233918
m2PV1_e	10	20.1447	26.591	6.4463	1.76886	0.437799	0.247504	0.772817	0.0330784	0.46831	0.274399		m3PV8RAPA	27	4.11485	25.5121	21.3972	2.69815	0.5123	0.189871	0.667374	0.0101857	0.48015	0.126098
m2PV1_e	11	20.9505	26.591	5.64052	2.41209	0.550497	0.228224	0.832171	0.207472	0.625303	0.427636		m3PV8RAPA	28	4.11485	27.158	23.0432	3.35243	0.879207	0.26226	0.973494	0	0.459294	0.145485
m2PV1_e	12	22.5621	26.591	4.02894	1.29109	0.651469	0.504588	0.651469	0.213072	0.396245	0.320454		m3PV8RAPA	29	4.93782	17.2824	12.3445	1.35716	0.744316	0.548437	0.744316	0	0.336997	0.10994
m2PV1_e	13	22.5621	26.591	4.02894	0.875663	0.272041	0.310668	0.387028	0.104334	0.384554	0.217343		m3PV8RAPA	30	6.58376	9.87564	3.29188	0.389339	0.0877021	0.225259	0.164392	0.0181467	0.184763	0.118273
m2PV1-f	0	0	24.1736	24.1736	4.6157	0.451136	0.0977396	0.809388	0	0.696346	0.190939		m3PV8RAPA	31	6.58376	25.5121	18.9283	3.30968	0.721307	0.217939	0.742375	0	0.53936	0.174853
m2PV1-f	1	0	16.9215	16.9215	3.56707	0.882273	0.247338	1.13904	0	0.788485	0.210801		m3PV8RAPA	32	6.58376	27.158	20.5742	3.04901	0.571392	0.187402	1.02435	0	0.514546	0.148196
m2PV1-f	2	0	24.9794	24.9794	5.14696	0.367592	0.0714192	1.05797	0	0.549487	0.206048		m3PV8RAPA	33	7.40673	20.5742	13.1675	2.63005	0.617524	0.234796	0.914721	0	0.723705	0.199738
m2PV1-f	3	0	8.05788	8.05788	0.818838	0.407806	0.498031	0.407806	0	0.408706	0.10162		m3PV8RAPA	34	7.40673	27.158	19.7513	3.62018	0.556527	0.153729	0.800825	0.0217821	0.455847	0.183288
m2PV1-f	4	1.61158	16.1158	14.5042	2.61844	0.668129	0.255163	0.775128	0	0.549891	0.18053		m3PV8RAPA	35	9.05267	24.6891	15.6364	2.97296	1.21361	0.408215	1.35446	0	0.456856	0.190131
m2PV1-f	5	3.22315	20.1447	16.9215	3.63746	1.70665	0.469188	1.964	0	0.809041	0.21496		m3PV8RAPA	36	9.87564	26.335	16.4594	2.99944	0.393802	0.131292	0.937179	0.0141314	0.481726	0.182232
m2PV1-f	6	6.4463	26.591	20.1447	3.25008	1.19425	0.367454	1.29361	0	0.487934	0.161337		m3PV8RAPA	37	10.6986	27.158	16.4594	2.53074	0.318038	0.12567	0.72321	0	0.4512	0.153757
m2PV1-f	7	12.0868	26.591	14.5042	3.83816	0.874395	0.227816	1.23183	0	0.587052	0.264624		m3PV8RAPA	38	10.6986	27.158	16.4594	2.56078	0.223597	0.087316	0.62417	0	0.502092	0.155582
m2PV1-f	8	14.5042	21.7563	7.25209	0.714872	0.173617	0.242865	0.251802	0	0.266548	0.0985746		m3PV8RAPA	39	13.1675	27.158	13.9905	2.14122	0.189202	0.0883616	0.677316	0.0123883	0.428346	0.153048
m2PV1-f	9	16.9215	25.7852	8.86367	1.99932	0.64929	0.324756	0.720224	0.0228031	0.486748	0.225563		m3PV8RAPA	40	13.1675	25.5121	12.3445	2.28159	0.665031	0.291477	1.07485	0.0232167	0.451296	0.184826
m2PV1-f	10	20.9505	26.591	5.64052	1.24239	0.624138	0.502371	0.624138	0.114569	0.37122	0.220261		m3PV8RAPA	41	13.9905	27.158	13.1675	2.58405	0.23471	0.0908303	0.548079	0.0120398	0.415053	0.196244
m2PV1-f	11	22.5621	25.7852	3.22315	0.772067	0.408514	0.529117	0.556547	0.0645149	0.505147	0.239538		m3PV8RAPA	42	13.9905	27.158	13.1675	3.06853	0.823785	0.268463	0.942769	0	0.577839	0.233038
m2PV1_g	0	0	9.66945	9.66945	1.7487	0.794045	0.454077	0.919601	0	0.780884	0.180848		m3PV8RAPA	43	15.6364	27.158	11.5216	2.10695	0.41098	0.195059	0.700694	0	0.466496	0.18287
m2PV1_g	1	0	13.6984	13.6984	2.31747	0.477266	0.205942	0.670869	0	0.817314	0.169178		m3PV8RAPA	44	15.6364	27.158	11.5216	2.18892	0.224814	0.102706	0.78986	0.0458092	0.369577	0.189985
m2PV1_g	2	0	26.591	26.591	4.37605	0.909453	0.207825	1.21049	0.0338567	0.654278	0.164569		m3PV8RAPA	45	15.6364	27.158	11.5216	2.27706	0.393538	0.172827	0.891186	0.0172503	0.456288	0.197635
m2PV1_g	3	8.86367	21.7563	12.8926	3.186	0.196108	0.061553	0.703569	0	0.823401	0.247118		m3PV8RAPA	46	15.6364	27.158	11.5216	1.59934	0.125786	0.078649	0.636374	0	0.31584	0.138812
m2PV1_h	0	0	9.66945	9.66945	1.7487	0.794045	0.454077	0.919601	0	0.780884	0.180848		m3PV8RAPA	47	16.4594	21.3972	4.93782	1.20982	0.317199	0.262187	0.43851	0.0303541	0.456856	0.245011
m2PV1_h	1	0	26.591	26.591	4.37605	0.909453	0.207825	1.21049	0.0338567	0.654278	0.164569		m3PV8RAPA	48	16.4594	27.158	10.6986	0.963	0.163842	0.170138	0.195458	0	0.217654	0.0900117
m2PV1_h	2	0	13.6984	13.6984	2.31747	0.477266	0.205942	0.670869	0	0.817314	0.169178		m3PV8RAPA	49	17.2824	21.3972	4.11485	1.09235	0.581214	0.532075	0.58389	0.0660694	0.47862	0.265466
m2PV1_h	3	8.86367	21.7563	12.8926	3.186	0.196108	0.061553	0.703569	0	0.823401	0.247118		m3PV8RAPA	50	18.9283	22.2202	3.29188	1.03085	0.464101	0.450211	0.517627	0.123192	0.490689	0.31315
m2PV2i	0	0	26.591	26.591	2.75558	0.408668	0.148306	0.457921	0.0180772	0.23121	0.103628		m3PV8RAPA	51	19.7513	23.8661	4.11485	1.49208	0.203903	0.136657	0.657568	0.167229	0.55402	0.362609
m2PV2i	1	0	26.591	26.591	3.67797	0.45187	0.122859	0.656348	0.0178932	0.400104	0.138316		m3PV8RAPA	52	20.5742	26.335	5.76079	0.808574	0.275458	0.340671	0.275458	0.0247147	0.323046	0.140358
m2PV2i	2	0	26.591	26.591	2.07384	0.402055	0.19387	0.45661	0.00973262	0.216368	0.0779902		m3PV8RAPA	53	22.2202	27.158	4.93782	1.12803	0.746099	0.661415	0.746099	0	0.619603	0.228448
m2PV2i	3	0	11.281	11.281	0.624531	0.120702	0.193268	0.187989	0	0.204014	0.0553612		m3PV8RAPA	54	22.2202	27.158	4.93782	0.497115	0.334636	0.673156	0.33896	0	0.29773	0.100675
m2PV2i	4	0	12.8926	12.8926	1.92257	0.563938	0.293325	0.563938	0	0.512196	0.149122		m3PV8RAPA	55	23.0432	27.158	4.11485	0.916036	0.173284	0.189168	0.412872	0.0119004	0.501686	0.222617
m2PV2i	5	0	1.61158	1.61158	0.232266	0.148836	0.640801	0.148836	0.124226	0.164021	0.144123		m3PV8RAPA	56	23.0432	26.335	3.29188	0.483116	0.0476192	0.0985669	0.230994	0	0.280683	0.14676
m2PV2i	6	0	26.591	26.591	4.80929	0.923464	0.192017	0.931168	0	0.534944	0.180862		m4PV4RAPA	0	0	14.8135	14.8135	1.91011	0.582158	0.304777	0.72907	0	0.452227	0.128944
m2PV2i	7	0	2.41736	2.41736	0.189968	0.188871	0.994222	0.188871	0	0.195744	0.0785849		m4PV4RAPA	1	0	27.158	27.158	3.34669	0.54959	0.164219	0.674816	0	0.357695	0.12323
m2PV2i	8	0	25.7852	25.7852	4.67046	0.74331	0.159151	0.74331	0.0220962	0.491133	0.181129		m4PV4RAPA	2	0	27.158	27.158	4.53292	1.08546	0.239462	1.16221	0.0261291	0.416471	0.166909
m2PV2i	9	8.05788	20.9505	12.8926	2.3817	1.0246	0.430197	1.0246	0	0.464465	0.184734		m4PV4RAPA	3	0	23.0432	23.0432	4.27517	0.605627	0.141662	1.39209	0	0.715002	0.185529
m2PV2i	10	16.1158	26.591	10.4752	1.33203	0.0802546	0.0602497	0.484672	0	0.25073	0.12716		m4PV4RAPA	4	0	4.11485	4.11485	0.874546	0.522502	0.597455	0.522502	0.0456526	0.427602	0.212534
m2PV2i	11	20.9505	25.7852	4.83473	1.03485	0.15198	0.146862	0.419119	0	0.43374	0.214045		m4PV4RAPA	5	0	25.5121	25.5121	2.47551	0.109595	0.0442716	0.548079	0	0.391751	0.0970329
													m4PV4RAPA	6	0	27.158	27.158	4.99312	0.147161	0.0294728	0.719825	0.00405096	0.451322	0.183854
Group	Track #	Start (sec)	End (sec)	Duration (sec)	Total disp. (μm)	Net disp. (μm)	Linearity (%)	Search radius (μm)	Min. speed (μm/sec)	Max. speed (μm/sec)	Avg. speed (μm/sec)		m4PV4RAPA	7	0.82297	26.335	25.5121	5.25024	0.429616	0.0818278	1.06341	0.0254144	0.391972	0.205794
m5PV4-a	0	0	28.084	28.084	3.69253	0.0967198	0.0261934	0.644799	0	0.454601	0.131481		m4PV4RAPA	8	1.64594	27.158	25.5121	4.4505	0.833109	0.187195	0.864049	0	0.420028	0.174447
m5PV4-a	1	0	28.084	28.084	4.57588	0.201157	0.0439604	0.45827	0.0436836	0.396287	0.162936		m4PV4RAPA	9	1.64594	27.158	25.5121	3.90615	0.388399	0.0994325	0.734424	0.0336768	0.413256	0.15311
m5PV4-a	2	0	28.084	28.084	5.01263	0.17398	0.0347084	0.749879	0.0235297	0.47054	0.178487		m4PV4RAPA	10	1.64594	23.8661	22.2202	3.85163	0.388983	0.100992	0.61542	0	0.597032	0.173339
m5PV4-a	3	0	28.084	28.084	5.55761	0.441281	0.0794012	0.756542	0	0.428974	0.197892		m4PV4RAPA	11	2.46891	26.335	23.8661	2.79173	0.317526	0.113738	0.80793	0	0.456856	0.116974
m5PV4-a	4	0	14.4675	14.4675	2.79495	0.545305	0.195104	0.757118	0.041969	0.482903	0.193188		m4PV4RAPA	12	3.29188	12.3445	9.05267	0.185979	0.0240302	0.12921	0.0547973	0	0.0665849	0.0205441
m5PV4-a	5	0	28.084	28.084	5.02972	0.966596	0.192177	1.04995	0.0240229	0.484703	0.179096		m4PV4RAPA	13	3.29188	16.4594	13.1675	2.80544	0.692671	0.246903	0.752649	0	0.499412	0.213058
m5PV4-a	6	0	26.3819	26.3819	5.1037	1.21696	0.238447	1.21696	0	0.687105	0.193454		m4PV4RAPA	14	3.29188	18.9283	15.6364	2.33434	0.476017	0.203919	0.593503	0	0.681731	0.149288
m5PV4-a	7	0.85103	28.084	27.233	6.19385	0.360453	0.0581954	0.839405	0	0.482177	0.227439		m4PV4RAPA	15	4.11485	15.6364	11.5216	2.02172	0.509758	0.25214	0.581213	0	0.564272	0.175473
m5PV4-a	8	2.55309	20.4247	17.8716	3.12829	0.205832	0.0657969	0.950091	0	0.604441	0.175042		m4PV4RAPA	16	4.11485	7.40673	3.29188	0.145296	0.0911883	0.627602	0.0911883	0.00992536	0.0783502	0.0441378
m5PV4-a	9	2.55309	28.084	25.5309	2.79722	0.63242	0.226089	0.753267	0.0164411	0.288958	0.109562		m4PV4RAPA	17	4.11485	18.1053	13.9905	2.27953	0.987873	0.433368	0.987873	0	0.531503	0.162934
m5PV4-a	10	2.55309	16.1696	13.6165	2.52339	0.713661	0.282819	1.0246	0.0313994	0.441793	0.185318		m4PV4RAPA	18	4.93782	26.335	21.3972	1.34512	0.0303961	0.0225972	0.43851	0	0.524498	0.0628645
m5PV4-a	11	5.10618	11.9144	6.80824	1.09681	0.32896	0.299924	0.646587	0.0445839	0.269693	0.1611		m4PV4RAPA	19	6.58376	14.8135	8.2297	1.3879	0.261124	0.188142	0.634689	0	0.581857	0.168646
m5PV4-a	12	5.95721	18.7227	12.7655	1.88909	0.27846	0.147405	0.615122	0	0.645327	0.147984		m4PV4RAPA	20	7.40673	13.9905	6.58376	1.18444	0.2827	0.238679	0.503145	0	0.579177	0.179903
m5PV4-a	13	6.80824	17.8716	11.0634	3.20147	0.891712	0.278532	0.95116	0	0.621304	0.289375		m4PV4RAPA	21	7.40673	27.158	19.7513	3.85359	0.921185	0.239046	0.943066	0	0.589877	0.195106
m5PV4-a	14	12.7655	17.0206	4.25515	1.00249	0.159108	0.158713	0.346868	0.178147	0.285757	0.235594		m4PV4RAPA	22	9.05267	27.158	18.1053	4.25337	0.1612	0.0378993	0.60002	0.0528312	0.383977	0.234924
m5PV4-a	15	13.6165	28.084	14.4675	2.32746	0.310074	0.133224	0.465219	0.0171869	0.403346	0.160875		m4PV4RAPA	23	9.87564	20.5742	10.6986	0.0843913	0	0	0.0322399	0	0.0391751	0.00788806
m5PV4-a	16	13.6165	28.084	14.4675	2.43316	0.417039	0.171398	0.690722	0	0.453281	0.168181		m4PV4RAPA	24	9.87564	27.158	17.2824	2.84782	0.12896	0.0452836	0.720105	0	0.592256	0.164782
m5PV4-a	17	16.1696	25.5309	9.36133	1.89639	0.337644	0.178046	0.6582	0.0390259	0.493285	0.202577		m4PV4RAPA	25	12.3445	19.7513	7.40673	0.952093	0.58389	0.61327	0.635871	0	0.633859	0.128544
m5PV4-a	18	21.2758	24.6799	3.40412	0.523777	0.0644799	0.123106	0.265857	0	0.312395	0.153865		m4PV4RAPA	26	13.1675	24.6891	11.5216	1.08004	0.0303961	0.0281434	0.412873	0	0.409	0.0937409
m5PV4-a	19	22.9778	28.084	5.10618	1.35303	0.278792	0.206051	0.41967	0.0643894	0.493131	0.264978		m4PV4RAPA	27	13.9905	23.8661	9.87564	1.2255	0.509758	0.41596	0.586456	0	0.478041	0.124093
m5PV4-a	20	23.8288	28.084	4.25515	0.435083	0.133805	0.30754	0.17604	0.0327684	0.135896	0.102248		m4PV4RAPA	28	14.8135	27.158	12.3445	1.74069	0.35232	0.202403	0.68767	0	0.409	0.141009
m5PV4-a	21	23.8288	28.084	4.25515	0.789011	0.462231	0.585836	0.462231	0	0.505743	0.185425		m4PV4RAPA	29	15.6364	27.158	11.5216	2.47241	1.0913	0.441391	1.0913	0.088749	0.42717	0.214589
m5PV4b	0	0	28.084	28.084	4.90017	0.588569	0.120112	0.729064	0.0135612	0.384682	0.174483		m4PV4RAPA	30	15.6364	23.8661	8.2297	0.745056	0.592724	0.795543	0.61171	0	0.733624	0.0905326
m5PV4b	1	0	28.084	28.084	5.95923	1.24292	0.208571	1.61463	0	0.523329	0.212193		m4PV4RAPA	31	15.6364	26.335	10.6986	1.70399	0.549026	0.322201	0.825745	0	0.55719	0.159272
m5PV4b	2	0	28.084	28.084	5.01897	1.32533	0.264064	1.3602	0.0572522	0.433951	0.178713		m4PV4RAPA	32	16.4594	26.335	9.87564	1.5732	0.378581	0.240644	0.615943	0	0.56486	0.159301
m5PV4b	3	0	28.084	28.084	5.806	0.140357	0.0241745	1.12554	0.0171906	0.486857	0.206737		m4PV4RAPA	33	18.1053	27.158	9.05267	0.276161	0.116243	0.420924	0.144181	0	0.123145	0.030506
m5PV4b	4	0	28.084	28.084	5.62634	0.460369	0.0818238	0.836997	0	0.492931	0.20034		m4PV4RAPA	34	18.1053	23.8661	5.76079	1.02759	0.297237	0.289256	0.38822	0.0391751	0.429557	0.178377
m5PV4b	5	0	28.084	28.084	3.20373	0.562886	0.175697	0.750233	0.0108238	0.305426	0.114077		m4PV4RAPA	35	18.1053	25.5121	7.40673	1.04793	0.418568	0.399424	0.629462	0	0.393705	0.141483
m5PV4b	6	0	28.084	28.084	5.3876	0.638003	0.118421	0.853154	0.0229992	0.432634	0.191839		m4PV4RAPA	36	18.9283	26.335	7.40673	1.5388	0.673466	0.437657	0.673466	0	0.3902	0.207757
m5PV4b	7	0	28.084	28.084	5.4882	1.19506	0.217752	1.19506	0	0.480179	0.195421		m4PV4RAPA	37	21.3972	26.335	4.93782	0.580928	0.191339	0.329367	0.258367	0	0.198309	0.117649
m5PV4b	8	0	17.0206	17.0206	2.55906	0.627619	0.245254	0.851769	0	0.65689	0.150351		m4PV4RAPA	38	22.2202	25.5121	3.29188	1.03495	0.486038	0.469626	0.486038	0.153623	0.443985	0.314394
m5PV4b	9	0	28.084	28.084	5.32147	0.850944	0.159908	1.05693	0	0.481685	0.189484		m4PV4RAPA	39	23.8661	27.158	3.29188	0.436657	0.122531	0.280611	0.273987	0.0672798	0.247765	0.132647
m5PV4b	10	0	28.084	28.084	5.29814	0.554729	0.104703	0.868087	0.0335986	0.485144	0.188653		m4PV4bRAPA	0	0	27.158	27.158	3.37267	0.428308	0.126994	0.54412	0	0.337849	0.124187
m5PV4b	11	0	28.084	28.084	4.28726	0.629383	0.146803	0.793676	0.0238184	0.346575	0.152659		m4PV4bRAPA	1	0	27.158	27.158	5.27449	0.088829	0.0168413	0.748756	0	0.460907	0.194215
m5PV4b	12	0	27.233	27.233	4.91306	1.14378	0.232804	1.14378	0	0.464319	0.180408		m4PV4bRAPA	2	0	7.40673	7.40673	1.58844	0.616693	0.388237	0.781467	0	0.394829	0.21446
m5PV4b	13	0	9.36133	9.36133	1.41505	0.0865088	0.0611346	0.311912	0	0.366511	0.15116		m4PV4bRAPA	3	0	27.158	27.158	3.80399	0.158786	0.0417421	0.618058	0.0173438	0.397616	0.140069
m5PV4b	14	0.85103	28.084	27.233	4.23367	0.227971	0.053847	0.507059	0.0203539	0.510021	0.155461		m4PV4bRAPA	4	0	27.158	27.158	5.85413	0.353051	0.060308	0.698247	0	0.512887	0.215558
m5PV4b	15	2.55309	28.084	25.5309	4.46766	0.231212	0.0517524	0.720907	0.0275814	0.472147	0.17499		m4PV4bRAPA	5	0	22.2202	22.2202	2.85926	0.341238	0.119345	0.942034	0	0.515918	0.128679
m5PV4b	16	3.40412	13.6165	10.2124	1.5579	0.298788	0.191789	0.709278	0	0.818867	0.15255		m4PV4bRAPA	6	0	27.158	27.158	2.85196	0.179092	0.0627962	0.428149	0.0163666	0.265717	0.105014
m5PV4b	17	3.40412	28.084	24.6799	4.17311	0.2213	0.0530301	0.683152	0.00850615	0.388148	0.16909		m4PV4bRAPA	7	0	27.158	27.158	3.93318	0.109886	0.0279382	0.496058	0.0100275	0.451873	0.144826
m5PV4b	18	4.25515	28.084	23.8288	4.82998	0.563216	0.116608	1.02145	0.0412095	0.493131	0.202694		m4PV4bRAPA	8	0	26.335	26.335	6.34249	0.682773	0.107651	1.10036	0	0.46719	0.240839
m5PV4b	19	5.10618	28.084	22.9778	5.74784	0.57482	0.100006	1.15283	0	0.500291	0.250147		m4PV4bRAPA	9	0	7.40673	7.40673	1.23878	0.342715	0.276654	0.582526	0	0.649116	0.167251
m5PV4b	20	5.95721	28.084	22.1268	4.43154	0.590581	0.133267	0.756588	0.0314005	0.471279	0.20028		m4PV4bRAPA	10	0	24.6891	24.6891	3.68277	0.336061	0.091252	0.708072	0.0121465	0.438955	0.149166
m5PV4b	21	9.36133	28.084	18.7227	3.52413	1.02612	0.29117	1.08328	0	0.551591	0.188228		m4PV4bRAPA	11	0.82297	9.05267	8.2297	0.992831	0.61171	0.616127	0.61171	0	0.492132	0.12064
m5PV4b	22	9.36133	24.6799	15.3185	3.36712	0.400606	0.118976	0.683198	0.0564732	0.53523	0.219807		m4PV4bRAPA	12	1.64594	9.87564	8.2297	2.1336	0.618178	0.289735	0.729595	0	0.509643	0.259256
m5PV4b	23	13.6165	28.084	14.4675	3.22275	0.737232	0.228759	0.758457	0.0153072	0.498278	0.222758		m4PV4bRAPA	13	2.46891	11.5216	9.05267	0.762102	0.0455941	0.0598268	0.33193	0	0.340521	0.0841854
m5PV4b	24	16.1696	25.5309	9.36133	1.5459	0.509758	0.329748	0.509758	0	0.380724	0.165137		m4PV4bRAPA	14	2.46891	23.0432	20.5742	3.0388	0.958562	0.315441	0.958562	0	0.388731	0.147699
m5PV4b	25	19.5737	28.084	8.5103	1.75349	0.289362	0.165021	0.480604	0.0360876	0.564732	0.206043		m4PV4bRAPA	15	2.46891	26.335	23.8661	3.83392	1.15252	0.300611	1.15252	0	0.529811	0.160643
m5PV4b	26	21.2758	25.5309	4.25515	0.535718	0.21809	0.407098	0.336423	0.0677679	0.209292	0.125899		m4PV4bRAPA	16	3.29188	9.87564	6.58376	0.668616	0.299367	0.447741	0.417324	0	0.45932	0.101555
m5PV4b	27	22.1268	28.084	5.95721	1.21538	0.33303	0.274013	0.635871	0.089292	0.305801	0.204018		m4PV4bRAPA	17	4.93782	18.9283	13.9905	3.1068	0.80793	0.260052	0.981334	0	0.437991	0.222065
m5PV4b	28	22.9778	28.084	5.10618	0.964815	0.172838	0.179141	0.46155	0.0508259	0.298284	0.18895		m4PV4bRAPA	18	4.93782	13.1675	8.2297	1.03294	0.168212	0.162847	0.43851	0	0.336173	0.125514
m5PV4b	29	22.9778	28.084	5.10618	1.32763	0.3739	0.28163	0.450437	0.063017	0.409772	0.260004		m4PV4bRAPA	19	6.58376	14.8135	8.2297	1.28989	0.608302	0.471592	0.851159	0	0.726099	0.156736
m5PV8_c	0	0	17.8716	17.8716	3.96493	0.547973	0.138205	0.752572	0	0.754788	0.221856		m4PV4bRAPA	20	6.58376	27.158	20.5742	4.06488	0.0322399	0.00793133	0.702671	0	0.533525	0.197571
m5PV8_c	1	0	28.084	28.084	7.35719	0.687356	0.0934265	1.44361	0.0405998	0.546362	0.261971		m4PV4bRAPA	21	7.40673	18.9283	11.5216	1.46991	0.1612	0.109666	0.563046	0	0.354746	0.127579
m5PV8_c	2	0	26.3819	26.3819	4.12632	0.487496	0.118143	0.810571	0	0.6278	0.156407		m4PV4bRAPA	22	7.40673	27.158	19.7513	3.18162	0.145972	0.0458799	0.633824	0	0.411805	0.161085
m5PV8_c	3	0	28.084	28.084	4.20243	0.356885	0.0849237	0.584795	0.039106	0.414851	0.149638		m4PV4bRAPA	23	8.2297	23.8661	15.6364	2.19071	0.182377	0.0832501	0.46942	0	0.440008	0.140103
m5PV8_c	4	0	26.3819	26.3819	3.87341	0.803706	0.207493	1.13873	0	0.480521	0.146821		m4PV4bRAPA	24	8.2297	13.9905	5.76079	0.90262	0.224879	0.249141	0.374902	0.052628	0.249627	0.156683
m5PV8_c	5	0	27.233	27.233	4.44018	0.474051	0.106764	1.00772	0	0.736647	0.163044		m4PV4bRAPA	25	9.05267	27.158	18.1053	2.93223	0.474802	0.161925	0.8438	0	0.391751	0.161954
m5PV8_c	6	0	14.4675	14.4675	1.80094	0.839951	0.466396	0.839951	0	0.442694	0.124482		m4PV4bRAPA	26	9.05267	17.2824	8.2297	1.30136	0.173617	0.133412	0.367592	0	0.446665	0.15813
m5PV8_c	7	0	28.084	28.084	3.01077	0.479009	0.159098	0.686811	0.0168353	0.301406	0.107206		m4PV4bRAPA	27	9.05267	19.7513	10.6986	2.59683	0.842197	0.324318	0.842197	0.0198507	0.468671	0.242726
m5PV8_c	8	0	28.084	28.084	3.61563	0.207556	0.0574051	0.71662	0.0180515	0.41767	0.128744		m4PV4bRAPA	28	12.3445	21.3972	9.05267	1.48329	0.858454	0.57875	0.908457	0	0.414484	0.163851
m5PV8_c	9	0	12.7655	12.7655	2.19211	0.915044	0.417426	0.915044	0	0.707659	0.171722		m4PV4bRAPA	29	16.4594	20.5742	4.11485	0.519304	0	0	0.257919	0	0.282496	0.126203
m5PV8_c	10	0	24.6799	24.6799	3.97398	1.0683	0.268825	1.16109	0	0.491413	0.161021		m4PV4bRAPA	30	16.4594	27.158	10.6986	1.34338	0.413577	0.307862	0.640666	0	0.432512	0.125566
m5PV8_c	11	0	28.084	28.084	4.13437	1.10278	0.266734	1.18062	0	0.565402	0.147214		m4PV4bRAPA	31	17.2824	23.8661	6.58376	0.780501	0.216272	0.277094	0.304151	0	0.364055	0.11855
m5PV8_c	12	0	28.084	28.084	4.17774	0.140288	0.0335799	0.665195	0.0192028	0.302558	0.148759		m4PV4bRAPA	32	18.1053	26.335	8.2297	0.963206	0.322399	0.334715	0.58389	0	0.405554	0.11704
m5PV8_c	13	0	28.084	28.084	5.56191	0.924108	0.16615	1.16466	0	0.485144	0.198045		m4PV4bRAPA	33	18.9283	27.158	8.2297	2.16379	1.14587	0.529564	1.14587	0.102369	0.440131	0.262925
m5PV8_c	14	0	27.233	27.233	6.33983	0.173617	0.0273852	1.03218	0	0.550143	0.2328		m4PV2RAPA	0	0	27.158	27.158	3.52441	0.493176	0.139931	0.813415	0	0.475445	0.129774
m5PV8_c	15	0	28.084	28.084	5.30125	1.3831	0.260901	1.44374	0	0.564808	0.188764		m4PV2RAPA	1	0	27.158	27.158	4.5399	0.176258	0.0388242	0.642983	0	0.412363	0.167166
m5PV8_c	16	0	12.7655	12.7655	2.57841	0.664643	0.257773	1.01498	0	0.825713	0.201983		m4PV2RAPA	2	0	12.3445	12.3445	2.65488	0.714122	0.268985	0.800823	0	0.456856	0.215065
m5PV8_c	17	0	13.6165	13.6165	2.31663	0.760671	0.328352	1.10209	0	0.428695	0.170135		m4PV2RAPA	3	0	27.158	27.158	2.76471	0.710978	0.257162	0.710978	0.0146391	0.237933	0.101801
m5PV8_c	18	0	28.084	28.084	5.19083	0.337828	0.0650816	0.819151	0	0.535752	0.184832		m4PV2RAPA	4	0	13.9905	13.9905	2.18101	0.484076	0.22195	0.676547	0	0.645811	0.155892
m5PV8_c	19	0	28.084	28.084	4.81494	0.498	0.103428	0.975219	0.0114094	0.535752	0.171448		m4PV2RAPA	5	0	27.158	27.158	1.4497	0.772988	0.533204	0.772988	0.00619523	0.102044	0.0533804
m5PV8_c	20	0	28.084	28.084	4.64669	0.172586	0.0371417	0.828393	0.00333117	0.373108	0.165457		m4PV2RAPA	6	0	27.158	27.158	5.26646	0.554677	0.105323	1.17585	0	0.457381	0.193919
m5PV8_c	21	0	28.084	28.084	5.51297	0.959212	0.173992	1.26178	0.00518486	0.479046	0.196303		m4PV2RAPA	7	0	27.158	27.158	3.51199	0.76302	0.217261	1.13574	0	0.341352	0.129317
m5PV8_c	22	0	14.4675	14.4675	2.5899	1.06704	0.412001	1.24029	0	0.443414	0.179015		m4PV2RAPA	8	0	9.87564	9.87564	2.76772	0.8438	0.304872	0.8438	0.0464604	0.49896	0.280257
m5PV8_c	23	0	28.084	28.084	7.03786	1.21448	0.172564	1.21448	0.0188599	0.466597	0.2506		m4PV2RAPA	9	0	27.158	27.158	4.97233	0.326944	0.0657527	0.75937	0	0.44575	0.183089
m5PV8_c	24	0	28.084	28.084	6.16123	0.806706	0.130932	0.9836	0.038271	0.511146	0.219386		m4PV2RAPA	10	0	18.1053	18.1053	3.93286	0.769342	0.195619	0.814621	0	0.615119	0.217221
m5PV8_c	25	0.85103	28.084	27.233	3.30853	0.180068	0.0544253	0.437231	0.00323733	0.276913	0.12149		m4PV2RAPA	11	0	27.158	27.158	5.41093	0.265857	0.0491333	0.707811	0	0.483314	0.199239
m5PV8_c	26	0.85103	28.084	27.233	5.27997	0.860166	0.162911	1.26553	0.0307995	0.535752	0.193881		m4PV2RAPA	12	0	25.5121	25.5121	5.38616	0.592919	0.110082	0.981187	0.0151747	0.46719	0.211122
m5PV8_c	27	0.85103	11.9144	11.0634	1.15773	0.132929	0.114818	0.376324	0	0.325893	0.104645		m4PV2RAPA	13	0	26.335	26.335	5.71195	0.877021	0.153541	1.14486	0	0.416437	0.216895
m5PV8_c	28	1.70206	22.9778	21.2758	3.54555	0.305855	0.0862644	0.811041	0	0.454601	0.166647		m4PV2RAPA	14	0	27.158	27.158	6.72049	0.315268	0.0469115	0.961209	0	0.544663	0.247459
m5PV8_c	29	1.70206	28.084	26.3819	4.46511	0.30679	0.0687081	0.61238	0	0.53595	0.169249		m4PV2RAPA	15	0	27.158	27.158	5.64538	0.77318	0.136958	1.42596	0	0.49639	0.207872
m5PV8_c	30	1.70206	28.084	26.3819	6.70838	0.430541	0.0641796	0.823111	0	0.555738	0.254279		m4PV2RAPA	16	0	16.4594	16.4594	3.05346	0.860805	0.281911	0.860805	0	0.545005	0.185515
m5PV8_c	31	1.70206	28.084	26.3819	6.17575	0.900251	0.145772	1.09348	0.0253197	0.475331	0.23409		m4PV2RAPA	17	0	26.335	26.335	5.29623	0.547973	0.103465	0.851158	0.00356137	0.443216	0.20111
m5PV8_c	32	2.55309	28.084	25.5309	4.20244	0.40565	0.0965272	0.631417	0	0.634442	0.164602		m4PV2RAPA	18	0	4.93782	4.93782	1.13819	0.0911883	0.0801173	0.536579	0	0.456856	0.230504
m5PV8_c	33	3.40412	13.6165	10.2124	1.4738	0.75308	0.510978	0.796267	0	0.740047	0.144315		m4PV2RAPA	19	0	26.335	26.335	6.69695	0.437799	0.0653729	1.03213	0	0.541096	0.254298
m5PV8_c	34	3.40412	28.084	24.6799	6.26846	0.758762	0.121044	1.2241	0.0308016	0.47451	0.253991		m4PV2RAPA	20	0.82297	27.158	26.335	4.38106	0.861409	0.196621	1.03168	0	0.531621	0.166358
m5PV8_c	35	4.25515	26.3819	22.1268	3.49609	0.461606	0.132035	0.77443	0	0.610922	0.158003		m4PV2RAPA	21	0.82297	27.158	26.335	5.43384	1.15345	0.212272	1.15345	0	0.480252	0.206335
m5PV8_c	36	4.25515	10.2124	5.95721	1.40993	0.479281	0.339933	0.479281	0	0.456177	0.236676		m4PV2RAPA	22	0.82297	24.6891	23.8661	4.82452	0.673275	0.139553	0.737144	0	0.626226	0.20215
m5PV8_c	37	5.10618	28.084	22.9778	4.1526	0.270534	0.0651479	0.622656	0.00989501	0.500364	0.180722		m4PV2RAPA	23	1.64594	13.1675	11.5216	1.5616	0.550916	0.35279	0.790371	0	0.676572	0.135537
m5PV8_c	38	5.10618	28.084	22.9778	3.63581	0.421318	0.11588	0.78825	0.0407538	0.385135	0.158232		m4PV2RAPA	24	1.64594	25.5121	23.8661	3.75876	0.361253	0.0961099	0.749743	0	0.504017	0.157493
m5PV8_c	39	5.10618	28.084	22.9778	5.05042	0.277533	0.0549524	0.698023	0.0137261	0.559794	0.219796		m4PV2RAPA	25	1.64594	15.6364	13.9905	1.87001	0.407806	0.218077	0.712203	0	0.510661	0.133663
m5PV8_c	40	5.10618	28.084	22.9778	5.30408	0.240782	0.0453957	0.918256	0.0179552	0.457747	0.230835		m4PV2RAPA	26	1.64594	27.158	25.5121	5.20727	0.433504	0.0832498	0.838238	0	0.429776	0.20411
m5PV8_c	41	5.95721	28.084	22.1268	3.3133	0.263106	0.0794091	0.870656	0	0.355602	0.149742		m4PV2RAPA	27	2.46891	26.335	23.8661	4.7255	0.964526	0.204111	1.20448	0	0.502313	0.198
m5PV8_c	42	5.95721	15.3185	9.36133	1.74859	0.871075	0.498157	1.02815	0	0.803655	0.186789		m4PV2RAPA	28	2.46891	27.158	24.6891	4.86922	0.57735	0.118571	0.951931	0	0.490863	0.197222
m5PV8_c	43	5.95721	26.3819	20.4247	4.42849	0.19411	0.0438321	0.652012	0	0.50799	0.21682		m4PV2RAPA	29	3.29188	21.3972	18.1053	4.14037	0.864019	0.208682	1.00927	0	0.457276	0.228682
m5PV8_c	44	8.5103	28.084	19.5737	4.33977	0.160025	0.0368741	0.464613	0.00701998	0.475121	0.221714		m4PV2RAPA	30	3.29188	27.158	23.8661	2.94922	0.835771	0.283387	0.860477	0.0306361	0.398655	0.123574
m5PV8_c	45	11.0634	28.084	17.0206	3.53098	0.360453	0.102083	1.0928	0.0200622	0.431568	0.207453		m4PV2RAPA	31	3.29188	15.6364	12.3445	1.69679	0.364753	0.214967	0.695964	0	0.521703	0.137453
m5PV8_c	46	11.9144	18.7227	6.80824	0.636279	0.0915044	0.143812	0.250018	0	0.25964	0.0934572		m4PV2RAPA	32	4.11485	26.335	22.2202	3.39031	0.796268	0.234866	0.993818	0	0.470101	0.152578
m5PV8_c	47	12.7655	26.3819	13.6165	1.89726	0.939223	0.495042	0.967198	0	0.625538	0.139336		m4PV2RAPA	33	4.11485	25.5121	21.3972	3.63907	0.364753	0.100232	0.58389	0	0.429589	0.170072
m5PV8_c	48	14.4675	26.3819	11.9144	1.80551	0.345403	0.191305	0.500188	0.0133938	0.397119	0.15154		m4PV2RAPA	34	4.93782	27.158	22.2202	4.5811	0.582402	0.127132	1.14353	0	0.436541	0.206168
m5PV8_c	49	16.1696	28.084	11.9144	2.7404	0.153808	0.0561262	0.51839	0.0656767	0.444133	0.230007		m4PV2RAPA	35	4.93782	15.6364	10.6986	1.34789	0.474802	0.352256	0.520852	0	0.354845	0.125987
m5PV8_c	50	17.0206	26.3819	9.36133	0.876464	0.547973	0.625209	0.548079	0	0.549016	0.093626		m4PV2RAPA	36	7.40673	26.335	18.9283	4.43839	1.31237	0.295685	1.31237	0	0.515268	0.234485
m5PV8_c	51	17.0206	28.084	11.0634	2.20175	0.401643	0.18242	0.860269	0	0.623595	0.199012		m4PV2RAPA	37	7.40673	13.9905	6.58376	1.49357	0.588255	0.393858	0.698888	0	0.516624	0.226857
m5PV8_c	52	17.0206	28.084	11.0634	1.95025	0.144181	0.0739297	0.548079	0	0.450618	0.17628		m4PV2RAPA	38	9.87564	27.158	17.2824	3.46243	0.782367	0.225959	0.822474	0	0.471731	0.200345
m5PV8_c	53	17.8716	28.084	10.2124	1.45321	0.0579609	0.0398847	0.430134	0	0.373108	0.142299		m4PV2RAPA	39	10.6986	19.7513	9.05267	0.760081	0.452509	0.595343	0.452509	0	0.312066	0.0839621
m5PV8_c	54	17.8716	26.3819	8.5103	1.65923	0.132929	0.0801147	0.484672	0	0.478067	0.194967		m4PV2RAPA	40	10.6986	27.158	16.4594	1.66103	0.632182	0.380596	0.702283	0	0.27411	0.100917
m5PV8_c	55	19.5737	28.084	8.5103	1.21966	0.336112	0.275578	0.446061	0.00990927	0.489565	0.143316		m4PV2RAPA	41	13.1675	23.8661	10.6986	1.25356	0.293081	0.233798	0.371713	0	0.279128	0.117171
m5PV8_c	56	20.4247	28.084	7.65927	0.79891	0.430403	0.538737	0.476017	0	0.540199	0.104306		m4PV2RAPA	42	13.1675	23.0432	9.87564	1.07392	0.444356	0.413771	0.633981	0	0.481481	0.108744
m5PV8_c	57	20.4247	28.084	7.65927	1.40696	0.145303	0.103275	0.396908	0.0612288	0.277031	0.183694		m4PV2RAPA	43	13.1675	25.5121	12.3445	2.48843	0.581213	0.233567	0.792997	0	0.544044	0.201581
m5PV8_c	58	21.2758	28.084	6.80824	1.74326	0.336595	0.193084	0.551859	0.0757668	0.476611	0.256051		m4PV2RAPA	44	13.9905	27.158	13.1675	2.38725	0.42405	0.177631	0.68543	0	0.409	0.181298
m5PV8_c	59	22.1268	28.084	5.95721	0.804493	0.0322399	0.0400748	0.273565	0	0.321451	0.135045		m4PV2RAPA	45	13.9905	27.158	13.1675	2.44926	0.304151	0.124181	0.581214	0	0.429539	0.186008
m5PV8_c	60	22.9778	27.233	4.25515	0.581434	0.0644799	0.110898	0.173284	0	0.192341	0.136642		m4PV2RAPA	46	13.9905	25.5121	11.5216	2.66014	0.798802	0.300285	1.01235	0.0287403	0.372436	0.230884
m5PV8_c	61	22.9778	28.084	5.10618	1.20872	0.152663	0.126301	0.40308	0.0635042	0.372895	0.236718		m4PV2RAPA	47	14.8135	27.158	12.3445	2.02534	0.447891	0.221144	0.657568	0	0.476586	0.164068
													m4PV2RAPA	48	16.4594	27.158	10.6986	2.86385	0.594475	0.207579	0.963753	0.141248	0.399509	0.267684
Group	Track #	Start (sec)	End (sec)	Duration (sec)	Total disp. (μm)	Net disp. (μm)	Linearity (%)	Search radius (μm)	Min. speed (μm/sec)	Max. speed (μm/sec)	Avg. speed (μm/sec)		m4PV2RAPA	49	17.2824	27.158	9.87564	1.81578	0.688121	0.378967	0.688121	0	0.431079	0.183865
m9PV1-a	0	0	12.1105	12.1105	2.44436	0.263627	0.107851	0.78191	0	0.614576	0.201838		m4PV2RAPA	50	18.1053	26.335	8.2297	1.03041	0.109595	0.106361	0.390252	0	0.296664	0.125206
m9PV1-a	1	0	26.643	26.643	4.19218	0.123173	0.0293817	0.51835	0.00671403	0.417119	0.157346		m4PV2RAPA	51	18.9283	25.5121	6.58376	1.85056	0.664643	0.359158	0.938841	0.0285068	0.49896	0.28108
m9PV1-a	2	0	24.2209	24.2209	3.30965	0.206822	0.0624907	0.603568	0	0.449392	0.136644		m4PV2RAPA	52	19.7513	27.158	7.40673	1.28064	0.288363	0.22517	0.464971	0	0.38583	0.172903
m9PV1-a	3	4.03682	14.5325	10.4957	2.20151	1.06182	0.482314	1.06182	0	0.634548	0.209753		m4PV2RAPA	53	20.5742	27.158	6.58376	1.51727	0.501536	0.33055	0.581214	0	0.437991	0.230457
m9PV1-a	4	10.4957	16.1473	5.65155	0.742613	0.611311	0.823189	0.611311	0	0.403301	0.1314		m4PV2RAPA	54	21.3972	26.335	4.93782	0.441076	0.367592	0.833398	0.367592	0	0.210964	0.0893261
m9PV1-a	5	11.3031	25.8356	14.5325	3.2769	0.648014	0.197753	0.951853	0	0.712354	0.225487		m4PV2RAPA	55	23.8661	27.158	3.29188	1.16042	0.265857	0.229105	0.554677	0.320213	0.391751	0.352509
m9PV1-a	6	12.9178	17.762	4.84418	1.09764	0.797673	0.726714	0.81639	0	0.592422	0.22659		m7PV1aRAPA	0	0	20.5742	20.5742	3.04987	0.178051	0.0583798	0.867488	0	0.451575	0.148237
m9PV1-a	7	13.7252	20.1841	6.45891	0.784998	0.126473	0.161113	0.356831	0.0191327	0.267296	0.121537		m7PV1aRAPA	1	0	25.5121	25.5121	5.4015	0.961324	0.177974	1.19901	0	0.586752	0.211723
m9PV1-c	0	0	26.643	26.643	3.4789	0.473816	0.136197	0.936789	0.0231439	0.339244	0.130575		m7PV1aRAPA	2	0	23.8661	23.8661	3.71849	0.0644798	0.0173403	0.851354	0	0.393705	0.155806
m9PV1-c	1	0	23.4135	23.4135	4.70116	0.2827	0.0601341	1.11538	0	0.505109	0.200788		m7PV1aRAPA	3	0	27.158	27.158	3.48748	0.10328	0.0296144	0.430403	0	0.391751	0.128414
m9PV1-c	2	0	26.643	26.643	5.59992	0.485244	0.0866519	0.816815	0.0175565	0.402901	0.210184		m7PV1aRAPA	4	0	27.158	27.158	1.75007	0.220063	0.125745	0.316363	0.0123569	0.154512	0.0644405
m9PV1-c	3	14.5325	26.643	12.1105	2.99142	1.19641	0.399946	1.19641	0.0114722	0.466901	0.247011		m7PV1aRAPA	5	0.82297	27.158	26.335	5.0161	1.38411	0.275932	1.42592	0	0.488021	0.190473
m9PV1-c	4	15.3399	26.643	11.3031	2.31502	0.586795	0.253473	0.640255	0.043685	0.418992	0.204813		m7PV1aRAPA	6	0.82297	11.5216	10.6986	1.26313	0.306915	0.242979	0.447485	0	0.385681	0.118065
m9PV1_d	0	0	26.643	26.643	3.90352	0.227971	0.0584013	0.727366	0	0.479188	0.146512		m7PV1aRAPA	7	1.64594	27.158	25.5121	2.59762	0.648969	0.249832	0.648969	0.00140584	0.281359	0.101819
m9PV1_d	1	0	26.643	26.643	5.14842	0.665655	0.129293	0.67074	0.0191146	0.431934	0.193237		m7PV1aRAPA	8	12.3445	27.158	14.8135	2.54401	0.539573	0.212096	0.668406	0.00936879	0.410621	0.171736
m9PV1_d	2	0	25.8356	25.8356	4.25018	0.183252	0.0431162	0.639944	0	0.487482	0.164509		m7PV1aRAPA	9	13.9905	25.5121	11.5216	1.16354	0.229178	0.196967	0.390223	0	0.450383	0.100988
m9PV1_d	3	0	19.3767	19.3767	3.24101	0.63686	0.1965	0.80399	0	0.522494	0.167263		m7PV1aRAPA	10	15.6364	27.158	11.5216	2.24428	0.656523	0.292532	0.777247	0.0330202	0.442261	0.194789
m9PV1_d	4	1.61473	11.3031	9.68836	1.65561	0.577086	0.348565	0.613407	0	0.73996	0.170886		m7PV1aRAPA	11	18.1053	27.158	9.05267	1.6463	0.797556	0.484453	0.797556	0	0.412698	0.181858
m9PV1_d	5	2.42209	17.762	15.3399	2.7313	0.433482	0.158709	0.639944	0	0.485798	0.178052		m7PV1aRAPA	12	18.1053	26.335	8.2297	0.732133	0.12896	0.176142	0.322399	0	0.195876	0.0889623
m9PV1_d	6	2.42209	26.643	24.2209	5.12771	0.576655	0.112459	0.836859	0.0408277	0.500351	0.211706		m7PV1bRAPA	0	0	27.158	27.158	1.54569	0.243828	0.157748	0.343991	0.000670825	0.109266	0.0569146
m9PV1_d	7	3.22945	11.3031	8.07364	1.42408	0.367592	0.258126	0.367592	0	0.38693	0.176386		m7PV1bRAPA	1	0	12.3445	12.3445	1.58977	0.450406	0.283316	0.652809	0	0.500414	0.128783
m9PV1_d	8	11.3031	20.1841	8.881	1.3097	0.211275	0.161316	0.583176	0	0.448581	0.147472		m7PV1bRAPA	2	0	14.8135	14.8135	1.68714	0.257919	0.152874	0.419119	0	0.430926	0.113893
m9PV1_d	9	19.3767	25.8356	6.45891	1.45391	0.262535	0.180572	0.442927	0.0902684	0.480227	0.225102		m8PV8	0	0	27.158	27.158	3.92822	0.534857	0.136158	0.97076	0.0128201	0.406938	0.144643
m9PV1_f	0	0	12.9178	12.9178	1.64421	0.332085	0.201972	0.54044	0	0.334398	0.127283		m8PV8	1	0	27.158	27.158	3.00937	1.01814	0.338324	1.01814	0.00964146	0.27701	0.11081
m9PV1_f	1	0	20.1841	20.1841	3.59937	0.693859	0.192772	0.807353	0.0315918	0.346636	0.178327		m8PV8	2	0	27.158	27.158	5.58056	0.442506	0.079294	0.598883	0.0475743	0.47548	0.205485
m9PV1_f	2	0.807364	20.9915	20.1841	3.79702	0.519853	0.136911	0.884727	0.0167244	0.455299	0.188119		m8PV8	3	0	11.5216	11.5216	1.55508	0.179276	0.115284	0.476706	0	0.391664	0.134972
m9PV1_f	3	2.42209	11.3031	8.881	1.41344	0.664643	0.470232	0.664643	0	0.527115	0.159153		m8PV8	4	0	27.158	27.158	2.89128	0.320388	0.110812	0.42129	0.0134603	0.266851	0.106461
m9PV1_f	4	4.03682	26.643	22.6062	2.44175	0.156688	0.0641704	0.696732	0	0.371521	0.108012		m8PV8	5	0	9.87564	9.87564	1.24189	0.379336	0.305451	0.550916	0	0.392573	0.125753
m9PV1_f	5	8.881	11.3031	2.42209	0.354134	0.187989	0.530843	0.227971	0.0658895	0.282364	0.14621		m8PV8	6	0	13.1675	13.1675	2.76909	0.635551	0.229516	0.758134	0	0.607819	0.210297
m9PV1_f	6	12.9178	16.1473	3.22945	0.544877	0.443877	0.814636	0.487879	0.0548818	0.290712	0.168721		m8PV8	7	0	27.158	27.158	2.29368	0.58375	0.254503	0.652474	0	0.276741	0.084457
m9PV1_f	7	21.7988	23.4135	1.61473	0.360625	0.357275	0.990711	0.357275	0.0280616	0.418608	0.223335		m8PV8	8	0	27.158	27.158	3.47338	0.553243	0.159281	0.664643	0	0.4592	0.127895
m9PV1_f	8	23.4135	25.0283	1.61473	0.575838	0.471385	0.818606	0.471385	0.329291	0.383942	0.356616		m8PV8	9	0	27.158	27.158	2.87309	0.333424	0.116051	0.418559	0.0195648	0.276793	0.105792
m9PV1_g	0	0	4.84418	4.84418	0.839321	0.387625	0.461831	0.452509	0	0.392036	0.173264		m8PV8	10	0	27.158	27.158	3.97478	0.368193	0.0926324	0.695393	0	0.412884	0.146357
m9PV1_g	1	0	7.26627	7.26627	0.736062	0.329109	0.447121	0.346817	0	0.361962	0.101298		m8PV8	11	0	27.158	27.158	4.26228	0.472625	0.110886	0.771128	0.0116776	0.391928	0.156944
m9PV1_g	2	0	26.643	26.643	5.91755	0.318507	0.0538242	0.856636	0.0495879	0.497332	0.222105		m8PV8	12	0	14.8135	14.8135	2.70388	0.683152	0.252656	0.887037	0	0.491829	0.182529
m9PV1_g	3	0	24.2209	24.2209	3.60794	0.141198	0.0391353	0.772127	0	0.496722	0.14896		m8PV8	13	0	16.4594	16.4594	2.45464	0.169084	0.0688833	0.589267	0.0157107	0.406874	0.149133
m9PV1_g	4	0	12.9178	12.9178	1.68849	0.312588	0.185129	0.658878	0	0.360858	0.13071		m8PV8	14	0	27.158	27.158	3.44875	0.77421	0.22449	0.981539	0	0.529923	0.126988
m9PV1_g	5	0.807364	26.643	25.8356	5.97272	0.590799	0.0989162	0.894571	0.0439054	0.465968	0.231182		m8PV8	15	0	19.7513	19.7513	2.88235	0.885489	0.30721	0.957483	0	0.456856	0.145933
m9PV1_g	6	1.61473	22.6062	20.9915	4.00666	1.00152	0.249963	1.16287	0	0.53794	0.190871		m8PV8	16	0	27.158	27.158	4.37272	0.230255	0.0526571	0.690803	0	0.417399	0.16101
m9PV1_g	7	11.3031	14.5325	3.22945	0.399275	0.227971	0.570961	0.288363	0.0251052	0.321945	0.123635		m8PV8	17	0	23.0432	23.0432	3.1489	0.0903119	0.0286805	0.51479	0.0159463	0.406451	0.136652
m9PV1_g	8	16.1473	25.0283	8.881	1.7638	0.372839	0.211384	0.488327	0.0492659	0.447504	0.198603		m8PV8	18	0	19.7513	19.7513	3.87522	0.62159	0.160401	1.00417	0.0500406	0.427185	0.196201
m9PV1_g	9	17.762	21.7988	4.03682	0.596094	0.146407	0.245611	0.227971	0	0.282364	0.147664		m8PV8	19	0	5.76079	5.76079	0.621203	0.268122	0.431617	0.322399	0.0100261	0.258955	0.107833
m9PV1_g	10	20.9915	26.643	5.65155	0.580563	0.33422	0.575682	0.338213	0	0.218293	0.102726		m8PV8	20	0	17.2824	17.2824	3.54989	0.692258	0.195008	0.720907	0	0.776774	0.205406
m9PV1_g	11	21.7988	25.0283	3.22945	0.603355	0.448422	0.743215	0.448422	0.0872234	0.334694	0.186829		m8PV8	21	0	27.158	27.158	2.52886	0.421724	0.166764	0.713419	0.0187906	0.237127	0.0931167
m9PV2_b	0	0	26.643	26.643	3.71243	0.792686	0.213522	0.846179	0.0187864	0.419342	0.13934		m8PV8	22	0	5.76079	5.76079	0.713214	0.432544	0.606471	0.432544	0	0.470922	0.123805
m9PV2_b	1	0	26.643	26.643	3.94976	0.660374	0.167193	0.943696	0	0.43071	0.148247		m8PV8	23	0	26.335	26.335	3.77775	0.106584	0.0282135	0.669059	0	0.448317	0.14345
m9PV2_b	2	0.807364	18.5694	17.762	3.34929	0.502276	0.149965	0.907813	0	0.459709	0.188565		m8PV8	24	0	27.158	27.158	3.95505	0.585082	0.147933	0.643551	0	0.424984	0.145631
m9PV2_b	3	8.881	21.7988	12.9178	2.83467	0.227971	0.0804224	0.765773	0	0.485484	0.219439		m8PV8	25	0	9.87564	9.87564	1.87715	0.381348	0.203152	0.490074	0.0862345	0.271883	0.190079
m9PV2_b	4	8.881	16.1473	7.26627	0.705856	0.201696	0.285747	0.233872	0	0.20318	0.0971414		m8PV8	26	0	13.1675	13.1675	1.15953	0.389863	0.336224	0.553914	0	0.294763	0.0880602
m9PV2_b	5	12.9178	20.1841	7.26627	1.20727	0.301272	0.249548	0.461878	0	0.441448	0.166147		m8PV8	27	0	19.7513	19.7513	3.45002	0.5368	0.155593	0.572104	0.0265707	0.290331	0.174673
m9PV2_b	6	17.762	25.0283	7.26627	1.08826	0.220586	0.202695	0.50447	0.0545772	0.36508	0.149769		m8PV8	28	0	25.5121	25.5121	5.03265	0.364199	0.0723672	0.763075	0	0.476586	0.197265
m9PV2_b	7	20.1841	26.643	6.45891	0.90541	0.0996965	0.110112	0.228008	0.050904	0.282411	0.14018		m8PV8	29	0	27.158	27.158	4.93836	0.861512	0.174453	1.10828	0	0.513112	0.181838
m9PV2_e	0	0	26.643	26.643	2.74059	0.580235	0.211719	0.84513	0.00444247	0.238082	0.102864		m8PV8	30	0	18.1053	18.1053	2.66252	0.119307	0.0448099	0.819261	0	0.466587	0.147057
m9PV2_e	1	0	26.643	26.643	2.2225	0.697807	0.313974	0.697807	0.017759	0.250352	0.0834176		m8PV8	31	0	26.335	26.335	3.96814	0.330623	0.0833194	0.673406	0	0.375092	0.150679
m9PV2_e	2	0	20.9915	20.9915	2.48255	0.184416	0.0742849	0.517088	0	0.323488	0.118265		m8PV8	32	0	16.4594	16.4594	1.75748	0.48716	0.277193	0.493342	0	0.380406	0.106777
m9PV2_e	3	0.807364	24.2209	23.4135	2.80519	0.527871	0.188176	0.570616	0	0.284795	0.119811		m8PV8	33	0.82297	9.05267	8.2297	0.955178	0.520187	0.544597	0.57396	0	0.354746	0.116065
m9PV2_e	4	17.762	24.2209	6.45891	0.532332	0.231098	0.434124	0.252294	0.0200443	0.145664	0.0824182		m8PV8	34	0.82297	12.3445	11.5216	1.83773	0.245532	0.133606	0.594475	0	0.466595	0.159503
m9PV2_e	5	20.9915	26.643	5.65155	0.830462	0.0519853	0.0625981	0.270071	0	0.329291	0.146944		m8PV8	35	0.82297	5.76079	4.93782	1.11559	0.464101	0.416012	0.58468	0	0.627112	0.225929
													m8PV8	36	0.82297	9.05267	8.2297	1.32567	0.917564	0.692154	0.917564	0	0.452652	0.161083
Group	Track #	Start (sec)	End (sec)	Duration (sec)	Total disp. (μm)	Net disp. (μm)	Linearity (%)	Search radius (μm)	Min. speed (μm/sec)	Max. speed (μm/sec)	Avg. speed (μm/sec)		m8PV8	37	0.82297	10.6986	9.87564	1.88852	0.386879	0.204858	0.673189	0	0.576916	0.19123
m11PV1-a	0	0	18.9353	18.9353	4.49623	0.551571	0.122674	1.20942	0	0.922521	0.237453		m8PV8	38	0.82297	27.158	26.335	4.67266	0.455941	0.0975764	0.815613	0	0.456856	0.177431
m11PV1-a	1	0	27.168	27.168	6.80747	1.48931	0.218776	2.18085	0	0.52751	0.25057		m8PV8	39	0.82297	27.158	26.335	4.81061	0.414746	0.0862148	1.14436	0	0.535127	0.182669
m11PV1-a	2	0	27.168	27.168	6.80417	0.799304	0.117473	1.19679	0.00778237	0.640477	0.250448		m8PV8	40	0.82297	14.8135	13.9905	1.63873	0.380698	0.232313	0.570604	0	0.377	0.117132
m11PV1-a	3	1.64655	15.6422	13.9956	3.65023	0.68543	0.187777	1.1557	0	0.747574	0.260812		m8PV8	41	0.82297	27.158	26.335	3.73877	0.412873	0.11043	0.720907	0	0.404171	0.141969
m11PV1-a	4	3.29309	27.168	23.8749	2.51548	0.230575	0.0916626	0.552711	0.0168872	0.508061	0.105361		m8PV8	42	0.82297	17.2824	16.4594	1.7827	0.374369	0.210001	0.495028	0	0.319346	0.108309
m11PV1-a	5	5.76291	27.168	21.4051	5.26218	0.462281	0.0878497	0.952034	0.00113978	0.551323	0.245838		m8PV8	43	0.82297	9.87564	9.05267	1.92679	0.77443	0.401928	0.77443	0	0.475801	0.212842
m11PV1-a	6	7.40945	27.168	19.7585	4.28485	0.836376	0.195194	1.02677	0	0.504972	0.21686		m8PV8	44	1.64594	19.7513	18.1053	3.14671	1.29963	0.413013	1.42002	0	0.474206	0.1738
m11PV1-a	7	13.1724	27.168	13.9956	3.12042	0.924461	0.296262	1.03369	0	0.872384	0.222957		m8PV8	45	1.64594	27.158	25.5121	4.04793	0.507942	0.125482	0.76784	0	0.528074	0.158667
m11PV1-a	8	15.6422	27.168	11.5258	3.90103	1.47348	0.377715	1.62056	0.0650111	0.573571	0.33846		m8PV8	46	1.64594	27.158	25.5121	3.58193	0.259927	0.0725661	0.838238	0	0.571148	0.140401
m11PV1-a	9	17.2887	26.3447	9.056	2.07684	0.371187	0.178727	0.56009	0.0269148	0.495735	0.229333		m8PV8	47	1.64594	17.2824	15.6364	1.74236	0.80793	0.4637	0.927412	0	0.547108	0.111429
m11PV1_b	0	0	9.056	9.056	1.94765	0.411832	0.211451	0.785094	0	0.658191	0.215067		m8PV8	48	1.64594	19.7513	18.1053	2.92467	0.784431	0.268212	0.868087	0	0.485049	0.161536
m11PV1_b	1	0	14.8189	14.8189	4.38696	0.704131	0.160505	0.893649	0	0.69609	0.296038		m8PV8	49	1.64594	27.158	25.5121	5.07498	0.290597	0.0572607	0.912453	0	0.498202	0.198925
m11PV1_b	2	0	27.168	27.168	4.37493	0.36909	0.0843648	0.555551	0.026482	0.416907	0.161032		m8PV8	50	2.46891	15.6364	13.1675	1.74004	0.256596	0.147466	0.676786	0	0.518322	0.132147
m11PV1_b	3	0.823273	18.9353	18.112	3.82585	0.563046	0.147169	0.95258	0	0.765355	0.211233		m8PV8	51	2.46891	7.40673	4.93782	0.990854	0.103218	0.104171	0.432544	0.0520802	0.421636	0.200666
m11PV1_b	4	8.23273	27.168	18.9353	4.0015	0.677039	0.169196	0.913022	0.0137529	0.592609	0.211325		m8PV8	52	2.46891	13.1675	10.6986	2.10376	0.170698	0.0811397	0.457779	0.0321686	0.45185	0.196639
m11PV1_b	5	9.056	25.5215	16.4655	2.84307	0.563046	0.198042	0.999438	0	0.560372	0.172669		m8PV8	53	2.46891	21.3972	18.9283	3.20868	0.30476	0.0949797	0.679976	0	0.415438	0.169518
m11PV1_b	6	11.5258	27.168	15.6422	5.56648	0.868087	0.155949	1.25197	0.0754898	0.665604	0.355864		m8PV8	54	3.29188	12.3445	9.05267	1.64087	0.639944	0.390004	0.652809	0	0.604042	0.181258
m11PV1_b	7	13.1724	26.3447	13.1724	3.57253	1.12609	0.315209	1.12609	0	0.631447	0.271214		m8PV8	55	3.29188	9.05267	5.76079	1.9066	0.182377	0.0956555	0.542743	0.0875982	0.532839	0.330961
m11PV1_b	8	13.1724	27.168	13.9956	3.36494	0.506918	0.150647	1.07176	0	0.622752	0.240428		m8PV8	56	3.29188	24.6891	21.3972	3.41355	0.773758	0.226673	1.24581	0	0.421258	0.159532
m11PV1_b	9	21.4051	26.3447	4.93964	1.51391	0.479281	0.316585	0.752649	0.0783214	0.619185	0.306482		m8PV8	57	3.29188	16.4594	13.1675	2.11387	0.61171	0.28938	1.09473	0	0.576947	0.160536
m11PV1_b	10	23.8749	27.168	3.29309	0.892847	0.43851	0.491137	0.554677	0.12937	0.34497	0.271127		m8PV8	58	4.11485	24.6891	20.5742	2.84611	0.0644798	0.0226554	0.581214	0	0.504395	0.138334
m11PV1_c	0	0	24.6982	24.6982	4.68901	1.48444	0.316578	1.62004	0	0.560544	0.189852		m8PV8	59	4.11485	13.9905	9.87564	2.06484	0.259927	0.125882	0.588323	0.0198507	0.436818	0.209085
m11PV1_c	1	0	27.168	27.168	4.67198	0.562009	0.120294	0.645696	0.00939462	0.484074	0.171966		m8PV8	60	4.11485	25.5121	21.3972	4.96817	0.398786	0.0802681	0.458933	0.0601961	0.494912	0.232188
m11PV1_c	2	0.823273	26.3447	25.5215	6.0363	0.827771	0.137132	1.10372	0	0.535158	0.236519		m8PV8	61	4.93782	16.4594	11.5216	1.27804	0.187989	0.147092	0.392216	0	0.476586	0.110926
m11PV1_c	3	1.64655	14.8189	13.1724	2.38236	0.423409	0.177727	0.746665	0	0.616727	0.18086		m8PV8	62	4.93782	27.158	22.2202	3.85181	0.769042	0.199657	0.795731	0	0.538716	0.173348
m11PV1_c	4	4.11636	27.168	23.0516	4.88662	0.712203	0.145746	1.22783	0.0039176	0.528629	0.211986		m8PV8	63	4.93782	11.5216	6.58376	1.6438	0.516845	0.314422	0.689881	0	0.718892	0.249675
m11PV1_c	5	7.40945	27.168	19.7585	5.37862	0.432544	0.0804192	0.826249	0	0.579498	0.272217		m8PV8	64	4.93782	25.5121	20.5742	3.79887	1.4882	0.391748	1.58808	0	0.529904	0.184642
m11PV1_c	6	8.23273	15.6422	7.40945	1.46082	0.492121	0.336881	0.837291	0	0.667563	0.197156		m8PV8	65	4.93782	27.158	22.2202	4.87062	1.32772	0.272598	1.37465	0.0265396	0.509946	0.219198
m11PV1_c	7	13.1724	27.168	13.9956	3.74844	0.677806	0.180824	0.741518	0.0391607	0.510593	0.267829		m8PV8	66	5.76079	18.9283	13.1675	1.76051	0.347235	0.197235	0.61171	0	0.489629	0.133701
m11PV1_c	8	13.9956	27.168	13.1724	3.12896	1.45255	0.464227	1.45255	0	0.478017	0.23754		m8PV8	67	5.76079	27.158	21.3972	3.66469	0.786788	0.214694	0.862569	0	0.416437	0.17127
m11PV1_c	9	19.7585	27.168	7.40945	2.21909	1.01235	0.456203	1.01657	0.0923026	0.47641	0.299494		m8PV8	68	5.76079	20.5742	14.8135	2.83008	0.687142	0.242799	0.996825	0.0166462	0.385179	0.191048
m11PV1_c	10	20.5818	27.168	6.58618	1.98898	0.564173	0.28365	0.564173	0.0647783	0.489509	0.301993		m8PV8	69	5.76079	13.9905	8.2297	1.02298	0.232485	0.227263	0.290159	0	0.352576	0.124303
m11PV1_c	11	23.0516	26.3447	3.29309	0.932633	0.347235	0.372317	0.584681	0.0602534	0.501502	0.283209		m8PV8	70	6.58376	25.5121	18.9283	2.82053	1.1394	0.403966	1.20137	0	0.539759	0.149011
m11PV_d	0	0	27.168	27.168	3.53276	0.546261	0.154627	0.560476	0	0.43783	0.130034		m8PV8	71	6.58376	12.3445	5.76079	0.284667	0.0455941	0.160167	0.125786	0	0.152844	0.0494145
m11PV_d	1	0	27.168	27.168	3.41346	0.343856	0.100735	0.757569	0.0485045	0.295494	0.125643		m8PV8	72	6.58376	16.4594	9.87564	2.16674	0.2827	0.130472	0.82196	0	0.538965	0.219403
m11PV_d	2	0	27.168	27.168	3.79835	0.468005	0.123213	0.849925	0.0295218	0.335913	0.13981		m8PV8	73	7.40673	17.2824	9.87564	1.69847	0.164392	0.0967884	0.493937	0	0.42344	0.171986
m11PV_d	3	0	14.8189	14.8189	3.07546	0.601779	0.195671	0.646634	0	0.540321	0.207536		m8PV8	74	7.40673	25.5121	18.1053	3.18064	0.273565	0.0860093	0.563046	0	0.578277	0.175674
m11PV_d	4	4.93964	18.112	13.1724	2.05276	0.389598	0.189793	0.801168	0	0.369109	0.155838		m8PV8	75	7.40673	22.2202	14.8135	2.32791	0.548138	0.235464	0.723084	0	0.435949	0.157148
m11PV_d	5	5.76291	27.168	21.4051	1.956	0.181389	0.0927346	0.420357	0.00365794	0.313286	0.0913801		m8PV8	76	7.40673	14.8135	7.40673	1.25848	0.484672	0.385124	0.549026	0	0.493985	0.169911
m11PV_d	6	9.87927	27.168	17.2887	3.1152	0.841203	0.270031	0.841203	0.0184605	0.40885	0.180187		m8PV8	77	7.40673	9.87564	2.46891	0.36574	0.216272	0.591327	0.216272	0.055402	0.247765	0.148138
m11PV_d	7	13.1724	22.2284	9.056	0.965979	0.34901	0.361302	0.443877	0	0.261047	0.106667		m8PV8	78	8.2297	13.1675	4.93782	0.643087	0.52421	0.815146	0.52421	0	0.462306	0.130237
m11PV_d	8	23.8749	27.168	3.29309	0.914886	0.23471	0.256546	0.342715	0.189434	0.384094	0.27782		m8PV8	79	8.2297	26.335	18.1053	3.21114	0.623824	0.194269	0.840715	0	0.460614	0.177359
m11PV1_f	0	0	27.168	27.168	3.06451	0.206037	0.0672333	0.470087	0.0139031	0.336877	0.112798		m8PV8	80	8.2297	23.8661	15.6364	3.01698	0.840715	0.278661	0.973925	0	0.397887	0.192946
m11PV1_f	1	0	20.5818	20.5818	3.79864	0.0874713	0.023027	0.99746	0	0.539924	0.184563		m8PV8	81	9.87564	26.335	16.4594	2.03158	0.328784	0.161836	0.58389	0	0.514489	0.12343
m11PV1_f	2	0	27.168	27.168	2.60333	0.271895	0.104441	0.431629	0.0103096	0.285074	0.0958234		m8PV8	82	9.87564	27.158	17.2824	3.06834	0.167257	0.0545105	0.495097	0.0494995	0.327647	0.177542
m11PV1_f	3	1.64655	8.23273	6.58618	1.51969	0.497257	0.32721	0.528774	0	0.526835	0.230739		m8PV8	83	9.87564	24.6891	14.8135	2.30908	0.407806	0.17661	0.487879	0.0146839	0.415748	0.155877
m11PV1_f	4	4.11636	11.5258	7.40945	1.67516	0.541784	0.323423	0.769042	0	0.491849	0.226084		m8PV8	84	10.6986	27.158	16.4594	2.30132	0.435206	0.189112	0.511612	0	0.378197	0.139818
m11PV1_f	5	4.93964	10.7025	5.76291	1.21069	1.00927	0.833628	1.00927	0	0.664304	0.210084		m8PV8	85	10.6986	27.158	16.4594	2.35453	0.517854	0.219939	0.822118	0	0.280451	0.143051
m11PV1_f	6	11.5258	27.168	15.6422	3.45491	1.16822	0.338135	1.2668	0.00559439	0.5164	0.220871		m8PV8	86	10.6986	27.158	16.4594	2.56476	0.547341	0.213408	0.576725	0	0.51576	0.155823
m11PV1_f	7	12.3491	25.5215	13.1724	2.46672	0.178795	0.0724829	0.677039	0	0.620135	0.187265		m8PV8	87	11.5216	21.3972	9.87564	1.6426	0.430134	0.261862	0.720907	0	0.43677	0.166329
m11PV1_f	8	20.5818	27.168	6.58618	2.0219	0.443852	0.219522	0.637226	0.172563	0.479052	0.306992		m8PV8	88	11.5216	17.2824	5.76079	1.03649	0.43851	0.423074	0.43851	0	0.348763	0.179921
m11PV2_e	0	0	23.0516	23.0516	3.75741	0.398145	0.105963	0.947781	0	0.474222	0.163		m8PV8	89	11.5216	27.158	15.6364	2.77366	0.032966	0.0118854	0.661257	0	0.620824	0.177385
m11PV2_e	1	0	13.9956	13.9956	2.28907	0.179787	0.0785418	0.740707	0	0.444796	0.163556		m8PV8	90	11.5216	20.5742	9.05267	1.85066	0.84626	0.457274	0.864621	0	0.500972	0.204433
m11PV2_e	2	0	6.58618	6.58618	1.31121	0.13118	0.100044	0.395149	0.03274	0.375637	0.199085		m8PV8	91	11.5216	24.6891	13.1675	3.38875	0.423914	0.125094	0.580319	0	0.509276	0.257357
m11PV2_e	3	0	27.168	27.168	5.29886	0.632438	0.119354	0.969155	0.0278233	0.420468	0.195041		m8PV8	92	12.3445	19.7513	7.40673	0.669368	0.245532	0.366812	0.420357	0	0.410041	0.090373
m11PV2_e	4	0.823273	12.3491	11.5258	0.825213	0.326309	0.395424	0.326309	0	0.21487	0.0715969		m8PV8	93	12.3445	20.5742	8.2297	1.59958	0.784667	0.490546	0.784667	0	0.52915	0.194367
m11PV2_e	5	4.93964	9.87927	4.93964	1.21879	0.708201	0.58107	0.708201	0.141528	0.386661	0.246737		m8PV8	94	13.1675	19.7513	6.58376	1.0393	0.808573	0.778002	0.808573	0	0.583918	0.157857
m11PV2_e	6	8.23273	16.4655	8.23273	0.971719	0.585782	0.602831	0.585782	0	0.406588	0.118031		m8PV8	95	13.1675	18.9283	5.76079	0.662391	0.228272	0.344618	0.419119	0.0349756	0.379592	0.114983
m11PV2_e	7	10.7025	18.112	7.40945	1.5326	0.454998	0.296879	0.603399	0	0.426258	0.206844		m8PV8	96	13.1675	27.158	13.9905	2.44519	0.689965	0.282172	1.04348	0	0.493028	0.174775
m11PV2_e	8	19.7585	27.168	7.40945	1.5951	0.830904	0.520911	0.887166	0.0684792	0.405098	0.215279		m8PV8	97	13.9905	22.2202	8.2297	1.02439	0.23471	0.229122	0.504635	0	0.522683	0.124474
m11PV2_e	9	22.2284	27.168	4.93964	0.881584	0.659437	0.748014	0.659437	0.0416976	0.38756	0.178471		m8PV8	98	13.9905	23.8661	9.87564	1.34062	0.500498	0.373333	0.556547	0	0.519482	0.13575
													m8PV8	99	13.9905	17.2824	3.29188	0.608047	0.23471	0.386007	0.289362	0	0.282737	0.184711
Group	Track #	Start (sec)	End (sec)	Duration (sec)	Total disp. (μm)	Net disp. (μm)	Linearity (%)	Search radius (μm)	Min. speed (μm/sec)	Max. speed (μm/sec)	Avg. speed (μm/sec)		m8PV8	100	13.9905	25.5121	11.5216	1.63257	1.06441	0.651982	1.06441	0	0.53641	0.141697
m13PV1_i	0	0	10.3669	10.3669	1.27798	0.0967198	0.0756817	0.467757	0	0.497966	0.123275		m8PV8	101	13.9905	25.5121	11.5216	1.93102	0.161915	0.0838494	0.417962	0	0.302461	0.167601
m13PV1_i	1	0	28.509	28.509	1.7246	0.164366	0.0953068	0.360048	0	0.297015	0.0604931		m8PV8	102	13.9905	25.5121	11.5216	1.47651	0.639738	0.433277	0.732586	0	0.570903	0.128152
m13PV1_i	2	0	28.509	28.509	3.86889	0.35767	0.0924477	0.486484	0.0102579	0.348335	0.135708		m8PV8	103	14.8135	25.5121	10.6986	1.41255	0.338349	0.23953	0.585889	0	0.369577	0.132032
m13PV1_i	3	0	10.3669	10.3669	0.808671	0.199614	0.246842	0.304151	0	0.226557	0.078005		m8PV8	104	14.8135	26.335	11.5216	1.9431	0.258253	0.132908	0.600507	0	0.49091	0.168649
m13PV1_i	4	0	28.509	28.509	4.42539	0.615579	0.139102	0.845523	0	0.382914	0.155228		m8PV8	105	14.8135	26.335	11.5216	1.567	1.12794	0.719807	1.12794	0	0.391751	0.136006
m13PV1_i	5	0	25.0534	25.0534	2.63272	0.151624	0.0575922	0.47537	0.00579139	0.298808	0.105084		m8PV8	106	15.6364	25.5121	9.87564	1.91896	1.05405	0.54928	1.05405	0	0.542061	0.194313
m13PV1_i	6	0	6.91127	6.91127	0.927537	0.654986	0.706156	0.654986	0	0.39581	0.134206		m8PV8	107	15.6364	27.158	11.5216	2.66625	0.862698	0.323563	1.12775	0	0.470631	0.231413
m13PV1_i	7	0	23.3255	23.3255	3.37099	0.460254	0.136534	1.07913	0	0.425807	0.144519		m8PV8	108	15.6364	27.158	11.5216	3.07825	0.455941	0.148117	0.771441	0.0594046	0.432703	0.267173
m13PV1_i	8	2.59173	28.509	25.9173	3.74357	0.469218	0.12534	0.643374	0.02116	0.366303	0.144443		m8PV8	109	16.4594	24.6891	8.2297	1.12541	0.481595	0.427926	0.488861	0	0.423629	0.13675
m13PV1_i	9	4.31955	14.6865	10.3669	1.88412	0.40708	0.216058	0.504635	0	0.441898	0.181744		m8PV8	110	17.2824	25.5121	8.2297	1.26562	0.336595	0.265953	0.422276	0	0.398655	0.153787
m13PV1_i	10	5.18345	28.509	23.3255	3.58321	0.501316	0.139907	0.589901	0.00881707	0.339384	0.153618		m8PV8	111	17.2824	27.158	9.87564	1.04344	0.349044	0.334513	0.42055	0	0.287431	0.105658
m13PV1_i	11	7.77518	25.0534	17.2782	2.22104	0.726517	0.327107	0.753991	0.00804607	0.258879	0.128546		m8PV8	112	17.2824	27.158	9.87564	1.78713	0.352516	0.197252	0.721307	0	0.410107	0.180964
m13PV1_i	12	9.503	21.5977	12.0947	0.381818	0.1612	0.42219	0.22568	0	0.126949	0.031569		m8PV8	113	17.2824	21.3972	4.11485	1.09816	0.354639	0.322938	0.576725	0.195876	0.391751	0.266879
m13PV1_i	13	10.3669	28.509	18.1421	1.45077	0.01612	0.0111113	0.322399	0	0.223912	0.0799673		m8PV8	114	17.2824	27.158	9.87564	1.4077	0.604206	0.429215	0.604206	0.0365182	0.274135	0.142543
m13PV1_i	14	12.9586	28.509	15.5504	2.12648	0.792976	0.372906	0.792976	0.0477498	0.264482	0.136748		m8PV8	115	18.1053	26.335	8.2297	1.68075	0.168869	0.100473	0.393538	0.0666023	0.371909	0.204229
m13PV1_i	15	14.6865	19.006	4.31955	0.90585	0.0457124	0.0504635	0.365038	0.032172	0.369244	0.20971		m8PV8	116	18.9283	25.5121	6.58376	0.568971	0.138449	0.243333	0.190571	0.0545646	0.158237	0.0864205
m13PV1_i	16	15.5504	17.2782	1.72782	0.345396	0.193997	0.561665	0.193997	0.186542	0.213264	0.199903		m8PV8	117	18.9283	27.158	8.2297	0.825745	0.232485	0.281546	0.356102	0	0.415002	0.100337
m13PV1_i	17	19.006	28.509	9.503	1.34137	0.724502	0.54012	0.724502	0	0.41506	0.141153		m8PV8	118	18.9283	27.158	8.2297	2.09145	0.620147	0.296515	0.715843	0.0875982	0.470101	0.254135
m13PV1_i	18	19.8699	26.7812	6.91127	1.16481	0.378593	0.325026	0.432018	0.0711276	0.284364	0.168538		m8PV8	119	18.9283	25.5121	6.58376	2.13648	0.356786	0.166997	0.505017	0.139196	0.515971	0.324508
m13PV1_i	19	22.4616	28.509	6.04736	1.22918	0.491901	0.400186	0.491901	0.090631	0.274568	0.203259		m8PV8	120	18.9283	27.158	8.2297	1.29956	0.576725	0.443786	0.68543	0	0.548597	0.157911
m13PV1_i	20	23.3255	27.6451	4.31955	0.645444	0.216005	0.334661	0.367592	0.0104322	0.35695	0.149424		m8PV8	121	18.9283	23.8661	4.93782	1.22328	0.506918	0.414391	0.620147	0.0602298	0.456856	0.247738
m13PV1_i	21	24.1895	28.509	4.31955	0.688506	0.412873	0.599664	0.412873	0	0.373187	0.159393		m8PV8	122	18.9283	27.158	8.2297	1.33399	0.232485	0.174278	0.46942	0	0.387022	0.162095
m13PV2_a	0	0	23.3255	23.3255	4.06622	0.2839	0.0698191	0.718904	0.0114924	0.450292	0.174325		m8PV8	123	18.9283	24.6891	5.76079	1.10784	0.729506	0.658494	0.76089	0	0.503866	0.192307
m13PV2_a	1	0	28.509	28.509	3.72141	0.572474	0.153832	0.57794	0.0134939	0.432674	0.130535		m8PV8	124	18.9283	23.0432	4.11485	0.543254	0.360453	0.663507	0.360453	0.0282413	0.323046	0.132023
m13PV2_a	2	0	26.7812	26.7812	6.13277	0.242804	0.0395913	1.14286	0	0.572928	0.228996		m8PV8	125	19.7513	25.5121	5.76079	1.18071	0.808573	0.684821	0.808573	0	0.399509	0.204956
m13PV2_a	3	0.863909	9.503	8.63909	1.90666	0.622346	0.326406	0.875175	0	0.774669	0.220702		m8PV8	126	20.5742	27.158	6.58376	1.04322	0.43851	0.420343	0.464971	0	0.423744	0.158454
m13PV2_a	4	1.72782	12.9586	11.2308	2.53215	0.593162	0.234252	0.667353	0	0.660831	0.225465		m8PV8	127	20.5742	26.335	5.76079	0.831337	0.396499	0.476941	0.398786	0.035538	0.324363	0.14431
m13PV2_a	5	3.45564	28.509	25.0534	3.56829	0.297667	0.08342	0.659113	0.0122376	0.409651	0.142428		m8PV8	128	21.3972	27.158	5.76079	1.18881	0.260109	0.218799	0.386607	0.0236971	0.404391	0.206362
m13PV2_a	6	6.04736	27.6451	21.5977	2.90482	0.461606	0.15891	0.63325	0	0.4087	0.134497		m8PV8	129	21.3972	27.158	5.76079	1.3003	0.754717	0.580416	0.754717	0	0.350879	0.225716
m13PV2_a	7	7.77518	17.2782	9.503	1.1973	0.49024	0.409454	0.635871	0	0.326523	0.125992		m8PV8	130	21.3972	23.0432	1.64594	0.126122	0.124432	0.986603	0.124432	0.070703	0.0825489	0.076626
m13PV2_a	8	9.503	20.7338	11.2308	2.23408	0.397752	0.178038	1.01057	0	0.488385	0.198924		m8PV8	131	21.3972	27.158	5.76079	1.0927	0.342715	0.313641	0.443095	0	0.317877	0.189678
m13PV2_a	9	12.0947	13.8225	1.72782	0.274615	0.186413	0.678815	0.211138	0.0734765	0.244398	0.158937		m8PV8	132	22.2202	27.158	4.93782	0.580149	0.342715	0.590736	0.342715	0	0.303292	0.117491
m13PV2_a	10	15.5504	18.1421	2.59173	0.517151	0.483599	0.935121	0.483599	0.0688122	0.269109	0.199539		m8PV8	133	22.2202	26.335	4.11485	0.619214	0.25363	0.409599	0.314603	0	0.27701	0.150483
m13PV2_a	11	19.8699	28.509	8.63909	1.67528	0.197113	0.11766	0.485451	0	0.457032	0.193918		m8PV8	134	22.2202	27.158	4.93782	0.360309	0.221548	0.614882	0.265857	0	0.27313	0.0729693
m13PV2_a	12	22.4616	28.509	6.04736	0.729338	0.312993	0.429147	0.332322	0	0.315166	0.120604		m8PV8	135	22.2202	26.335	4.11485	1.19312	0.403822	0.33846	0.420357	0.123883	0.437991	0.289954
m13PV2_a	13	22.4616	28.509	6.04736	1.04852	0.191336	0.182482	0.430373	0.0640608	0.21397	0.173385		m8PV8	136	23.0432	27.158	4.11485	1.02279	0.304151	0.297373	0.364753	0	0.399509	0.248561
m13PV2_a	14	25.0534	28.509	3.45564	0.201303	0.0644799	0.320313	0.0790299	0.0158516	0.0844425	0.0582535		m8PV8	137	23.0432	26.335	3.29188	0.325263	0.0886151	0.272442	0.152402	0.0739456	0.122965	0.0988077
m13PV2_c	0	0	24.1895	24.1895	3.32757	0.999958	0.300507	1.27241	0	0.651193	0.137563		m8PV8	138	23.0432	24.6891	1.64594	0.32695	0.101952	0.311826	0.214341	0.136833	0.260448	0.198641
m13PV2_c	1	0	9.503	9.503	0.945524	0.627188	0.663323	0.627188	0	0.502525	0.0994974		m8PV8	139	23.8661	27.158	3.29188	0.726331	0.45749	0.629864	0.560768	0.137832	0.412903	0.220643
m13PV2_c	2	0	28.509	28.509	4.35911	0.340056	0.0780103	0.637077	0.0265942	0.309942	0.152903		m8PV8	140	23.8661	27.158	3.29188	0.751416	0.47856	0.636877	0.47856	0	0.36048	0.228264
m13PV2_c	3	0	28.509	28.509	3.75247	0.13433	0.0357977	0.606679	0.00899876	0.326504	0.131624		m8PV8	141	23.8661	27.158	3.29188	0.947494	0.279413	0.294897	0.576024	0.0583988	0.431371	0.287828
m13PV2_c	4	0.863909	9.503	8.63909	1.52211	0.440217	0.289215	0.506007	0.00491516	0.398805	0.176188		m8PV8	142	23.8661	27.158	3.29188	1.12613	0.590898	0.524713	0.590898	0.221608	0.427709	0.342095
m13PV2_c	5	5.18345	14.6865	9.503	1.23973	0.946234	0.763257	0.946234	0	0.510003	0.130457		m11PV2bRAPA	0	0	13.1675	13.1675	1.0561	0.143798	0.13616	0.328234	0	0.256578	0.0802047
m13PV2_c	6	6.04736	28.509	22.4616	4.18447	0.286241	0.0684056	0.625736	0.015618	0.390638	0.186294		m11PV2bRAPA	1	0	27.158	27.158	2.70043	0.131499	0.0486954	0.380204	0.0029583	0.281106	0.099434
m13PV2_c	7	10.3669	13.8225	3.45564	0.616302	0.475696	0.771855	0.502449	0.0527766	0.36861	0.178347		m11PV2bRAPA	2	0	27.158	27.158	2.03905	0.27507	0.134901	0.283879	0.00585059	0.262256	0.0750811
m13PV2_c	8	12.9586	17.2782	4.31955	1.01947	0.552576	0.542023	0.688215	0.0441233	0.463503	0.236013		m11PV2bRAPA	3	0	27.158	27.158	4.61667	0.757378	0.164053	1.03156	0.00432715	0.383184	0.169993
m13PV2_c	9	14.6865	23.3255	8.63909	1.64149	0.50726	0.309024	0.50726	0.0168027	0.40412	0.190007		m11PV2bRAPA	4	0	23.8661	23.8661	3.20482	0.922922	0.28798	0.922922	0	0.42844	0.134283
m13PV2_c	10	16.4143	22.4616	6.04736	0.951911	0.240878	0.253047	0.428012	0.0872987	0.310048	0.157409		m11PV2bRAPA	5	0	27.158	27.158	3.8662	0.627357	0.162267	0.883194	0.0206471	0.325028	0.142359
m13PV2_c	11	17.2782	20.7338	3.45564	0.79477	0.369078	0.464383	0.379282	0.0830476	0.33115	0.229992		m11PV2bRAPA	6	0	9.87564	9.87564	0.669563	0.0886191	0.132354	0.182377	0	0.130584	0.0677995
m13PV2_c	12	18.1421	23.3255	5.18345	1.05158	0.477469	0.454048	0.477469	0.0806896	0.312465	0.202873		m11PV2bRAPA	7	0	6.58376	6.58376	0.592878	0.144181	0.243189	0.168402	0.0334662	0.141248	0.0900517
m13PV2_c	13	24.1895	28.509	4.31955	0.904847	0.470918	0.520439	0.477291	0.0266118	0.412573	0.209477		m11PV2bRAPA	8	0.82297	6.58376	5.76079	0.726178	0.107063	0.147433	0.207101	0	0.251651	0.126055
m13PV2_d	0	0	12.9586	12.9586	1.94303	0.257919	0.132741	0.44905	0	0.383333	0.149941		m11PV2bRAPA	9	0.82297	10.6986	9.87564	1.81392	0.251802	0.138817	0.483599	0.0280732	0.336997	0.183676
m13PV2_d	1	0	28.509	28.509	2.69017	0.234051	0.0870021	0.44565	0.0267848	0.260532	0.0943623		m11PV2bRAPA	10	2.46891	9.87564	7.40673	1.23144	0.406955	0.330471	0.406955	0.0343062	0.272948	0.16626
m13PV2_d	2	0	23.3255	23.3255	2.36307	0.336281	0.142307	0.716641	0.0178824	0.28014	0.101308		m11PV2bRAPA	11	5.76079	12.3445	6.58376	1.32478	0.413885	0.312417	0.577445	0	0.42112	0.20122
m13PV2_d	3	0	16.4143	16.4143	2.40151	0.773758	0.322196	0.773758	0	0.426499	0.146306		m11PV2bRAPA	12	6.58376	14.8135	8.2297	1.82748	0.680102	0.372152	0.680102	0	0.429036	0.22206
m13PV2_d	4	0	2.59173	2.59173	0.257919	0.0644799	0.25	0.1612	0	0.186593	0.0995164		m11PV2bRAPA	13	7.40673	27.158	19.7513	3.67148	1.59205	0.433624	1.7359	0	0.383465	0.185886
m13PV2_d	5	2.59173	12.9586	10.3669	1.13565	0.139344	0.1227	0.34406	0	0.227102	0.109545		m11PV2bRAPA	14	9.87564	16.4594	6.58376	0.541856	0.236887	0.437178	0.290137	0	0.342716	0.0823019
m13PV2_d	6	2.59173	12.0947	9.503	1.9007	0.372158	0.1958	0.665791	0	0.406071	0.200011		m11PV2bRAPA	15	9.87564	18.9283	9.05267	1.68578	0.727366	0.431473	0.778594	0	0.453297	0.186219
m13PV2_d	7	7.77518	9.503	1.72782	0.346916	0.205314	0.591828	0.245532	0.117355	0.28421	0.200782		m11PV2bRAPA	16	10.6986	27.158	16.4594	1.37618	0.173284	0.125917	0.363372	0	0.353066	0.0836104
m13PV2_d	8	9.503	10.3669	0.863909	0.0754717	0.0754717	1	0.0754717	0.0873607	0.0873607	0.0873607		m11PV2bRAPA	17	11.5216	20.5742	9.05267	0.501485	0.0886191	0.176713	0.186525	0	0.14586	0.0553964
m13PV2_d	9	9.503	17.2782	7.77518	0.992309	0.232485	0.234287	0.447891	0	0.334157	0.127625		m11PV2bRAPA	18	15.6364	27.158	11.5216	2.08929	0.377703	0.180781	0.643023	0	0.640303	0.181337
m13PV2_d	10	10.3669	11.2308	0.863909	0.0322399	0.0322399	1	0.0322399	0.0373187	0.0373187	0.0373187		m11PV2bRAPA	19	15.6364	27.158	11.5216	1.26003	0.531376	0.421716	0.532427	0	0.374001	0.109363
m13PV2_d	11	10.3669	13.8225	3.45564	0.330544	0.144181	0.436194	0.172083	0	0.199191	0.0956537		m11PV2bRAPA	20	18.1053	27.158	9.05267	1.45297	0.436032	0.300096	0.598475	0.0252142	0.384103	0.160502
m13PV2_d	12	12.0947	28.509	16.4143	1.80298	0.22568	0.12517	0.455941	0	0.349195	0.109843		m11PV2bRAPA	21	18.9283	23.8661	4.93782	0.640282	0.217603	0.339855	0.344564	0.00328457	0.250843	0.129669
m13PV2_d	13	14.6865	23.3255	8.63909	1.74638	0.444689	0.254634	0.714326	0.0454216	0.360094	0.202149		m11PV2cRAPA	0	0	27.158	27.158	0.67171	0.0240302	0.0357747	0.0594475	0	0.0532839	0.0247334
m13PV2_d	14	16.4143	25.0534	8.63909	1.47959	0.417112	0.28191	0.656903	0.0367236	0.2454	0.171267		m11PV2cRAPA	1	0	27.158	27.158	2.25523	0.0796283	0.0353083	0.385955	0.0153832	0.174283	0.083041
m13PV2_d	15	16.4143	25.0534	8.63909	1.0236	0.321113	0.31371	0.447652	0	0.44063	0.118484		m11PV2cRAPA	2	0	27.158	27.158	1.67241	0.320679	0.191746	0.530329	0.0143325	0.136229	0.0615808
m13PV2_d	16	18.1421	27.6451	9.503	1.6082	0.557478	0.346648	0.64623	0.0222106	0.400144	0.16923		m11PV2cRAPA	3	0	25.5121	25.5121	4.64606	0.446194	0.0960372	0.724846	0	0.472811	0.182112
m13PV2_d	17	18.1421	28.509	10.3669	1.13004	0.188317	0.166647	0.349602	0.0262313	0.330196	0.109004		m11PV2cRAPA	4	0	27.158	27.158	1.46026	0.17172	0.117595	0.257746	0.0066129	0.147177	0.0537692
m13PV2_d	18	19.006	22.4616	3.45564	0.767459	0.279967	0.364798	0.441428	0.178316	0.31081	0.222089		m11PV2cRAPA	5	0	2.46891	2.46891	0.231492	0.210506	0.909346	0.215043	0.0175196	0.22873	0.0937629
m13PV2_d	19	19.8699	22.4616	2.59173	0.396781	0.265857	0.670035	0.265857	0.0834471	0.263883	0.153095		m11PV2cRAPA	6	0	27.158	27.158	1.95029	0.426207	0.218535	0.446576	0.013393	0.23695	0.0718128
m13PV2_f	0	0	28.509	28.509	6.18878	0.412873	0.066713	1.28073	0.0136557	0.541942	0.217082		m11PV2cRAPA	7	0	25.5121	25.5121	3.18588	0.278021	0.0872666	0.677924	0	0.370365	0.124878
m13PV2_f	1	0	28.509	28.509	4.71265	0.474374	0.10066	0.850038	0.00667766	0.394561	0.165304		m11PV2cRAPA	8	1.64594	27.158	25.5121	3.48722	0.553035	0.158589	0.849693	0.0108392	0.496875	0.136689
m13PV2_f	2	0	27.6451	27.6451	5.65553	0.919459	0.162577	0.999958	0.0237921	0.510628	0.204576		m11PV2cRAPA	9	2.46891	18.9283	16.4594	1.76722	0.197735	0.11189	0.491498	0	0.316136	0.107369
m13PV2_f	3	0	26.7812	26.7812	5.02072	0.843388	0.167981	1.13024	0	0.507307	0.187472		m11PV2cRAPA	10	9.87564	27.158	17.2824	2.48781	0.313566	0.126041	0.925841	0.0302027	0.284296	0.143951
m13PV2_f	4	0.863909	28.509	27.6451	4.08581	0.126436	0.0309453	0.54224	0.00666225	0.507021	0.147795		m11PV2cRAPA	11	9.87564	27.158	17.2824	1.64993	0.609145	0.369195	0.609145	0	0.26813	0.0954689
m13PV2_f	5	1.72782	21.5977	19.8699	4.1542	0.132929	0.0319986	1.17262	0	0.844142	0.20907		m11PV2cRAPA	12	13.9905	18.9283	4.93782	0.419119	0.225679	0.538462	0.257919	0	0.287089	0.0848794
m13PV2_f	6	12.0947	28.509	16.4143	2.42946	0.389557	0.160347	0.432544	0.0349727	0.329883	0.148009		m11PV2cRAPA	13	20.5742	27.158	6.58376	1.20813	0.393538	0.325742	0.434249	0.0118478	0.357156	0.183502
m13PV2_f	7	16.4143	28.509	12.0947	3.28046	0.271233	0.0826813	0.596898	0.0373187	0.475121	0.271231		m11PV2dRAPA	0	0	8.2297	8.2297	1.31487	0.787543	0.598953	0.920856	0	0.714529	0.159771
m13PV2_f	8	16.4143	26.7812	10.3669	2.00265	0.132929	0.0663764	0.487879	0	0.472867	0.193177		m11PV2dRAPA	1	0	27.158	27.158	1.4201	0.124029	0.0873384	0.285079	0.0104458	0.100482	0.0522904
m13PV2_f	9	18.1421	28.509	10.3669	1.93114	0.15525	0.0803929	0.403078	0	0.34515	0.186279		m11PV2dRAPA	2	0	26.335	26.335	3.55061	0.361151	0.101715	0.563498	0	0.426284	0.134825
m13PV2_f	10	24.1895	28.509	4.31955	1.09513	0.392216	0.358146	0.493597	0.0422736	0.527766	0.253529		m11PV2dRAPA	3	0	27.158	27.158	3.73238	0.0116488	0.00312101	0.417099	0.0360406	0.47053	0.137432
													m11PV2dRAPA	4	0	27.158	27.158	3.65676	0.174033	0.047592	0.43249	0.0126905	0.285573	0.134648
Group	Track #	Start (sec)	End (sec)	Duration (sec)	Total disp. (μm)	Net disp. (μm)	Linearity (%)	Search radius (μm)	Min. speed (μm/sec)	Max. speed (μm/sec)	Avg. speed (μm/sec)		m11PV2dRAPA	5	0	2.46891	2.46891	0.423908	0.20588	0.485672	0.239242	0.0414157	0.286198	0.171699
m17PV2-a	0	0	19.3571	19.3571	4.19266	1.09084	0.260178	1.09084	0	0.463463	0.216596		m11PV2dRAPA	6	0	27.158	27.158	4.46789	0.167633	0.0375195	0.665985	0.00821404	0.399195	0.164515
m17PV2-a	1	0	26.616	26.616	4.17921	0.48003	0.114862	0.789558	0.0268942	0.365062	0.157019		m11PV2dRAPA	7	0	27.158	27.158	3.07914	0.246831	0.0801623	0.540369	0	0.500855	0.113379
m17PV2-a	2	0	5.64582	5.64582	0.783576	0.237477	0.303068	0.295972	0	0.254478	0.138789		m11PV2dRAPA	8	0	27.158	27.158	3.75511	0.643198	0.171286	0.906282	0	0.500367	0.138269
m17PV2-a	3	0	26.616	26.616	6.10816	0.562004	0.0920087	0.782429	0.0229338	0.508771	0.229492		m11PV2dRAPA	9	0.82297	27.158	26.335	2.28117	0.182212	0.0798766	0.516405	0	0.300852	0.086621
m17PV2-a	4	0	26.616	26.616	4.28015	2.10768	0.492432	2.10768	0	0.486291	0.160811		m11PV2dRAPA	10	0.82297	11.5216	10.6986	1.3236	0.0851477	0.0643305	0.412905	0	0.271875	0.123717
m17PV2-a	5	0	25.8095	25.8095	4.60982	1.24826	0.270783	1.24826	0.0205882	0.462893	0.17861		m11PV2dRAPA	11	1.64594	9.87564	8.2297	1.46847	0.810855	0.552177	0.810855	0	0.388522	0.178436
m17PV2-a	6	0	25.8095	25.8095	4.57531	0.878224	0.191949	0.998418	0	0.406327	0.177273		m11PV2dRAPA	12	4.11485	13.1675	9.05267	1.18751	0.179084	0.150806	0.250434	0.0171228	0.291329	0.131178
m17PV2-a	7	0.806545	21.7767	20.9702	3.61994	0.5027	0.13887	0.810627	0	0.454618	0.172623		m11PV2dRAPA	13	8.2297	24.6891	16.4594	2.25321	0.529607	0.235046	0.765872	0	0.370659	0.136895
m17PV2-a	8	0.806545	26.616	25.8095	4.6211	1.17436	0.254129	1.17436	0.00341306	0.42101	0.179047		m11PV2dRAPA	14	9.87564	16.4594	6.58376	1.14731	0.202371	0.176387	0.434367	0	0.335814	0.174264
m17PV2-a	9	0.806545	11.2916	10.4851	1.32941	0.650177	0.489071	0.666817	0	0.795929	0.126791		m11PV2dRAPA	15	12.3445	24.6891	12.3445	1.35916	0.21261	0.156427	0.378747	0	0.376034	0.110102
m17PV2-a	10	2.41964	18.5505	16.1309	3.36624	0.685867	0.203749	0.70107	0	0.562785	0.208683		m11PV2dRAPA	16	13.1675	16.4594	3.29188	0.870795	0.420509	0.482902	0.420509	0.0950664	0.459045	0.264528
m17PV2-a	11	2.41964	26.616	24.1964	3.94467	1.0749	0.272495	1.0749	0.0319581	0.371731	0.163027		m11PV2dRAPA	17	15.6364	27.158	11.5216	1.16609	0.0586653	0.0503093	0.220366	0.0350393	0.222713	0.101209
m17PV2-a	12	4.03273	25.8095	21.7767	4.84278	0.432544	0.0893173	0.77978	0	0.76159	0.222383		m11PV2dRAPA	18	19.7513	24.6891	4.93782	0.337724	0.0525213	0.155515	0.124779	0	0.144049	0.0683955
m17PV2-a	13	4.83927	12.9047	8.06545	0.660386	0.315161	0.477237	0.355647	0	0.329673	0.0818783		m11PV2dRAPA	19	23.0432	27.158	4.11485	0.730809	0.365665	0.500356	0.474513	0.118546	0.316404	0.177603
m17PV2-a	14	5.64582	26.616	20.9702	3.61172	0.753716	0.208686	0.753716	0.031454	0.433403	0.172231		m11PV4eRAPA	0	0	27.158	27.158	3.59833	0.339128	0.0942458	0.619066	0	0.357226	0.132496
m17PV2-a	15	8.06545	21.7767	13.7113	2.1897	0.0588821	0.0268905	0.426271	0	0.373839	0.159701		m11PV4eRAPA	1	0	27.158	27.158	2.3652	0.551744	0.233275	0.551744	0.010493	0.400326	0.0870905
m17PV2-a	16	10.4851	26.616	16.1309	3.49002	0.51082	0.146366	0.895528	0.0578546	0.46787	0.216356		m11PV4eRAPA	2	0	27.158	27.158	3.84052	0.591072	0.153904	0.750999	0.0101257	0.375207	0.141414
m17PV2-a	17	11.2916	15.3244	4.03273	1.02549	0.572404	0.558176	0.572404	0.143507	0.375814	0.254292		m11PV4eRAPA	3	0	27.158	27.158	3.25557	0.399044	0.122573	0.628552	0.00509544	0.303463	0.119875
m17PV2-a	18	12.0982	21.7767	9.67855	1.5569	0.76089	0.48872	0.848884	0	0.64553	0.160861		m11PV4eRAPA	4	0	27.158	27.158	3.01564	0.229623	0.0761441	0.551535	0	0.395957	0.111041
m17PV2-a	19	13.7113	15.3244	1.61309	0.473961	0.439453	0.927192	0.439453	0.169167	0.418476	0.293821		m11PV4eRAPA	5	0	4.11485	4.11485	0.404721	0.0905939	0.223843	0.155095	0.040633	0.175504	0.0983562
m17PV2-a	20	19.3571	25.8095	6.45236	0.970198	0.348728	0.35944	0.416524	0	0.447443	0.150363		m11PV4eRAPA	6	0	27.158	27.158	3.75136	0.205655	0.0548213	0.43792	0.0258301	0.373924	0.138131
m17PV2-a	21	20.1636	26.616	6.45236	1.32365	0.245061	0.185141	0.53744	0.0399729	0.46787	0.205142		m11PV4eRAPA	7	0	27.158	27.158	3.74527	0.31642	0.0844851	0.593769	0.0179694	0.401601	0.137907
m17PV2-a	22	21.7767	26.616	4.83927	0.560596	0.165022	0.294369	0.248922	0.0473434	0.254703	0.115843		m11PV4eRAPA	8	0.82297	6.58376	5.76079	0.291808	0.0507449	0.173898	0.102414	0	0.0880298	0.0506543
m17PV2-a	23	22.5833	26.616	4.03273	1.00323	0.610963	0.608994	0.663317	0.0957452	0.478863	0.248773		m11PV4eRAPA	9	0.82297	26.335	25.5121	2.30524	0.441136	0.191363	0.504429	0	0.21384	0.0903587
m17PV2-a	24	22.5833	25.8095	3.22618	0.620667	0.484076	0.779929	0.484076	0.073132	0.414983	0.192384		m11PV4eRAPA	10	2.46891	17.2824	14.8135	2.28163	0.246119	0.10787	0.414385	0	0.425168	0.154024
m17PV2-a	25	22.5833	25.8095	3.22618	0.521469	0.251802	0.48287	0.286239	0.0439294	0.330739	0.161637		m11PV4eRAPA	11	9.87564	19.7513	9.87564	1.84844	0.222174	0.120196	0.571722	0.0305396	0.414558	0.187171
m17PV2-a	26	23.3898	26.616	3.22618	0.719998	0.150453	0.208963	0.326404	0.0804328	0.371172	0.223173		m11PV4eRAPA	12	15.6364	23.8661	8.2297	0.408362	0.253456	0.620664	0.253456	0	0.17861	0.0496206
m17PV2_b	0	0	26.616	26.616	3.99067	0.701329	0.175742	0.777422	0.0107928	0.414871	0.149935		m11PV8aRAPA	0	0	26.335	26.335	2.72307	0.330579	0.1214	0.356755	0.0124137	0.279998	0.103401
m17PV2_b	1	0	1.61309	1.61309	0.19344	0.136782	0.707107	0.1612	0.0399729	0.199864	0.119919		m11PV8aRAPA	1	0	27.158	27.158	3.98077	0.423948	0.106499	0.665172	0.0310892	0.327956	0.146578
m17PV2_b	2	0	26.616	26.616	3.09651	0.368441	0.118986	0.715457	0.0214877	0.381022	0.11634		m11PV8aRAPA	2	0	14.8135	14.8135	2.04909	0.91283	0.445482	1.02054	0	0.676384	0.138326
m17PV2_b	3	0.806545	9.67855	8.872	1.23122	0.453235	0.368119	0.490865	0	0.573914	0.138776		m11PV8aRAPA	3	0	8.2297	8.2297	0.937404	0.326435	0.348233	0.469036	0	0.454473	0.113905
m17PV2_b	4	0.806545	2.41964	1.61309	0.0744304	0.0203903	0.273951	0.0455941	0.0357528	0.0565302	0.0461415		m11PV8aRAPA	4	0	27.158	27.158	3.74803	0.569334	0.151902	0.923856	0.00529947	0.458283	0.138008
m17PV2_b	5	11.2916	15.3244	4.03273	0.371541	0.322399	0.867735	0.322399	0.0119136	0.200861	0.0921315		m11PV8aRAPA	5	0	27.158	27.158	4.75215	0.671594	0.141324	0.822307	0.0246918	0.529804	0.174982
m17PV2_b	6	15.3244	26.616	11.2916	1.23402	0.402176	0.325906	0.467264	0.0109393	0.372292	0.109287		m11PV8aRAPA	6	0	27.158	27.158	1.72997	0.154116	0.0890856	0.268825	0.00669636	0.153938	0.0637003
m17PV2_b	7	20.1636	26.616	6.45236	1.03168	0.451359	0.4375	0.548079	0	0.359756	0.159891		m11PV8aRAPA	7	0	23.8661	23.8661	3.81623	0.484211	0.126882	0.586547	0.0143534	0.402253	0.159901
m17PV2_b	8	20.1636	26.616	6.45236	1.44611	0.473341	0.327321	0.741979	0.0896665	0.39642	0.224121		m11PV8aRAPA	8	0	27.158	27.158	3.13228	0.560474	0.178935	0.748749	0.00463108	0.374461	0.115336
m17PV2_b	9	23.3898	26.616	3.22618	0.496513	0.294073	0.592277	0.294073	0	0.36246	0.153901		m11PV8aRAPA	9	0	27.158	27.158	2.03863	0.448111	0.21981	0.587182	0.00438096	0.210448	0.0750655
m19PV2a	0	0	8.06545	8.06545	2.26269	0.392216	0.173341	0.872863	0	0.620546	0.28054		m11PV8aRAPA	10	0	27.158	27.158	3.07602	0.227971	0.0741122	0.622448	0.0136411	0.280141	0.113264
m19PV2a	1	0	26.616	26.616	6.16529	1.44665	0.234645	1.82027	0	0.531652	0.231639		m11PV8aRAPA	11	0	27.158	27.158	2.52764	0.422095	0.166992	0.614844	0.00470196	0.278016	0.0930715
m19PV2a	2	0	26.616	26.616	5.28222	1.91817	0.363137	2.20813	0	0.558853	0.19846		m11PV8aRAPA	12	0	18.1053	18.1053	3.82874	0.518729	0.135483	0.879593	0	0.553499	0.21147
m19PV2a	3	0	26.616	26.616	5.81055	0.509645	0.0877102	0.986879	0	0.650711	0.218311		m11PV8aRAPA	13	0	27.158	27.158	4.82546	0.185644	0.0384716	0.784578	0	0.413918	0.177681
m19PV2a	4	0	10.4851	10.4851	2.40457	0.605562	0.251838	0.718851	0	0.790197	0.229332		m11PV8aRAPA	14	0	27.158	27.158	4.62642	0.434593	0.0939372	0.921086	0	0.448704	0.170352
m19PV2a	5	0	8.872	8.872	1.66602	1.17701	0.706481	1.17701	0	0.916385	0.187784		m11PV8aRAPA	15	0	27.158	27.158	5.05555	0.931219	0.184197	1.40217	0	0.53723	0.186153
m19PV2a	6	0	16.1309	16.1309	5.04664	1.41415	0.280217	1.79569	0.0152424	0.638116	0.312856		m11PV8aRAPA	16	0	26.335	26.335	3.78621	0.708235	0.187057	1.04834	0	0.505981	0.143771
m19PV2a	7	0	26.616	26.616	7.76826	1.5493	0.19944	1.97797	0.0191879	0.590192	0.291864		m11PV8aRAPA	17	0	25.5121	25.5121	3.72825	0.947078	0.254027	1.00326	0.0186977	0.409	0.146137
m19PV2a	8	0	19.3571	19.3571	5.6922	0.310864	0.0546124	0.873216	0.044346	0.580983	0.294063		m11PV8aRAPA	18	0	8.2297	8.2297	0.799476	0.0446276	0.055821	0.36548	0	0.276702	0.0971453
m19PV2a	9	0	26.616	26.616	6.91827	0.12896	0.0186405	1.04867	0	0.650711	0.259929		m11PV8aRAPA	19	0	27.158	27.158	3.58871	0.605848	0.168821	0.60669	0.0207044	0.401396	0.132142
m19PV2a	10	0	3.22618	3.22618	0.84568	0.516845	0.61116	0.516845	0	0.476145	0.26213		m11PV8aRAPA	20	0	26.335	26.335	2.38325	0.416797	0.174886	0.743164	0	0.573521	0.0904975
m19PV2a	11	0	26.616	26.616	5.79904	0.853327	0.14715	1.39081	0	0.666349	0.217878		m11PV8aRAPA	21	0	11.5216	11.5216	2.09681	0.675044	0.321939	0.675044	0	0.473417	0.18199
m19PV2a	12	0	5.64582	5.64582	1.48508	0.421759	0.283997	0.707077	0	0.703262	0.263041		m11PV8aRAPA	22	0	17.2824	17.2824	2.4323	0.255547	0.105064	0.407245	0	0.303888	0.140739
m19PV2a	13	0	26.616	26.616	7.36343	0.379282	0.0515089	1.39081	0	0.744528	0.276654		m11PV8aRAPA	23	0	26.335	26.335	4.07442	0.465779	0.114318	0.774449	0	0.385327	0.154715
m19PV2a	14	0	12.9047	12.9047	3.6919	0.645604	0.174871	0.993178	0	1.00283	0.286089		m11PV8aRAPA	24	0	11.5216	11.5216	1.75154	0.503059	0.28721	0.520118	0	0.489656	0.152023
m19PV2a	15	0	26.616	26.616	6.73695	0.195051	0.0289525	0.864007	0	0.626622	0.253116		m11PV8aRAPA	25	0	12.3445	12.3445	1.2512	0.334562	0.267392	0.356793	0.00940995	0.254638	0.101357
m19PV2a	16	0	25.8095	25.8095	5.68149	0.943565	0.166077	1.25197	0	0.656391	0.220132		m11PV8aRAPA	26	0	9.05267	9.05267	0.924411	0.138568	0.149898	0.346278	0	0.277534	0.102115
m19PV2a	17	0.806545	9.67855	8.872	0.901304	0.245532	0.272419	0.433744	0	0.44292	0.10159		m11PV8aRAPA	27	0	27.158	27.158	3.31718	0.648324	0.195444	0.894714	0	0.324256	0.122144
m19PV2a	18	0.806545	25.0029	24.1964	4.97263	0.186633	0.037532	1.05083	0	0.599593	0.205512		m11PV8aRAPA	28	0	27.158	27.158	3.60641	0.196021	0.0543535	0.567127	0	0.448968	0.132793
m19PV2a	19	0.806545	26.616	25.8095	7.18876	0.956934	0.133115	1.27174	0	0.80286	0.278532		m11PV8aRAPA	29	0	27.158	27.158	3.80981	0.364173	0.095588	0.784184	0.021609	0.427989	0.140283
m19PV2a	20	0.806545	26.616	25.8095	4.51476	0.602292	0.133405	0.79026	0	0.510777	0.174927		m11PV8aRAPA	30	0	11.5216	11.5216	1.75638	0.16926	0.0963687	0.398778	0.00578407	0.306402	0.152442
m19PV2a	21	1.61309	25.0029	23.3898	7.60928	1.58968	0.208913	2.25218	0.0228261	0.631078	0.325324		m11PV8aRAPA	31	0.82297	24.6891	23.8661	3.87275	0.722027	0.186438	0.870014	0	0.49054	0.16227
m19PV2a	22	1.61309	26.616	25.0029	7.75711	0.734024	0.094626	1.15924	0	0.665281	0.310248		m11PV8aRAPA	32	0.82297	27.158	26.335	2.69327	0.184337	0.0684434	0.520655	0.0050336	0.374982	0.10227
m19PV2a	23	1.61309	25.0029	23.3898	6.21287	1.32302	0.212948	1.47072	0	1.21113	0.265623		m11PV8aRAPA	33	0.82297	7.40673	6.58376	0.543529	0.0460882	0.0847943	0.138396	0.0121819	0.168167	0.0825561
m19PV2a	24	2.41964	25.8095	23.3898	6.59258	0.928015	0.140767	1.08163	0	0.666214	0.281857		m11PV8aRAPA	34	0.82297	13.1675	12.3445	2.46969	0.508283	0.205809	0.793265	0.0674159	0.369577	0.200063
m19PV2a	25	3.22618	17.744	14.5178	3.03219	0.581933	0.191918	0.850276	0	0.730446	0.20886		m11PV8aRAPA	35	0.82297	8.2297	7.40673	0.590159	0.326643	0.553483	0.333118	0	0.256975	0.0796788
m19PV2a	26	4.03273	26.616	22.5833	5.81591	0.964582	0.165852	1.00216	0.0066785	0.565302	0.257532		m11PV8aRAPA	36	0.82297	5.76079	4.93782	0.99129	0.636958	0.642555	0.636958	0.0358271	0.332924	0.200755
m19PV2a	27	4.03273	25.8095	21.7767	5.88012	0.834109	0.141852	1.0198	0	0.641894	0.270019		m11PV8aRAPA	37	1.64594	7.40673	5.76079	0.903219	0.181822	0.201304	0.375979	0.0372616	0.31924	0.156787
m19PV2a	28	4.03273	26.616	22.5833	5.19202	0.38822	0.0747724	1.12198	0	0.624396	0.229906		m11PV8aRAPA	38	1.64594	9.05267	7.40673	1.30268	0.503604	0.386591	0.596203	0	0.582047	0.175878
m19PV2a	29	4.83927	16.1309	11.2916	2.13376	0.196108	0.091907	0.602292	0	0.523561	0.188968		m11PV8aRAPA	39	2.46891	7.40673	4.93782	0.535632	0.185211	0.34578	0.301003	0.0272667	0.307064	0.108475
m19PV2a	30	5.64582	26.616	20.9702	5.51576	1.29603	0.234968	1.63602	0	0.680499	0.263029		m11PV8aRAPA	40	2.46891	18.1053	15.6364	2.2048	0.448922	0.203611	0.934958	0	0.624942	0.141004
m19PV2a	31	6.45236	26.616	20.1636	5.36495	1.0541	0.196479	1.49394	0	0.655626	0.266071		m11PV8aRAPA	41	3.29188	5.76079	2.46891	0.585765	0.0803948	0.137247	0.280511	0.17026	0.340852	0.237257
m19PV2a	32	6.45236	26.616	20.1636	4.58529	0.592724	0.129266	0.787346	0.00463661	0.606756	0.227404		m11PV8aRAPA	42	4.11485	27.158	23.0432	4.07414	0.87317	0.21432	0.927074	0	0.43257	0.176805
m19PV2a	33	8.872	26.616	17.744	3.5581	1.25582	0.352947	1.47129	0	0.618495	0.200524		m11PV8aRAPA	43	4.93782	26.335	21.3972	2.67695	0.230803	0.0862185	0.492703	0.0101041	0.384058	0.125107
m19PV2a	34	10.4851	26.616	16.1309	4.11943	0.935514	0.227098	1.28394	0	0.625674	0.255375		m11PV8aRAPA	44	5.76079	16.4594	10.6986	1.93906	0.175966	0.0907481	0.695321	0	0.572004	0.181244
m19PV2a	35	10.4851	26.616	16.1309	4.17414	0.206436	0.049456	0.649261	0.00998159	0.535714	0.258766		m11PV8aRAPA	45	6.58376	27.158	20.5742	3.85118	0.421101	0.109343	0.864146	0	0.512287	0.187184
m19PV2a	36	11.2916	14.5178	3.22618	0.359082	0.312393	0.869976	0.312393	0	0.364469	0.111302		m11PV8aRAPA	46	9.05267	22.2202	13.1675	2.46929	1.04172	0.421869	1.12904	0	0.665737	0.187529
m19PV2a	37	12.0982	25.8095	13.7113	4.22665	0.727287	0.172072	0.877021	0	0.591394	0.308261		m11PV8aRAPA	47	9.05267	27.158	18.1053	2.59192	0.360773	0.139191	0.391648	0	0.364989	0.143158
m19PV2a	38	14.5178	25.8095	11.2916	2.85908	0.648289	0.226747	0.67504	0	0.594239	0.253203		m11PV8aRAPA	48	9.87564	12.3445	2.46891	0.637032	0.504923	0.792618	0.504923	0.206087	0.344506	0.258022
m19PV2a	39	16.1309	26.616	10.4851	2.47868	0.281223	0.113457	0.633277	0.0667459	0.518811	0.236401		m11PV8aRAPA	49	9.87564	25.5121	15.6364	1.98215	0.468781	0.236501	0.529627	0.00879154	0.317363	0.126765
m19PV2a	40	16.1309	25.8095	9.67855	1.36665	0.597285	0.437043	0.597285	0	0.542196	0.141204		m11PV8aRAPA	50	10.6986	27.158	16.4594	2.89339	0.503604	0.174053	0.703981	0	0.346719	0.175789
m19PV2a	41	16.1309	25.0029	8.872	2.19566	0.289362	0.131789	0.657568	0	0.676108	0.247481		m11PV8aRAPA	51	10.6986	27.158	16.4594	2.45146	0.665938	0.271649	0.787564	0.0114147	0.478193	0.14894
m19PV2a	42	16.9375	26.616	9.67855	2.1556	0.407806	0.189185	0.754717	0	0.561046	0.222719		m11PV8aRAPA	52	11.5216	27.158	15.6364	2.00226	0.38714	0.193351	0.455092	0	0.369978	0.128051
m19PV2a	43	17.744	26.616	8.872	2.15079	0.89223	0.414838	1.0362	0	0.521182	0.242424		m11PV8aRAPA	53	13.9905	25.5121	11.5216	1.08634	0.206436	0.190029	0.433744	0	0.302581	0.0942876
m19PV2a	44	17.744	25.0029	7.25891	1.57509	0.371947	0.236143	0.781842	0	0.523094	0.216988		m11PV8aRAPA	54	14.8135	27.158	12.3445	1.79661	0.132929	0.0739887	0.401459	0.00905122	0.327923	0.145539
m19PV2a	45	18.5505	26.616	8.06545	1.68467	0.926807	0.55014	0.984242	0	0.729519	0.208875		m11PV8aRAPA	55	14.8135	27.158	12.3445	2.1666	0.29401	0.135701	0.55761	0	0.523281	0.175511
m19PV2a	46	19.3571	24.1964	4.83927	1.34456	0.880569	0.654913	0.880569	0	0.54369	0.277843		m11PV8aRAPA	56	15.6364	25.5121	9.87564	0.541554	0.256316	0.473298	0.26483	0.0143025	0.125469	0.0548374
m19PV2a	47	20.1636	26.616	6.45236	1.70018	0.319992	0.188211	0.497791	0.0407883	0.457204	0.263498		m11PV8aRAPA	57	15.6364	23.8661	8.2297	1.61647	0.433744	0.268327	0.565457	0	0.543574	0.19642
m19PV2a	48	22.5833	25.8095	3.22618	0.902427	0.364456	0.403862	0.509758	0	0.632026	0.27972		m11PV8aRAPA	58	16.4594	27.158	10.6986	1.99558	0.605077	0.303209	0.671921	0	0.382956	0.186527
m19PV2a	49	23.3898	26.616	3.22618	0.924322	0.629053	0.680555	0.657608	0.159891	0.414737	0.286507		m11PV8aRAPA	59	17.2824	26.335	9.05267	1.39288	0.345943	0.248365	0.535852	0.0167784	0.26351	0.153864
m17PV2_c6vacuoles	0	0	26.616	26.616	5.83937	0.401489	0.0687555	1.01588	0.0119658	0.534362	0.219393		m11PV8aRAPA	60	17.2824	27.158	9.87564	1.29197	0.132232	0.102349	0.322399	0	0.334457	0.130824
m17PV2_c6vacuoles	1	0	26.616	26.616	3.25218	0.364845	0.112185	0.527862	0.011724	0.360776	0.122189		m11PV8aRAPA	61	17.2824	27.158	9.87564	1.44872	0.461605	0.31863	0.533666	0	0.369577	0.146696
m17PV2_c6vacuoles	2	0	7.25891	7.25891	0.931334	0.536386	0.575932	0.537332	0	0.478372	0.128302		m11PV8aRAPA	62	18.1053	27.158	9.05267	1.00874	0.480498	0.476336	0.635053	0	0.593265	0.11143
m17PV2_c6vacuoles	3	0	23.3898	23.3898	4.35135	1.55844	0.35815	1.62384	0	0.623252	0.186036		m11PV8aRAPA	63	19.7513	23.8661	4.11485	1.31484	0.342344	0.26037	0.521725	0.170262	0.414666	0.319535
m17PV2_c6vacuoles	4	0	26.616	26.616	4.2717	1.51163	0.353872	1.51163	0	0.571305	0.160494		m11PV8aRAPA	64	22.2202	27.158	4.93782	0.674901	0.182424	0.270297	0.344134	0.0990506	0.20984	0.13668
m17PV2_c6vacuoles	5	0	26.616	26.616	3.86619	0.714183	0.184726	0.78447	0.00901431	0.412983	0.145258		m11PV8aRAPA	65	23.0432	26.335	3.29188	0.96172	0.432544	0.449761	0.43327	0.108559	0.483238	0.292149
m17PV2_c6vacuoles	6	0	10.4851	10.4851	1.27063	0.113985	0.089708	0.430134	0	0.443586	0.121184		m11PV8aRAPA	66	23.8661	27.158	3.29188	0.299365	0.273335	0.913049	0.273335	0.0136574	0.11987	0.0909405
m17PV2_c6vacuoles	7	0	25.8095	25.8095	4.68595	1.00876	0.215274	1.00876	0.0156422	0.380232	0.18156		m11PV8aRAPA	67	23.8661	27.158	3.29188	0.670979	0.0184228	0.0274566	0.30523	0.103193	0.370888	0.203829
m17PV2_c6vacuoles	8	0	21.7767	21.7767	4.61289	0.984024	0.21332	1.26222	0	0.656377	0.211827		m13PV1b	0	0	27.158	27.158	2.35427	0.819184	0.347957	0.823538	0.0196154	0.364951	0.0866878
m17PV2_c6vacuoles	9	0	8.06545	8.06545	1.87662	0.317206	0.16903	0.502111	0.00533923	0.506806	0.232674		m13PV1b	1	0	24.6891	24.6891	2.91561	0.877771	0.301059	1.07491	0	0.374371	0.118093
m17PV2_c6vacuoles	10	0	26.616	26.616	3.55932	0.705009	0.198074	0.705009	0.0385195	0.514532	0.133729		m13PV1b	2	0	6.58376	6.58376	1.12285	0.529364	0.471447	0.608302	0.0391751	0.416437	0.170548
m17PV2_c6vacuoles	11	0	26.616	26.616	4.03205	0.797152	0.197704	0.815459	0.0449009	0.449473	0.15149		m13PV1b	3	0	27.158	27.158	3.87567	0.204085	0.052658	0.871632	0.0133191	0.436891	0.142708
m17PV2_c6vacuoles	12	0	26.616	26.616	3.27011	0.368437	0.112668	0.751918	0.0190853	0.414113	0.122862		m13PV1b	4	0	2.46891	2.46891	0.28782	0.116243	0.403873	0.164392	0.0391751	0.199755	0.116578
m17PV2_c6vacuoles	13	0	26.616	26.616	5.20535	0.787707	0.151326	1.09361	0.0350672	0.523633	0.195572		m13PV1b	5	0.82297	10.6986	9.87564	1.38692	0.504372	0.363663	0.5546	0	0.658164	0.140439
m17PV2_c6vacuoles	14	0	15.3244	15.3244	2.7116	0.433211	0.159762	0.690856	0	0.361185	0.176947		m13PV1b	6	5.76079	22.2202	16.4594	2.2322	0.729506	0.326811	0.729506	0	0.371648	0.135619
m17PV2_c6vacuoles	15	0	1.61309	1.61309	0.377188	0.0480604	0.127418	0.203903	0.214848	0.252811	0.233829		m13PV1b	7	6.58376	26.335	19.7513	3.30634	0.115994	0.0350823	0.652863	0.041815	0.404533	0.167399
m17PV2_c6vacuoles	16	0	15.3244	15.3244	3.93229	0.856636	0.217847	0.881857	0	0.573133	0.256604		m13PV1b	8	23.0432	26.335	3.29188	0.343696	0.122766	0.357193	0.138669	0.0350393	0.168499	0.104407
m17PV2_c6vacuoles	17	0	19.3571	19.3571	3.07227	1.11953	0.364399	1.26851	0	0.920147	0.158716		m13PV2a	0	0	18.1053	18.1053	1.87301	0.451103	0.240844	0.635293	0	0.528284	0.10345
m17PV2_c6vacuoles	18	0	12.0982	12.0982	2.73994	0.846737	0.309035	1.14642	0.0315681	0.482488	0.226475		m13PV2a	1	0	27.158	27.158	3.60986	0.699062	0.193653	0.86353	0.0162912	0.386918	0.132921
m17PV2_c6vacuoles	19	0	19.3571	19.3571	4.16688	1.09084	0.261787	1.39393	0	0.66999	0.215264		m13PV2a	2	0	27.158	27.158	1.84565	0.328784	0.17814	0.491725	0	0.221329	0.0679597
m17PV2_c6vacuoles	20	0	26.616	26.616	6.66835	1.20297	0.180401	1.20297	0.0255377	0.549374	0.250539		m13PV2a	3	0	27.158	27.158	1.60839	0.582303	0.362041	0.594506	0.00545539	0.156677	0.0592234
m17PV2_c6vacuoles	21	0	14.5178	14.5178	2.83464	0.807374	0.284824	1.15784	0	0.849525	0.195253		m13PV2a	4	0	23.8661	23.8661	5.29048	0.336469	0.0635989	0.659788	0.011395	0.39329	0.221673
m17PV2_c6vacuoles	22	0	22.5833	22.5833	4.1053	1.47705	0.35979	1.47705	0	0.60656	0.181785		m13PV2a	5	7.40673	27.158	19.7513	3.75124	0.432078	0.115183	0.895687	0.0194029	0.446665	0.189924
m17PV2_c6vacuoles	23	0	25.8095	25.8095	5.60912	1.25022	0.22289	1.25022	0.0184446	0.467041	0.217328		m13PV2a	6	9.05267	27.158	18.1053	3.30989	0.870353	0.262955	0.951873	0.0520537	0.426329	0.182813
m17PV2_c6vacuoles	24	0	26.616	26.616	4.96243	1.15729	0.23321	1.57761	0	0.577266	0.186446		m13PV2a	7	20.5742	27.158	6.58376	0.918951	0.142289	0.154839	0.371687	0.0189879	0.420483	0.139579
m17PV2_c6vacuoles	25	0	26.616	26.616	5.7791	0.410629	0.0710541	0.887111	0	0.583315	0.217129		m13PV2a	8	22.2202	27.158	4.93782	0.491987	0.0720907	0.14653	0.137624	0.0391751	0.167229	0.0996366
m17PV2_c6vacuoles	26	0	1.61309	1.61309	0.166933	0.0402999	0.241413	0.101952	0.0805679	0.126405	0.103487		m15PV4RAPA	0	0	5.76079	5.76079	0.687226	0.463547	0.674519	0.47629	0	0.282496	0.119294
m17PV2_c6vacuoles	27	0	26.616	26.616	6.39811	0.625294	0.097731	0.99545	0.0171797	0.530339	0.240386		m15PV4RAPA	1	0	9.05267	9.05267	0.985582	0.456873	0.463557	0.456873	0	0.254173	0.108872
m17PV2_c6vacuoles	28	0	26.616	26.616	4.62091	0.274388	0.0593797	0.805109	0.0126318	0.400858	0.173614		m15PV4RAPA	2	0	27.158	27.158	3.69215	0.548863	0.148657	0.955058	0	0.522716	0.135951
m17PV2_c6vacuoles	29	0	25.8095	25.8095	2.29942	0.540077	0.234875	0.652049	0.0191509	0.301791	0.0890923		m15PV4RAPA	3	0	27.158	27.158	1.95467	0.0707304	0.0361853	0.24039	0.00892598	0.179031	0.0719741
m17PV2_c6vacuoles	30	0	26.616	26.616	4.30713	0.578471	0.134306	0.68516	0.0167425	0.449234	0.161825		m15PV4RAPA	4	0	27.158	27.158	2.62337	0.4644	0.177024	0.500759	0.0193084	0.273523	0.0965967
m17PV2_c6vacuoles	31	0	26.616	26.616	7.12788	1.14528	0.160676	1.35753	0.00995761	0.595637	0.267804		m15PV4RAPA	5	0	27.158	27.158	1.67794	0.212322	0.126538	0.295508	0.0150058	0.122008	0.0617844
m17PV2_c6vacuoles	32	0.806545	9.67855	8.872	1.21651	0.461042	0.378987	0.500996	0	0.592678	0.137118		m15PV4RAPA	6	0	27.158	27.158	2.69099	0.182697	0.0678919	0.533878	0.00988615	0.414752	0.0990865
m17PV2_c6vacuoles	33	0.806545	7.25891	6.45236	0.62225	0.528774	0.849778	0.574016	0	0.695509	0.0964375		m15PV4RAPA	7	0	18.9283	18.9283	3.90561	0.284065	0.0727325	0.879979	0	0.515627	0.206337
m17PV2_c6vacuoles	34	0.806545	26.616	25.8095	6.63688	0.492361	0.0741856	0.942634	0.0141845	0.556757	0.257149		m15PV4RAPA	8	1.64594	10.6986	9.05267	1.57518	0.469814	0.298261	0.594475	0	0.408824	0.174001
m17PV2_c6vacuoles	35	0.806545	26.616	25.8095	4.29809	1.06564	0.247934	1.06564	0	0.416495	0.166532		m15PV4RAPA	9	3.29188	9.87564	6.58376	0.68552	0.187989	0.274229	0.291945	0	0.282496	0.104123
m17PV2_c6vacuoles	36	0.806545	26.616	25.8095	6.38526	0.780775	0.122278	1.0362	0.0217446	0.560483	0.2474		m15PV4RAPA	10	5.76079	27.158	21.3972	1.67905	0.197889	0.117858	0.201926	0.00819731	0.208663	0.0784704
m17PV2_c6vacuoles	37	0.806545	26.616	25.8095	4.72226	0.724948	0.153517	0.939947	0	0.453222	0.182966		m15PV4RAPA	11	5.76079	14.8135	9.05267	0.903932	0.334426	0.369968	0.363267	0	0.275165	0.0998525
m17PV2_c6vacuoles	38	0.806545	24.1964	23.3898	4.3044	0.16953	0.0393853	0.987224	0	0.518708	0.184029		m15PV4RAPA	12	9.87564	12.3445	2.46891	0.259518	0.205213	0.790747	0.212675	0.0437991	0.163751	0.105115
m17PV2_c6vacuoles	39	1.61309	9.67855	8.06545	1.50645	0.1612	0.107007	0.536579	0	0.642565	0.186778		m15PV4RAPA	13	10.6986	13.9905	3.29188	0.498451	0.322802	0.647611	0.392216	0.0130734	0.436263	0.151418
m17PV2_c6vacuoles	40	2.41964	10.4851	8.06545	1.81197	0.0886191	0.0489076	0.664643	0	0.567369	0.224658		m15PV4RAPA	14	12.3445	21.3972	9.05267	1.51331	0.372581	0.246203	0.580651	0.0482155	0.40058	0.167167
m17PV2_c6vacuoles	41	3.22618	26.616	23.3898	5.73282	0.904882	0.157843	0.923936	0.0154591	0.519184	0.245099		m15PV4RAPA	15	15.6364	18.1053	2.46891	0.642539	0.263056	0.409401	0.357837	0.0779946	0.434812	0.260252
m17PV2_c6vacuoles	42	4.03273	13.7113	9.67855	1.78788	0.0759902	0.0425031	0.594475	0	0.505621	0.184726		m15PV4RAPA	16	15.6364	22.2202	6.58376	0.490121	0.342564	0.698937	0.342564	0	0.298774	0.074444
m17PV2_c6vacuoles	43	4.03273	16.1309	12.0982	2.32196	0.129963	0.0559713	0.733349	0	0.581097	0.191927		m15PV4RAPA	17	17.2824	26.335	9.05267	1.10981	0.297237	0.267828	0.420357	0	0.440647	0.122594
m17PV2_c6vacuoles	44	4.03273	12.9047	8.872	1.42893	0.256178	0.17928	0.548865	0	0.46286	0.16106		m15PV4RAPA	18	18.9283	26.335	7.40673	1.74511	0.643871	0.368956	0.643871	0.0925554	0.425134	0.235612
m17PV2_c6vacuoles	45	4.03273	26.616	22.5833	4.17942	0.339382	0.0812031	0.719162	0	0.630207	0.185067		m15PV4RAPA	19	22.2202	27.158	4.93782	0.415958	0.078297	0.188233	0.137842	0	0.167494	0.0842393
m17PV2_c6vacuoles	46	4.03273	14.5178	10.4851	2.20981	0.23471	0.106213	0.695964	0	0.67607	0.210757		m15PV4RAPA	20	23.0432	27.158	4.11485	0.794849	0.305281	0.384075	0.357653	0.0756508	0.323212	0.193166
m17PV2_c6vacuoles	47	4.03273	20.1636	16.1309	2.36907	0.678487	0.286394	0.685851	0	0.3587	0.146865		m15PV4RAPA	21	23.8661	27.158	3.29188	0.404372	0.0444823	0.110003	0.202009	0.053608	0.202786	0.122839
m17PV2_c6vacuoles	48	4.03273	23.3898	19.3571	4.33771	0.966163	0.222736	1.18237	0	0.5684	0.224089		m17PV2RAPA	0	0	9.87564	9.87564	1.15867	0.00749953	0.00647253	0.351801	0	0.376749	0.117326
m17PV2_c6vacuoles	49	4.83927	26.616	21.7767	4.67996	0.74975	0.160204	1.02079	0	0.658492	0.214906		m17PV2RAPA	1	0	20.5742	20.5742	2.60653	0.381315	0.146292	0.500701	0	0.327987	0.126689
m17PV2_c6vacuoles	50	5.64582	26.616	20.9702	3.63637	0.661508	0.181914	0.779962	0	0.468347	0.173407		m17PV2RAPA	2	0	27.158	27.158	4.31582	0.619578	0.14356	0.721538	0	0.383093	0.158915
m17PV2_c6vacuoles	51	5.64582	26.616	20.9702	6.02915	0.41098	0.0681655	0.767825	0.0285317	0.525592	0.287511		m17PV2RAPA	3	0	27.158	27.158	2.39051	0.0311477	0.0130297	0.261223	0.00460884	0.180225	0.0880225
m17PV2_c6vacuoles	52	5.64582	26.616	20.9702	3.47439	0.874256	0.251629	0.913122	0	0.41259	0.165682		m17PV2RAPA	4	0	27.158	27.158	1.97199	0.279169	0.141568	0.388061	0.00997979	0.155175	0.0726116
m17PV2_c6vacuoles	53	7.25891	12.0982	4.83927	1.37581	0.858454	0.623961	0.874185	0	0.648844	0.284302		m17PV2RAPA	5	0	27.158	27.158	3.25682	0.11819	0.03629	0.49007	0.0121181	0.353879	0.119921
m17PV2_c6vacuoles	54	7.25891	12.9047	5.64582	0.984955	0.336595	0.341736	0.495176	0.0113541	0.31204	0.174457		m17PV2RAPA	6	0	27.158	27.158	2.34519	0.172924	0.0737356	0.307784	0.00100125	0.249755	0.0863537
m17PV2_c6vacuoles	55	7.25891	26.616	19.3571	3.75599	0.571192	0.152075	0.928264	0	0.576827	0.194037		m17PV2RAPA	7	0.82297	12.3445	11.5216	1.62924	0.495933	0.304396	0.714049	0	0.437606	0.141408
m17PV2_c6vacuoles	56	8.06545	20.9702	12.9047	1.96926	0.677806	0.344193	0.787605	0	0.591965	0.1526		m17PV2RAPA	8	1.64594	18.1053	16.4594	2.79644	0.464971	0.166272	0.805998	0	0.496905	0.169899
m17PV2_c6vacuoles	57	8.06545	26.616	18.5505	2.69178	0.270734	0.100578	0.575033	0.0144723	0.41674	0.145105		m17PV2RAPA	9	3.29188	17.2824	13.9905	2.21128	0.920527	0.416288	1.01235	0	0.424296	0.158056
m17PV2_c6vacuoles	58	8.872	17.744	8.872	1.67899	0.615943	0.366853	0.883939	0	0.851838	0.189246		m17PV2RAPA	10	4.93782	27.158	22.2202	3.35765	0.193812	0.0577227	0.574016	0.0313554	0.329222	0.151108
m17PV2_c6vacuoles	59	10.4851	24.1964	13.7113	2.97167	0.621171	0.209031	0.782367	0	0.585056	0.216732		m17PV2RAPA	11	5.76079	27.158	21.3972	3.13933	0.935906	0.298122	1.27842	0	0.469759	0.146717
m17PV2_c6vacuoles	60	10.4851	23.3898	12.9047	2.05826	0.462461	0.224686	0.630448	0	0.541943	0.159496		m17PV2RAPA	12	8.2297	25.5121	17.2824	2.31236	0.248105	0.107295	0.496239	0	0.375357	0.133799
m17PV2_c6vacuoles	61	10.4851	26.616	16.1309	3.43741	0.110678	0.032198	0.690032	0.0283809	0.475985	0.213095		m17PV2RAPA	13	9.05267	27.158	18.1053	2.53295	0.235643	0.093031	0.845536	0.0189968	0.373452	0.139901
m17PV2_c6vacuoles	62	10.4851	26.616	16.1309	3.47546	0.51082	0.146979	0.837395	0.0205892	0.46787	0.215453		m17PV2RAPA	14	11.5216	27.158	15.6364	1.09466	0.165333	0.151036	0.205564	0.00474874	0.241938	0.0700072
m17PV2_c6vacuoles	63	11.2916	25.8095	14.5178	2.74435	0.424203	0.154573	0.628575	0	0.487931	0.189033		m17PV2RAPA	15	13.9905	27.158	13.1675	2.71305	0.624024	0.230009	0.797314	0.0407331	0.373798	0.206041
m17PV2_c6vacuoles	64	11.2916	18.5505	7.25891	1.71095	0.720907	0.421348	0.805502	0	0.746913	0.235704		m17PV2RAPA	16	15.6364	18.9283	3.29188	0.710285	0.251945	0.354709	0.415249	0.10917	0.417962	0.215769
m17PV2_c6vacuoles	65	12.0982	16.1309	4.03273	1.185	0.960373	0.810444	0.960373	0.0532959	0.438448	0.293845		m17PV2RAPA	17	16.4594	25.5121	9.05267	0.973306	0.290159	0.298117	0.446214	0	0.456856	0.107516
m17PV2_c6vacuoles	66	12.9047	26.616	13.7113	2.03609	0.271871	0.133526	0.608581	0	0.455761	0.148497		m17PV2RAPA	18	18.1053	27.158	9.05267	1.37856	0.16876	0.122417	0.244861	0.0259974	0.239435	0.152283
m17PV2_c6vacuoles	67	12.9047	25.8095	12.9047	2.04332	0.458215	0.224251	0.765248	0	0.455761	0.158339		m17PV2RAPA	19	21.3972	27.158	5.76079	1.36053	0.352199	0.258868	0.63935	0.122653	0.328967	0.236171
m17PV2_c6vacuoles	68	13.7113	25.8095	12.0982	1.88007	0.288363	0.153378	0.46298	0	0.508676	0.155401		m17PV4RAPA	0	0	27.158	27.158	4.90358	0.280626	0.0572289	0.769817	0.0124163	0.452197	0.180557
m17PV2_c6vacuoles	69	13.7113	26.616	12.9047	2.19311	0.900733	0.410711	1.21128	0	0.494437	0.169946		m17PV4RAPA	1	0	27.158	27.158	3.87351	0.526106	0.135822	0.745317	0.0156315	0.442737	0.142629
m17PV2_c6vacuoles	70	13.7113	26.616	12.9047	3.10686	1.00033	0.321974	1.23004	0	0.668271	0.240753		m17PV4RAPA	2	0	11.5216	11.5216	1.61291	0.387571	0.240293	0.417896	0	0.377462	0.13999
m17PV2_c6vacuoles	71	14.5178	25.8095	11.2916	2.80358	0.550916	0.196505	1.01952	0	0.449642	0.248288		m17PV4RAPA	3	0	27.158	27.158	2.77035	0.113527	0.0409793	0.349507	0.0101759	0.352209	0.102009
m17PV2_c6vacuoles	72	14.5178	19.3571	4.83927	0.958035	0.214845	0.224256	0.344564	0.0960828	0.36246	0.197971		m17PV4RAPA	4	0	27.158	27.158	3.2471	0.618781	0.190564	0.740022	0	0.418603	0.119563
m17PV2_c6vacuoles	73	15.3244	26.616	11.2916	2.02813	0.381718	0.188212	0.584286	0.00557112	0.505852	0.179613		m17PV4RAPA	5	0	27.158	27.158	3.73314	0.676887	0.181318	0.809687	0.0136016	0.406335	0.13746
m17PV2_c6vacuoles	74	15.3244	25.8095	10.4851	1.43918	0.336595	0.23388	0.384484	0	0.441314	0.137259		m17PV4RAPA	6	0	17.2824	17.2824	1.5964	0.296058	0.185453	0.506752	0	0.261577	0.0923715
m17PV2_c6vacuoles	75	16.9375	26.616	9.67855	1.10551	0.331343	0.29972	0.444899	0	0.5378	0.114222		m17PV4RAPA	7	0	27.158	27.158	3.15348	0.375826	0.119178	0.54823	0	0.353364	0.116116
m17PV2_c6vacuoles	76	16.9375	26.616	9.67855	2.01577	1.0362	0.514047	1.0362	0	0.622738	0.208272		m17PV4RAPA	8	0	27.158	27.158	4.65411	1.33326	0.286469	1.33326	0.0222972	0.382798	0.171372
m17PV2_c6vacuoles	77	16.9375	26.616	9.67855	1.88796	0.132929	0.0704086	0.42405	0.0125803	0.525761	0.195066		m17PV4RAPA	9	0	27.158	27.158	3.01555	0.0443914	0.0147208	0.390192	0.0131067	0.254251	0.111037
m17PV2_c6vacuoles	78	17.744	26.616	8.872	1.60493	0.865088	0.53902	0.865088	0	0.484978	0.180898		m17PV4RAPA	10	0	27.158	27.158	3.72069	0.774289	0.208103	1.08199	0	0.550292	0.137002
m17PV2_c6vacuoles	79	18.5505	25.8095	7.25891	1.47062	0.367592	0.249957	0.716102	0	0.519647	0.202595		m17PV4RAPA	11	0	13.9905	13.9905	3.23038	0.626443	0.193923	0.803285	0	0.539555	0.230898
m17PV2_c6vacuoles	80	19.3571	26.616	7.25891	2.38373	0.532599	0.223431	0.70401	0.0728172	0.50157	0.328387		m17PV4RAPA	12	0	9.87564	9.87564	2.03831	0.543661	0.266722	0.93014	0.035894	0.38306	0.206398
m17PV2_c6vacuoles	81	20.1636	26.616	6.45236	1.75518	0.210052	0.119675	0.521604	0.0794124	0.545677	0.272022		m17PV4RAPA	13	0	18.9283	18.9283	3.00674	0.721843	0.240075	1.03695	0	0.667105	0.158849
m17PV2_c6vacuoles	82	20.9702	26.616	5.64582	1.01873	0.156473	0.153597	0.240786	0.0802228	0.283244	0.180439		m17PV4RAPA	14	0	27.158	27.158	4.84336	0.405427	0.0837077	0.496629	0.0109747	0.405617	0.17834
m17PV2_c6vacuoles	83	20.9702	25.8095	4.83927	0.829681	0.568572	0.68529	0.588144	0.0117343	0.35917	0.171447		m17PV4RAPA	15	0	27.158	27.158	4.49263	0.213373	0.047494	0.683152	0.0151329	0.501686	0.165426
m17PV2_c6vacuoles	84	20.9702	26.616	5.64582	1.62735	0.709804	0.436172	0.777607	0.0843352	0.474526	0.28824		m17PV4RAPA	16	0	7.40673	7.40673	0.606024	0.154469	0.25489	0.214008	0.0259626	0.203759	0.0818207
m17PV2_c6vacuoles	85	22.5833	26.616	4.03273	1.01646	0.629572	0.619376	0.667732	0.102886	0.478863	0.252053		m17PV4RAPA	17	0	25.5121	25.5121	3.61835	0.52265	0.144444	0.913465	0	0.460817	0.141829
m17PV2_c6vacuoles	86	22.5833	25.8095	3.22618	1.01236	0.225935	0.223178	0.479281	0.0782406	0.428512	0.313794		m17PV4RAPA	18	0	27.158	27.158	2.62198	0.43708	0.166698	0.43708	0.009497	0.337092	0.0965455
m17PV2_c6vacuoles	87	23.3898	26.616	3.22618	1.16942	0.333482	0.285168	0.57355	0.142202	0.507434	0.362479		m17PV4RAPA	19	0	27.158	27.158	4.37867	1.01669	0.232193	1.02008	0	0.379592	0.161229
m17PV2_c6vacuoles	88	23.3898	26.616	3.22618	0.558864	0.277338	0.496254	0.290159	0	0.359756	0.173228		m17PV4RAPA	20	0	27.158	27.158	2.1221	0.119571	0.0563457	0.206201	0.0171896	0.168231	0.0781389
m17PV2_c6vacuoles	89	23.3898	26.616	3.22618	0.104331	0.0911883	0.874032	0.0911883	0	0.089382	0.0323387		m17PV4RAPA	21	0.82297	27.158	26.335	4.46698	0.425138	0.0951735	0.985063	0	0.449456	0.169621
m17PV2_c6vacuoles	90	23.3898	26.616	3.22618	0.849033	0.228477	0.269102	0.407806	0.079803	0.437069	0.26317		m17PV4RAPA	22	0.82297	27.158	26.335	2.62714	0.251083	0.0955728	0.544302	0	0.404024	0.0997584
													m17PV4RAPA	23	0.82297	26.335	25.5121	3.06878	0.173284	0.0564668	0.485625	0	0.387876	0.120287
													m17PV4RAPA	24	1.64594	15.6364	13.9905	1.57962	0.290607	0.183973	0.367592	0	0.423529	0.112907
													m17PV4RAPA	25	2.46891	25.5121	23.0432	4.46469	0.84232	0.188663	0.874121	0	0.40888	0.193754
													m17PV4RAPA	26	2.46891	17.2824	14.8135	1.78724	0.235612	0.13183	0.338762	0	0.21056	0.12065
													m17PV4RAPA	27	3.29188	27.158	23.8661	3.32269	0.530845	0.159764	0.880184	0	0.437562	0.139222
													m17PV4RAPA	28	3.29188	19.7513	16.4594	2.52072	0.296888	0.117779	0.492121	0	0.423744	0.153148
													m17PV4RAPA	29	3.29188	14.8135	11.5216	0.781674	0.0799184	0.10224	0.209167	0	0.170567	0.0678443
													m17PV4RAPA	30	3.29188	11.5216	8.2297	1.59481	0.321594	0.20165	0.553498	0	0.631799	0.193788
													m17PV4RAPA	31	4.93782	9.87564	4.93782	0.580584	0.262359	0.451888	0.262359	0.038491	0.247765	0.117579
													m17PV4RAPA	32	4.93782	27.158	22.2202	2.97401	0.451964	0.151971	0.909337	0	0.426804	0.133843
													m17PV4RAPA	33	5.76079	16.4594	10.6986	2.15414	0.587931	0.272931	0.831821	0	0.655498	0.201347
													m17PV4RAPA	34	5.76079	25.5121	19.7513	2.92843	0.663861	0.226695	0.763087	0.00462409	0.463158	0.148265
													m17PV4RAPA	35	8.2297	25.5121	17.2824	3.73682	0.136972	0.0366546	0.850008	0	0.419334	0.216222
													m17PV4RAPA	36	9.05267	20.5742	11.5216	1.69655	0.423369	0.249547	0.745169	0	0.467041	0.14725
													m17PV4RAPA	37	9.05267	12.3445	3.29188	0.522225	0.296888	0.568505	0.380862	0	0.453297	0.158641
													m17PV4RAPA	38	10.6986	19.7513	9.05267	1.25046	0.791817	0.633221	0.791817	0	0.556506	0.138132
													m17PV4RAPA	39	11.5216	20.5742	9.05267	1.85036	0.609913	0.329619	0.792997	0	0.612287	0.2044
													m17PV4RAPA	40	11.5216	26.335	14.8135	1.13493	0.0455941	0.0401735	0.241799	0	0.177613	0.0766148
													m17PV4RAPA	41	12.3445	18.1053	5.76079	0.940212	0.435206	0.46288	0.451589	0.0318795	0.335254	0.163209
													m17PV4RAPA	42	13.1675	27.158	13.9905	2.52419	0.485401	0.1923	0.526168	0	0.479904	0.180422
													m17PV4RAPA	43	14.8135	20.5742	5.76079	0.491091	0.136782	0.278528	0.216752	0	0.235051	0.0852472
													m17PV4RAPA	44	15.6364	22.2202	6.58376	1.08504	0.451647	0.416248	0.516845	0	0.444752	0.164806
													m17PV4RAPA	45	15.6364	27.158	11.5216	1.87236	0.303112	0.161887	0.504504	0.00625514	0.392737	0.162509
													m17PV4RAPA	46	18.9283	27.158	8.2297	1.71348	0.284946	0.166297	0.549026	0	0.481344	0.208207
													m17PV4RAPA	47	18.9283	27.158	8.2297	1.7952	0.364753	0.203182	0.461606	0.0369896	0.476586	0.218137
													m17PV4RAPA	48	19.7513	26.335	6.58376	1.18793	0.393538	0.331281	0.583815	0	0.266813	0.180433
													m17PV4RAPA	49	21.3972	27.158	5.76079	1.12765	0.0911883	0.080866	0.367592	0.055447	0.356765	0.195745
													m17PV4RAPA	50	23.8661	27.158	3.29188	0.146481	0.100624	0.686944	0.100624	0	0.0780832	0.0444976
													m17PV4RAPA	51	23.8661	27.158	3.29188	0.0485765	0.0322399	0.663694	0.0322399	0	0.0391751	0.0147565
													m19PV1dRAPA	0	0	27.158	27.158	2.92829	0.322498	0.110132	0.429881	0.0193487	0.272904	0.107824
													m19PV1dRAPA	1	0	27.158	27.158	3.27827	0.175023	0.0533889	0.506129	0.0146998	0.285909	0.120711
													m19PV1dRAPA	2	0	27.158	27.158	2.10741	0.106663	0.0506133	0.607238	0.0180844	0.218409	0.077598
													m19PV1dRAPA	3	0	27.158	27.158	4.59992	0.517627	0.112529	0.62312	0.0337489	0.423744	0.169376
													m19PV1dRAPA	4	0.82297	27.158	26.335	5.18716	0.127055	0.0244941	0.779113	0	0.524813	0.196968
													m19PV1dRAPA	5	17.2824	22.2202	4.93782	0.436026	0.12896	0.295761	0.187682	0.0460295	0.184673	0.0883035
													m19PV1dRAPA	6	23.0432	27.158	4.11485	0.630106	0.0967198	0.153498	0.212025	0.0758772	0.257634	0.15313
													m19PV2aRAPA	0	0	27.158	27.158	2.41387	0.894757	0.370673	0.976403	0.0194958	0.262601	0.0888824
													m19PV2aRAPA	1	0	27.158	27.158	4.79079	0.633012	0.132131	0.633012	0.0417647	0.48173	0.176404
													m19PV2aRAPA	2	0	23.8661	23.8661	3.7322	0.630292	0.16888	0.807093	0	0.395115	0.156381
													m19PV2aRAPA	3	0	20.5742	20.5742	2.59544	0.0322399	0.0124218	0.548079	0	0.430926	0.12615
													m19PV2aRAPA	4	0	27.158	27.158	3.45047	0.626779	0.18165	0.655035	0.00759279	0.302236	0.127052
													m19PV2aRAPA	5	1.64594	7.40673	5.76079	0.776408	0	0	0.309137	0.00885131	0.375636	0.134775
													m19PV2aRAPA	6	1.64594	8.2297	6.58376	0.898609	0.208707	0.232256	0.348691	0.0197673	0.340522	0.136489
													m19PV2aRAPA	7	3.29188	10.6986	7.40673	1.50684	0.412873	0.273999	0.554677	0.0537611	0.394509	0.203442
													m19PV2aRAPA	8	3.29188	10.6986	7.40673	1.12033	0.305984	0.273119	0.488317	0	0.548874	0.151259
													m19PV2aRAPA	9	12.3445	27.158	14.8135	2.5279	0.227971	0.090182	0.515889	0	0.282496	0.170649
													m19PV2aRAPA	10	16.4594	25.5121	9.05267	1.71631	0.176308	0.102725	0.428318	0	0.520454	0.189592
													m19PV2bRAPA	0	0	27.158	27.158	2.91074	0.245947	0.0844961	0.443204	0.0121181	0.258873	0.107178
													m19PV2bRAPA	1	0	27.158	27.158	2.12703	0.430873	0.202571	0.475232	0.00166982	0.289755	0.0783204
													m19PV2bRAPA	2	0	12.3445	12.3445	1.34093	0.0722185	0.0538572	0.395478	0	0.355872	0.108625
													m19PV2bRAPA	3	0	27.158	27.158	2.22992	0.253307	0.113594	0.451793	0.00738363	0.299307	0.0821092
													m19PV2bRAPA	4	0	7.40673	7.40673	1.04818	0.200199	0.190997	0.482217	0.0208372	0.433762	0.141517
													m19PV2bRAPA	5	0	15.6364	15.6364	1.7092	0.164436	0.0962065	0.469794	0.0272189	0.388574	0.109309
													m19PV2bRAPA	6	0	18.1053	18.1053	2.95448	0.415477	0.140626	0.682725	0	0.417809	0.163183
													m19PV2bRAPA	7	0	27.158	27.158	3.84237	0.223406	0.0581428	0.444267	0.00533267	0.369577	0.141482
													m19PV2bRAPA	8	1.64594	27.158	25.5121	5.10086	0.687285	0.134739	0.989019	0.0673994	0.390987	0.199939
													m19PV2bRAPA	9	3.29188	12.3445	9.05267	1.52239	0.305515	0.200682	0.556547	0	0.623908	0.16817
													m19PV2bRAPA	10	13.1675	26.335	13.1675	3.02457	0.724502	0.239539	0.971446	0	0.672269	0.229699
													m19PV2bRAPA	11	13.9905	27.158	13.1675	2.49386	0.43851	0.175836	0.734193	0	0.436584	0.189395
													m19PV2bRAPA	12	16.4594	20.5742	4.11485	0.882465	0.346702	0.392879	0.545799	0.146841	0.39821	0.214459
													m19PV2bRAPA	13	18.1053	27.158	9.05267	1.12219	0.315565	0.281204	0.328007	0	0.296321	0.123962
													m19PV2bRAPA	14	21.3972	25.5121	4.11485	0.951796	0.220908	0.232096	0.268973	0.0962581	0.326832	0.231308
													m19PV2bRAPA	15	21.3972	25.5121	4.11485	0.455681	0.0717374	0.157429	0.136613	0.0650474	0.166001	0.110741
													m19PV2cRAPA	0	0	27.158	27.158	3.25251	0.34319	0.105516	0.587912	0.00886878	0.351097	0.119762
													m19PV2cRAPA	1	0	27.158	27.158	3.01702	0.417653	0.138432	0.513476	0.0224798	0.368495	0.111091
													m19PV2cRAPA	2	0	7.40673	7.40673	1.56354	0.212253	0.135752	0.409437	0.0784426	0.328739	0.211097
													m19PV2cRAPA	3	2.46891	27.158	24.6891	3.82745	0.137624	0.0359571	0.800823	0.0245351	0.446665	0.155026
													m19PV2cRAPA	4	4.93782	9.87564	4.93782	1.14918	0.407751	0.35482	0.61629	0.187746	0.355226	0.23273
													m19PV2cRAPA	5	8.2297	11.5216	3.29188	0.445096	0.428225	0.962097	0.428225	0.0366604	0.203228	0.13521
													m19PV2cRAPA	6	9.05267	12.3445	3.29188	0.460925	0.116836	0.253481	0.241208	0.11301	0.155176	0.140019
													m19PV2cRAPA	7	11.5216	23.0432	11.5216	2.40526	0.995314	0.413807	1.00478	0.0174938	0.39831	0.208762
													m19PV2cRAPA	8	16.4594	27.158	10.6986	2.15871	0.427156	0.197875	0.61383	0	0.616294	0.201775
													m19PV2cRAPA	9	20.5742	24.6891	4.11485	1.05815	0.445468	0.420987	0.683056	0.20369	0.322511	0.257154
													m19PV2cRAPA	10	21.3972	26.335	4.93782	0.680541	0.433918	0.637607	0.447106	0.0760272	0.207287	0.137822
													m21PV2a	0	0	17.2824	17.2824	2.84906	0.792997	0.278337	0.923211	0	0.66564	0.164853
													m21PV2a	1	0	27.158	27.158	1.29086	0.473152	0.366541	0.514469	0.0140713	0.0859445	0.0475313
													m21PV2a	2	0	23.8661	23.8661	4.43943	0.46942	0.105739	0.969464	0	0.686026	0.186014
													m21PV2a	3	0	21.3972	21.3972	3.28666	0.856636	0.26064	0.97055	0	0.451064	0.153602
													m21PV2a	4	0	27.158	27.158	4.15097	0.937435	0.225835	0.937435	0.0248765	0.542851	0.152845
													m21PV2a	5	0	25.5121	25.5121	4.78423	0.360453	0.075342	1.0246	0	0.458533	0.187528
													m21PV2a	6	0	11.5216	11.5216	1.41068	0.0720907	0.0511034	0.423505	0	0.471008	0.122438
													m21PV2a	7	0	27.158	27.158	3.19618	0.455498	0.142513	0.597294	0.0105992	0.309714	0.117688
													m21PV2a	8	0	6.58376	6.58376	0.484044	0.252332	0.521299	0.273955	0	0.240448	0.0735209
													m21PV2a	9	0	26.335	26.335	4.35887	0.78703	0.180558	1.16111	0	0.639974	0.165516
													m21PV2a	10	0	9.87564	9.87564	1.30562	0.340051	0.260453	0.522247	0	0.464945	0.132206
													m21PV2a	11	0	18.1053	18.1053	3.23518	0.828886	0.25621	1.10141	0	0.412438	0.178687
													m21PV2a	12	0	12.3445	12.3445	1.92464	0.648569	0.336981	0.779893	0	0.46087	0.155911
													m21PV2a	13	0	7.40673	7.40673	1.15834	0.662804	0.572204	0.662804	0	0.324151	0.15639
													m21PV2a	14	0	7.40673	7.40673	0.852754	0.710169	0.832795	0.710169	0	0.501199	0.115132
													m21PV2a	15	0.82297	9.05267	8.2297	0.887188	0.259927	0.292978	0.376324	0	0.374462	0.107803
													m21PV2a	16	0.82297	13.1675	12.3445	1.35181	0.500498	0.370243	0.77978	0	0.523244	0.109507
													m21PV2a	17	0.82297	23.8661	23.0432	3.40173	0.375979	0.110526	0.635053	0	0.437991	0.147624
													m21PV2a	18	0.82297	17.2824	16.4594	2.93273	0.209659	0.0714893	0.704131	0	0.447971	0.17818
													m21PV2a	19	1.64594	18.1053	16.4594	2.31888	0.2827	0.121913	0.613312	0	0.50348	0.140885
													m21PV2a	20	1.64594	24.6891	23.0432	4.68577	0.966933	0.206355	1.16445	0	0.468245	0.203348
													m21PV2a	21	2.46891	27.158	24.6891	4.36326	0.638013	0.146224	0.744316	0	0.484569	0.176728
													m21PV2a	22	2.46891	27.158	24.6891	4.07666	0.262359	0.0643564	0.794452	0	0.468218	0.16512
													m21PV2a	23	3.29188	9.87564	6.58376	1.69325	0.707077	0.417586	0.982128	0.057118	0.391751	0.257186
													m21PV2a	24	3.29188	27.158	23.8661	4.61663	0.735184	0.159247	1.07316	0	0.510781	0.193439
													m21PV2a	25	4.11485	27.158	23.0432	3.55462	0.594475	0.16724	0.916431	0	0.540417	0.154259
													m21PV2a	26	4.11485	24.6891	20.5742	3.05213	0.808573	0.264921	0.980539	0	0.54282	0.148347
													m21PV2a	27	4.93782	27.158	22.2202	3.36384	0.631936	0.187861	0.756506	0	0.514554	0.151387
													m21PV2a	28	4.93782	27.158	22.2202	3.30227	1.37162	0.415357	1.41305	0	0.433412	0.148616
													m21PV2a	29	5.76079	22.2202	16.4594	2.29319	0.451359	0.196826	0.710011	0	0.441337	0.139324
													m21PV2a	30	6.58376	25.5121	18.9283	2.81739	0.0720907	0.0255877	0.8438	0	0.508707	0.148846
													m21PV2a	31	7.40673	13.1675	5.76079	0.373861	0	0	0.172426	0	0.209517	0.0648976
													m21PV2a	32	7.40673	9.87564	2.46891	0.6896	0.360453	0.522699	0.360453	0.199755	0.361177	0.279314
													m21PV2a	33	9.05267	26.335	17.2824	2.35325	0.239188	0.101642	0.489849	0	0.325549	0.136165
													m21PV2a	34	9.87564	12.3445	2.46891	0.798072	0.12896	0.161589	0.355777	0.21056	0.392621	0.323249
													m21PV2a	35	10.6986	26.335	15.6364	2.24758	0.164392	0.0731419	0.808573	0	0.7083	0.14374
													m21PV2a	36	13.1675	18.9283	5.76079	1.13201	0.258921	0.228728	0.455941	0	0.456017	0.196502
													m21PV2a	37	13.9905	26.335	12.3445	2.19498	0.744414	0.339143	0.805228	0	0.414242	0.17781
													m21PV2a	38	13.9905	24.6891	10.6986	1.30651	0.741182	0.567298	0.801008	0	0.475456	0.12212
													m21PV2a	39	15.6364	25.5121	9.87564	2.21486	0.346569	0.156474	0.523396	0.058302	0.387181	0.224275
													m21PV2a	40	18.1053	21.3972	3.29188	0.833506	0.348728	0.418387	0.422276	0.0783502	0.392838	0.253201
													m21PV2a	41	18.1053	25.5121	7.40673	1.39414	0.554677	0.397864	0.554677	0.053841	0.393705	0.188226
													m21PV2a	42	18.9283	26.335	7.40673	1.52743	0.46942	0.307328	0.46942	0.0455105	0.391751	0.206222
													m21PV2a	43	20.5742	24.6891	4.11485	0.525585	0.297237	0.565537	0.360453	0	0.437991	0.127729
													m21PV2a	44	21.3972	27.158	5.76079	1.09754	0.605733	0.551902	0.657568	0.0622433	0.313401	0.190519
													m21PV2a	45	23.0432	26.335	3.29188	1.02733	0.0911883	0.0887622	0.432544	0.1567	0.421929	0.312081
													Group	Track #	Start (sec)	End (sec)	Duration (sec)	Total disp. (μm)	Net disp. (μm)	Linearity (%)	Search radius (μm)	Min. speed (μm/sec)	Max. speed (μm/sec)	Avg. speed (μm/sec)
													m1PV1aRAPA	0	0	0.812818	0.812818	0.297028	0.297028	1	0.297028	0.365429	0.365429	0.365429
													m1PV1aRAPA	1	0	4.06409	4.06409	1.00158	0.588434	0.587509	0.642376	0.032685	0.460056	0.246445
													m1PV1aRAPA	2	0	4.87691	4.87691	0.896342	0.218199	0.243433	0.342041	0	0.420808	0.183793
													m1PV1aRAPA	3	0	26.823	26.823	1.46412	0.0351317	0.0239952	0.165568	0.00721903	0.155279	0.0545843
													m1PV1aRAPA	4	0	7.31536	7.31536	1.54957	0.564683	0.364412	0.564683	0	0.429697	0.211825
													m1PV1aRAPA	5	0	8.941	8.941	1.3445	0.901534	0.670536	0.906256	0	0.447172	0.150374
													m1PV1aRAPA	6	0	26.823	26.823	4.00675	0.984086	0.245607	1.16469	0.043487	0.399624	0.149378
													m1PV1aRAPA	7	0	5.68973	5.68973	0.96004	0.43851	0.456763	0.504635	0	0.586808	0.168732
													m1PV1aRAPA	8	0.812818	9.75382	8.941	2.00488	0.461605	0.230241	0.651234	0.0529691	0.373352	0.224234
													m1PV1aRAPA	9	0.812818	10.5666	9.75382	1.47353	0.694416	0.471259	0.694416	0	0.585202	0.151073
													m1PV1aRAPA	10	1.62564	6.50255	4.87691	0.611536	0.173284	0.283359	0.275104	0.0292088	0.265748	0.125394
													m1PV1aRAPA	11	2.43845	6.50255	4.06409	0.796289	0.426266	0.535315	0.452055	0	0.427198	0.195933
													m1PV1aRAPA	12	3.25127	9.75382	6.50255	1.29415	0.220555	0.170425	0.367592	0	0.380861	0.199022
													m1PV1aRAPA	13	4.06409	5.68973	1.62564	0.398257	0.233752	0.586937	0.254075	0.177385	0.312586	0.244985
													m1PV1aRAPA	14	4.87691	11.3795	6.50255	1.48865	0.875835	0.588341	0.875835	0.0655464	0.397977	0.228934
													m1PV1aRAPA	15	7.31536	9.75382	2.43845	0.865781	0.285027	0.329214	0.342357	0.259025	0.421197	0.355053
													m1PV1aRAPA	16	9.75382	11.3795	1.62564	0.506677	0.1612	0.318151	0.307701	0.244797	0.378561	0.311679
													m1PV1aRAPA	17	11.3795	26.823	15.4435	2.87225	0.404832	0.140946	0.713496	0.0404022	0.426908	0.185984
													m1PV1aRAPA	18	13.0051	17.0692	4.06409	0.850869	0.076579	0.0900009	0.388263	0.0307119	0.448716	0.209363
													m1PV1aRAPA	19	13.0051	24.3845	11.3795	2.12097	0.531932	0.250796	0.723406	0	0.605337	0.186386
													m1PV1aRAPA	20	14.6307	26.0102	11.3795	2.26633	0.488444	0.215522	0.879753	0	0.679074	0.19916
													m1PV1aRAPA	21	16.2564	22.7589	6.50255	1.01473	0.23149	0.22813	0.422276	0	0.468425	0.156051
													m1PV1aRAPA	22	17.882	19.5076	1.62564	0.424319	0.259927	0.612574	0.259927	0.202249	0.319784	0.261017
													m1PV1aRAPA	23	17.882	26.823	8.941	1.13589	0.28851	0.253995	0.519955	0	0.456521	0.127043
													m1PV1aRAPA	24	21.9461	25.1974	3.25127	0.671507	0.22184	0.330362	0.347235	0	0.427198	0.206537
													m1PV1aRAPA	25	23.5717	26.0102	2.43845	0.381305	0.256918	0.673786	0.256918	0.0546745	0.234786	0.156372
													m1PV1bRAPA	0	0	26.823	26.823	3.31721	0.158672	0.0478331	0.829045	0	0.527808	0.12367
													m1PV1bRAPA	1	0	26.0102	26.0102	2.58072	0.113339	0.0439175	0.405618	0	0.317756	0.0992195
													m1PV1bRAPA	2	0	26.823	26.823	3.73906	0.257659	0.0689101	0.480486	0.0122316	0.353885	0.139398
													m1PV1bRAPA	3	0	26.823	26.823	2.27603	0.189217	0.0831347	0.396575	0.0175718	0.29696	0.0848537
													m1PV1bRAPA	4	0.812818	3.25127	2.43845	0.80481	0.0322399	0.040059	0.328784	0.277824	0.389035	0.330049
													m1PV1bRAPA	5	0.812818	26.823	26.0102	4.58995	0.167615	0.0365178	0.697315	0	0.437159	0.176467
													m1PV1bRAPA	6	3.25127	5.68973	2.43845	0.524473	0.2976	0.567427	0.401839	0.0833532	0.433238	0.215084
													m1PV1bRAPA	7	13.0051	18.6948	5.68973	1.07672	0.232485	0.21592	0.462605	0	0.535262	0.189239
													m1PV1bRAPA	8	14.6307	17.0692	2.43845	0.147334	0.0911883	0.618924	0.0911883	0.0200987	0.0818352	0.0604209
													m1PV1bRAPA	9	15.4435	26.823	11.3795	1.83129	0.250653	0.136872	0.71447	0	0.533693	0.16093
													m1PV1bRAPA	10	17.0692	22.7589	5.68973	0.665068	0.520852	0.783156	0.520852	0	0.519494	0.116889
													m1PV1bRAPA	11	20.3205	22.7589	2.43845	0.424933	0.304151	0.715762	0.360453	0	0.443461	0.174263
													m1PV1cRAPA	0	0	4.06409	4.06409	0.68157	0.372041	0.545859	0.413006	0.0432672	0.293197	0.167705
													m1PV1cRAPA	1	0	26.823	26.823	3.87741	0.101952	0.0262937	0.61998	0	0.465338	0.144556
													m1PV1cRAPA	2	0	26.823	26.823	3.55434	0.0608883	0.0171307	0.396204	0.0344544	0.398225	0.132511
													m1PV1cRAPA	3	5.68973	10.5666	4.87691	0.814057	0.423369	0.520072	0.479281	0	0.384996	0.166921
													m1PV1cRAPA	4	7.31536	10.5666	3.25127	0.816225	0.435848	0.53398	0.454046	0	0.447199	0.251048
													m1PV1cRAPA	5	8.941	13.8179	4.87691	0.787117	0.359137	0.456269	0.475895	0.0486121	0.31992	0.161397
													m1PV1cRAPA	6	12.1923	26.0102	13.8179	2.36823	0.797938	0.336935	1.13135	0	0.393818	0.171388
													m1PV1cRAPA	7	13.0051	26.0102	13.0051	2.54223	0.254413	0.100075	0.695311	0	0.450998	0.19548
													m1PV1cRAPA	8	13.0051	24.3845	11.3795	1.17638	0.281965	0.239689	0.358048	0.018698	0.346898	0.103377
													m1PV1cRAPA	9	13.0051	17.882	4.87691	1.35149	0.0539256	0.039901	0.365181	0.0929645	0.40122	0.277119
													m1PV1cRAPA	10	15.4435	17.882	2.43845	0.703114	0.0658322	0.0936296	0.322399	0.166313	0.396644	0.288344
													m1PV1cRAPA	11	17.882	26.823	8.941	2.22913	0.404693	0.181547	0.966022	0.0560939	0.383202	0.249316
													m1PV1cRAPA	12	19.5076	21.1333	1.62564	0.399412	0.295621	0.740139	0.295621	0.149067	0.342325	0.245696
													m1PV4RAPA	0	0	26.823	26.823	2.76542	0.209797	0.0758646	0.460756	0.023173	0.391567	0.103099
													m1PV4RAPA	1	0	5.68973	5.68973	0.784992	0.46942	0.597994	0.46942	0	0.4398	0.137967
													m1PV4RAPA	2	0	23.5717	23.5717	2.96221	0.462693	0.156199	0.591136	0	0.528205	0.125668
													m1PV4RAPA	3	0	22.7589	22.7589	2.9568	0.550916	0.186322	0.871075	0	0.427198	0.129919
													m1PV4RAPA	4	0	26.823	26.823	4.74096	0.165212	0.0348477	0.840714	0	0.465236	0.17675
													m1PV4RAPA	5	0	26.823	26.823	2.91914	0.225399	0.0772142	0.480098	0.00701174	0.384385	0.10883
													m1PV4RAPA	6	0	20.3205	20.3205	3.05513	0.372051	0.121779	0.545947	0.0279643	0.291529	0.150348
													m1PV4RAPA	7	0	24.3845	24.3845	3.16088	0.347499	0.109937	0.689211	0	0.365687	0.129626
													m1PV4RAPA	8	0	26.823	26.823	1.67255	0.253727	0.151701	0.338639	0.011466	0.28776	0.0623552
													m1PV4RAPA	9	0	4.87691	4.87691	1.18998	0.283125	0.237924	0.368467	0.111081	0.452243	0.244002
													m1PV4RAPA	10	0	25.1974	25.1974	4.80917	0.710011	0.147637	0.885409	0	0.578619	0.19086
													m1PV4RAPA	11	0	26.823	26.823	5.13497	0.33193	0.0646412	0.664643	0	0.462987	0.191439
													m1PV4RAPA	12	0	23.5717	23.5717	4.36745	1.1548	0.264412	1.25925	0	0.788796	0.185283
													m1PV4RAPA	13	0.812818	26.823	26.0102	4.35105	0.460238	0.105776	0.54098	0	0.477622	0.167283
													m1PV4RAPA	14	0.812818	26.823	26.0102	2.62747	0.127343	0.0484661	0.556629	0.00475343	0.307503	0.101017
													m1PV4RAPA	15	1.62564	26.823	25.1974	4.45592	0.540163	0.121224	0.986879	0	0.49773	0.176841
													m1PV4RAPA	16	1.62564	14.6307	13.0051	1.46019	0.184892	0.126622	0.40124	0	0.312038	0.112278
													m1PV4RAPA	17	2.43845	26.823	24.3845	3.75557	0.132069	0.0351662	0.496802	0	0.494858	0.154014
													m1PV4RAPA	18	3.25127	10.5666	7.31536	1.21936	0.588323	0.482484	0.674903	0	0.520424	0.166685
[truncated: 64,417 more rows]
[truncated: 13 more columns]

[truncated: 6 more sheets: SuppFig2F TEP KO quantification, SuppFig2G Invasion, SuppFig3H CPL, SuppFig3G Mitochondria, SuppFig4F, SuppFig4G]
